# Supplementary material for: Changes in the Coding and Non-coding Transcriptome and DNA Methylome that Define the Schwann Cell Repair Phenotype after Nerve Injury
Source: Cell Rep. 2017 Sep 12;20(11):2719–34. doi: 10.1016/j.celrep.2017.08.064 (PMC5608958; doi:10.1016/j.celrep.2017.08.064)
Supplement: Table S1. List of Significantly Differentially Expressed RNAs and Annotated and Predicted lncRNAs 7 Days after Nerve Cut from the RNA-Seq Study, Related to Figures 1, 2, and 3 — (A) All differentially expressed RNAs seven days after nerve cut from RNA-seq analysis. Differentially expressed annotated lncRNAs (B) and predicted lncRNAs (C). Average and condition specific base mean scores are shown along with the fold change, log2fold change, p-value and p-adjusted value. Nearest genes are displayed for lncRNAs. [file mmc2.xlsx]

## Sheet: (A) DE RNAs
Supplemental Table 1. List of significantly differentially expressed RNAs seven days after nerve cut from RNA-Seq study.
Ensembl_ID	mgi_symbol	baseMean	baseMeanA	baseMeanB	Ratio	Fold Change	log2FoldChange	pval	padj	gene_biotype
ENSMUSG00000020908	Myh3	68.0451	0	136.09	Inf	Inf	Inf	4.0453e-36	7.13616e-34	protein_coding
ENSMUSG00000029371	Cxcl5	18.2863	0	36.5726	Inf	Inf	Inf	3.49097e-09	9.11284e-08	protein_coding
ENSMUSG00000027399	Il1a	15.8477	0	31.6955	Inf	Inf	Inf	6.79797e-09	1.70933e-07	protein_coding
ENSMUSG00000037033	Clca3b	16.5644	0	33.1288	Inf	Inf	Inf	8.22258e-09	2.04028e-07	protein_coding
ENSMUSG00000022875	Kng1	13.091	0	26.1819	Inf	Inf	Inf	1.78949e-07	3.63369e-06	protein_coding
ENSMUSG00000043670	Diras1	12.189	0	24.3781	Inf	Inf	Inf	4.29159e-07	8.28948e-06	protein_coding
ENSMUSG00000000706	Btn1a1	12.7453	0	25.4905	Inf	Inf	Inf	1.40796e-06	2.49152e-05	protein_coding
ENSMUSG00000024791	Cdca5	11.1369	0	22.2739	Inf	Inf	Inf	1.41796e-06	2.50725e-05	protein_coding
ENSMUSG00000086109	Gm13391	10.0484	0	20.0969	Inf	Inf	Inf	1.20233e-05	0.000178375	lincRNA
ENSMUSG00000048764	Tmprss11f	9.72754	0	19.4551	Inf	Inf	Inf	2.09623e-05	0.000295276	protein_coding
ENSMUSG00000088609	Gm24187	8.25096	0	16.5019	Inf	Inf	Inf	2.37153e-05	0.000329534	miRNA
ENSMUSG00000026725	Tnn	7.89168	0	15.7834	Inf	Inf	Inf	4.15477e-05	0.000554134	protein_coding
ENSMUSG00000090671	Gm5067	8.19936	0	16.3987	Inf	Inf	Inf	7.4249e-05	0.000930895	processed_pseudogene
ENSMUSG00000085006	BC021767	7.82188	0	15.6438	Inf	Inf	Inf	0.000240489	0.0026909	transcribed_unprocessed_pseudogene
ENSMUSG00000086531	Gm11351	6.99138	0	13.9828	Inf	Inf	Inf	0.000331175	0.00356262	lincRNA
ENSMUSG00000094651	Gal3st2	6.78877	0	13.5775	Inf	Inf	Inf	0.000361189	0.00384701	protein_coding
ENSMUSG00000028001	Fga	6.82878	0	13.6576	Inf	Inf	Inf	0.000376109	0.00398524	protein_coding
ENSMUSG00000030117	Gdf3	5.8191	0	11.6382	Inf	Inf	Inf	0.00116385	0.0107615	protein_coding
ENSMUSG00000062545	Tlr12	5.67011	0	11.3402	Inf	Inf	Inf	0.00151708	0.0135398	protein_coding
ENSMUSG00000034773	BC030867	4.97323	0	9.94646	Inf	Inf	Inf	0.00296316	0.0240937	protein_coding
ENSMUSG00000020037	Rfx4	5.17341	0	10.3468	Inf	Inf	Inf	0.00316182	0.0254796	protein_coding
ENSMUSG00000057816	1700007G11Rik	4.82666	0	9.65332	Inf	Inf	Inf	0.00334599	0.0267064	protein_coding
ENSMUSG00000040569	Slc26a7	4.95356	0	9.90712	Inf	Inf	Inf	0.00374781	0.0293228	protein_coding
ENSMUSG00000022144	Gdnf	216.027	0.296482	431.758	1456.27	1456.27	10.5081	4.99511e-64	1.91169e-61	protein_coding
ENSMUSG00000002992	Apoc2	40.9693	0.0988274	81.8397	828.108	828.108	9.69367	3.69285e-18	2.47432e-16	protein_coding
ENSMUSG00000029337	Fgf5	69.8473	0.197655	139.497	705.761	705.761	9.46304	1.00959e-29	1.27355e-27	protein_coding
ENSMUSG00000027849	Syt6	32.8936	0.0988274	65.6884	664.678	664.678	9.37651	9.98977e-16	5.30751e-14	protein_coding
ENSMUSG00000020218	Wif1	152.465	0.494137	304.437	616.098	616.098	9.26702	3.11287e-50	7.8976e-48	protein_coding
ENSMUSG00000042671	Rgs8	225.941	0.747866	451.133	603.227	603.227	9.23656	6.0346e-67	2.43324e-64	protein_coding
ENSMUSG00000048482	Bdnf	22.7801	0.0988274	45.4613	460.007	460.007	8.84551	2.63002e-11	8.97068e-10	protein_coding
ENSMUSG00000036853	Mcoln3	18.6723	0.0988274	37.2457	376.876	376.876	8.55795	3.658e-09	9.51586e-08	protein_coding
ENSMUSG00000019935	Slc17a8	278.346	1.49129	555.2	372.295	372.295	8.5403	2.94808e-67	1.23273e-64	protein_coding
ENSMUSG00000002633	Shh	240.888	1.43966	480.336	333.646	333.646	8.38217	4.28575e-63	1.58643e-60	protein_coding
ENSMUSG00000015437	Gzmb	162.593	0.992714	324.194	326.573	326.573	8.35126	9.62301e-49	2.36182e-46	protein_coding
ENSMUSG00000054510	Gm14461	23.0988	0.197655	45.9999	232.728	232.728	7.8625	9.52872e-10	2.66615e-08	lincRNA
ENSMUSG00000051067	Lingo3	38.069	0.348116	75.79	217.715	217.715	7.76629	1.07267e-15	5.68566e-14	protein_coding
ENSMUSG00000024334	H2-Oa	9.74705	0.0988274	19.3953	196.254	196.254	7.61658	6.07168e-05	0.000778527	protein_coding
ENSMUSG00000028262	Clca3a2	425.4	4.32785	846.472	195.587	195.587	7.61167	1.97313e-75	1.06079e-72	protein_coding
ENSMUSG00000082361	Btc	780.504	7.94616	1553.06	195.448	195.448	7.61064	1.29265e-90	1.21617e-87	protein_coding
ENSMUSG00000073854	NA	9.6995	0.0988274	19.3002	195.292	195.292	7.60949	0.000281316	0.00308955	NA
ENSMUSG00000066129	Kndc1	22.6877	0.249289	45.1262	181.02	181.02	7.5	7.10318e-11	2.27503e-09	protein_coding
ENSMUSG00000000627	Sema4f	210.729	2.3291	419.128	179.953	179.953	7.49147	1.55245e-52	4.12404e-50	protein_coding
ENSMUSG00000045871	Slitrk6	262.43	2.98258	521.877	174.975	174.975	7.451	8.74797e-58	2.70588e-55	protein_coding
ENSMUSG00000015854	Cd5l	25.2915	0.296482	50.2865	169.611	169.611	7.40608	2.47116e-11	8.48006e-10	protein_coding
ENSMUSG00000028327	Stra6l	54.5895	0.644598	108.534	168.375	168.375	7.39554	7.13944e-20	5.35577e-18	protein_coding
ENSMUSG00000039814	Xkr5	7.99322	0.0988274	15.8876	160.761	160.761	7.32878	0.000454469	0.00471162	protein_coding
ENSMUSG00000039153	Runx2	838.422	10.963	1665.88	151.955	151.955	7.2475	6.20111e-92	6.08787e-89	protein_coding
ENSMUSG00000036907	C1ql2	41.918	0.597405	83.2386	139.334	139.334	7.1224	2.25039e-16	1.27994e-14	protein_coding
ENSMUSG00000012889	Podnl1	29.5852	0.446944	58.7234	131.389	131.389	7.0377	2.87735e-12	1.08647e-10	protein_coding
ENSMUSG00000044071	Fam19a2	19.1406	0.296482	37.9847	128.118	128.118	7.00133	5.79329e-08	1.26267e-06	protein_coding
ENSMUSG00000026251	Chrnd	5.98275	0.0988274	11.8667	120.075	120.075	6.90779	0.00257004	0.0213901	protein_coding
ENSMUSG00000085773	Gm16233	18.3205	0.348116	36.293	104.255	104.255	6.70398	3.71074e-08	8.36212e-07	antisense
ENSMUSG00000028238	Atp6v0d2	346.329	7.03533	685.623	97.4543	97.4543	6.60665	9.09997e-74	4.77854e-71	protein_coding
ENSMUSG00000090061	Nwd2	17.0581	0.348116	33.7682	97.0025	97.0025	6.59995	5.70913e-07	1.08695e-05	protein_coding
ENSMUSG00000031443	F7	9.68129	0.197655	19.1649	96.9616	96.9616	6.59934	0.000116046	0.00139156	protein_coding
ENSMUSG00000020808	Fam64a	36.0817	0.743426	71.4199	96.0686	96.0686	6.58599	6.47736e-14	2.83447e-12	protein_coding
ENSMUSG00000085337	Gm15964	9.24603	0.197655	18.2944	92.5573	92.5573	6.53228	0.000601177	0.00602244	processed_transcript
ENSMUSG00000047798	Cd300lf	72.2269	1.59012	142.864	89.8447	89.8447	6.48936	9.37551e-25	9.32595e-23	protein_coding
ENSMUSG00000049699	Ucn2	68.447	1.58568	135.308	85.3315	85.3315	6.41501	1.73036e-20	1.38552e-18	protein_coding
ENSMUSG00000028364	Tnc	8232.94	194.11	16271.8	83.8276	83.8276	6.38935	4.79734e-101	7.2216e-98	protein_coding
ENSMUSG00000020884	Asgr1	10.0807	0.249289	19.912	79.8754	79.8754	6.31968	4.02595e-05	0.000538543	protein_coding
ENSMUSG00000055775	Myh8	136.585	3.5328	269.638	76.3242	76.3242	6.25407	1.5683e-45	3.40503e-43	protein_coding
ENSMUSG00000042045	Sln	9.32398	0.249289	18.3987	73.8047	73.8047	6.20564	3.50769e-05	0.00047314	protein_coding
ENSMUSG00000000632	Sez6	38.1637	1.04435	75.283	72.0861	72.0861	6.17165	2.45887e-14	1.13078e-12	protein_coding
ENSMUSG00000032783	Troap	6.95132	0.197655	13.705	69.338	69.338	6.11557	0.00240241	0.020211	protein_coding
ENSMUSG00000024036	Slc37a1	120.036	3.57555	236.496	66.1426	66.1426	6.04751	3.92707e-30	5.06704e-28	protein_coding
ENSMUSG00000029816	Gpnmb	5404.22	164.803	10643.6	64.5839	64.5839	6.0131	1.56894e-90	1.41707e-87	protein_coding
ENSMUSG00000026459	Myog	9.46924	0.296482	18.642	62.8773	62.8773	5.97447	0.000109683	0.00132512	protein_coding
ENSMUSG00000020524	Gria1	400.403	13.3869	787.419	58.82	58.82	5.87824	3.94322e-62	1.4133e-59	protein_coding
ENSMUSG00000036390	Gadd45a	659.281	23.21	1295.35	55.8101	55.8101	5.80245	4.6152e-63	1.68083e-60	protein_coding
ENSMUSG00000086712	AI427809	5.60378	0.197655	11.0099	55.7027	55.7027	5.79967	0.00510966	0.0380528	lincRNA
ENSMUSG00000085295	4930430E12Rik	17.9368	0.644598	35.229	54.6526	54.6526	5.77222	7.82262e-06	0.000120241	antisense
STGIG017703	NA	6.93618	0.249289	13.6231	54.6477	54.6477	5.77209	0.00140568	0.0126961	novel intergenic lncRNA
ENSMUSG00000042604	Kcna4	30.2388	1.09154	59.3862	54.4058	54.4058	5.76569	7.06797e-10	2.00496e-08	protein_coding
ENSMUSG00000037946	Fgd3	964.713	35.5969	1893.83	53.202	53.202	5.73341	2.28696e-80	1.56484e-77	protein_coding
ENSMUSG00000022033	Pbk	41.504	1.58568	81.4224	51.3486	51.3486	5.68225	8.52835e-13	3.41091e-11	protein_coding
ENSMUSG00000000120	Ngfr	3793.72	146.417	7441.02	50.8207	50.8207	5.66734	7.4116e-84	5.39851e-81	protein_coding
ENSMUSG00000086150	Bach2os	13.5628	0.545771	26.5798	48.7015	48.7015	5.60589	2.27983e-05	0.000318162	antisense
ENSMUSG00000062082	Cd200r4	26.0637	1.09154	51.0358	46.7557	46.7557	5.54707	1.26145e-08	3.03662e-07	protein_coding
ENSMUSG00000029245	Epha5	1180.39	50.0443	2310.73	46.1737	46.1737	5.529	9.10453e-69	3.95347e-66	protein_coding
ENSMUSG00000095788	Sirpb1a	11.4671	0.494137	22.4401	45.4127	45.4127	5.50502	0.000293044	0.00320588	protein_coding
STGIG069312	NA	5.76983	0.249289	11.2904	45.2903	45.2903	5.50113	0.00667467	0.0478002	novel intergenic lncRNA
ENSMUSG00000022871	Fetub	13.4556	0.592964	26.3182	44.3842	44.3842	5.47197	0.000215831	0.00244039	protein_coding
ENSMUSG00000026012	Cd28	28.0536	1.2892	54.818	42.5211	42.5211	5.41011	3.53763e-09	9.22399e-08	protein_coding
ENSMUSG00000054196	Cthrc1	156.556	7.31044	305.802	41.8308	41.8308	5.38649	1.44922e-35	2.4604e-33	protein_coding
ENSMUSG00000068122	Agtr2	28.4199	1.34527	55.4946	41.2516	41.2516	5.36638	8.8097e-12	3.14752e-10	protein_coding
ENSMUSG00000024056	Ndc80	26.1196	1.242	50.9973	41.0605	41.0605	5.35968	3.42702e-09	8.97705e-08	protein_coding
ENSMUSG00000030577	Cd22	131.953	6.44639	257.46	39.9385	39.9385	5.31971	7.07135e-31	9.61874e-29	protein_coding
ENSMUSG00000009185	Ccl8	214.453	10.5544	418.352	39.6377	39.6377	5.3088	1.30092e-37	2.40778e-35	protein_coding
ENSMUSG00000023992	Trem2	515.111	25.794	1004.43	38.9403	38.9403	5.28319	5.38571e-56	1.60012e-53	protein_coding
ENSMUSG00000044201	Cdc25c	7.85196	0.39531	15.3086	38.7256	38.7256	5.27522	0.00361865	0.0285696	protein_coding
ENSMUSG00000043740	B430306N03Rik	41.3367	2.13589	80.5376	37.7068	37.7068	5.23675	1.56001e-12	6.03169e-11	protein_coding
ENSMUSG00000055471	Alk	7.56555	0.39531	14.7358	37.2766	37.2766	5.2202	0.00480571	0.0361191	protein_coding
ENSMUSG00000061878	Sphk1	85.5666	4.51219	166.621	36.9269	36.9269	5.2066	2.43581e-19	1.76284e-17	protein_coding
ENSMUSG00000051378	Kif18b	26.1482	1.38802	50.9083	36.6769	36.6769	5.1968	9.81802e-08	2.0565e-06	protein_coding
ENSMUSG00000040938	Slc16a11	49.6251	2.63447	96.6157	36.6737	36.6737	5.19667	5.02259e-15	2.50353e-13	protein_coding
ENSMUSG00000062380	Tubb3	452.696	24.2257	881.167	36.3732	36.3732	5.1848	7.02105e-52	1.84343e-49	protein_coding
ENSMUSG00000000982	Ccl3	8.3067	0.446944	16.1665	36.1712	36.1712	5.17677	0.00143605	0.0129085	protein_coding
ENSMUSG00000021359	Tfap2a	8.27693	0.446944	16.1069	36.0379	36.0379	5.17144	0.00273527	0.0225492	protein_coding
ENSMUSG00000046031	Fam26f	6.43314	0.348116	12.5182	35.9597	35.9597	5.16831	0.00260315	0.0216179	protein_coding
ENSMUSG00000059089	Fcgr4	64.2779	3.52391	125.032	35.481	35.481	5.14897	3.25739e-16	1.82511e-14	protein_coding
ENSMUSG00000034765	Dusp5	59.982	3.32626	116.638	35.0657	35.0657	5.13199	1.17845e-15	6.21713e-14	protein_coding
ENSMUSG00000041431	Ccnb1	65.3976	3.67438	127.121	34.5966	34.5966	5.11256	1.96866e-16	1.13399e-14	protein_coding
ENSMUSG00000056758	Hmga2	106.945	6.14547	207.745	33.8045	33.8045	5.07914	8.25294e-26	8.58762e-24	protein_coding
ENSMUSG00000018470	Kcnab3	17.0548	0.992714	33.117	33.36	33.36	5.06005	8.47326e-06	0.0001291	protein_coding
ENSMUSG00000059994	Fcrl1	13.2779	0.790619	25.7651	32.5885	32.5885	5.02629	0.000348996	0.00373475	protein_coding
ENSMUSG00000024737	Slc15a3	111.494	6.69527	216.293	32.3054	32.3054	5.0137	1.0039e-23	9.43969e-22	protein_coding
ENSMUSG00000024521	Pmaip1	12.2295	0.743426	23.7156	31.9004	31.9004	4.9955	0.000208437	0.00236746	protein_coding
ENSMUSG00000046805	Mpeg1	2152.23	132.742	4171.73	31.4273	31.4273	4.97395	6.96789e-70	3.27781e-67	protein_coding
ENSMUSG00000046160	Olig1	46.9705	2.92248	91.0186	31.1443	31.1443	4.9609	3.4866e-19	2.51526e-17	protein_coding
ENSMUSG00000039323	Igfbp2	125.519	7.976	243.062	30.4742	30.4742	4.92952	5.96878e-25	6.01674e-23	protein_coding
ENSMUSG00000050335	Lgals3	2320.65	154.899	4486.41	28.9635	28.9635	4.85616	3.52497e-67	1.44716e-64	protein_coding
ENSMUSG00000027224	Duoxa1	81.7676	5.46659	158.069	28.9154	28.9154	4.85377	4.61286e-19	3.25495e-17	protein_coding
ENSMUSG00000038508	Gdf15	10.377	0.696232	20.0578	28.8091	28.8091	4.84845	0.000142311	0.00167888	protein_coding
ENSMUSG00000089929	Bcl2a1b	29.2693	1.98543	56.5531	28.4841	28.4841	4.83208	1.7054e-07	3.46919e-06	protein_coding
ENSMUSG00000061991	Hist1h2af	24.6821	1.68007	47.6841	28.3823	28.3823	4.82692	1.53852e-06	2.693e-05	protein_coding
ENSMUSG00000042793	Lgr6	87.2057	5.94782	168.464	28.3236	28.3236	4.82393	1.09227e-21	9.4859e-20	protein_coding
ENSMUSG00000043157	Arl11	38.3326	2.66834	73.9969	27.7315	27.7315	4.79345	7.12436e-09	1.78742e-07	protein_coding
ENSMUSG00000028459	Cd72	26.8108	1.8866	51.735	27.4223	27.4223	4.77728	1.79521e-08	4.23129e-07	protein_coding
ENSMUSG00000028678	Kif2c	41.5479	2.93539	80.1604	27.3082	27.3082	4.77126	1.70653e-11	5.93737e-10	protein_coding
ENSMUSG00000026866	Kynu	9.85096	0.696232	19.0057	27.2979	27.2979	4.77072	0.00158725	0.0140604	protein_coding
ENSMUSG00000036526	Card11	60.5966	4.36214	116.831	26.783	26.783	4.74325	3.71762e-19	2.64807e-17	protein_coding
STGASG035960	NA	13.5215	0.988274	26.0547	26.3639	26.3639	4.72049	0.00132175	0.0120149	novel antisense lncRNA
ENSMUSG00000046080	Clec9a	23.6071	1.73614	45.478	26.1949	26.1949	4.71121	1.15586e-05	0.000171932	protein_coding
ENSMUSG00000040663	Clcf1	304.635	23.3488	585.921	25.0943	25.0943	4.64929	1.10339e-42	2.26496e-40	protein_coding
ENSMUSG00000078532	Nkain1	19.866	1.53849	38.1935	24.8254	24.8254	4.63374	1.49447e-05	0.00021701	protein_coding
ENSMUSG00000028068	Iqgap3	92.2329	7.14707	177.319	24.81	24.81	4.63285	2.63494e-23	2.40878e-21	protein_coding
ENSMUSG00000052353	Cemip	13.4614	1.04435	25.8785	24.7796	24.7796	4.63108	0.000215259	0.00243515	protein_coding
ENSMUSG00000030867	Plk1	16.4791	1.2892	31.6691	24.565	24.565	4.61853	1.51372e-05	0.000219335	protein_coding
ENSMUSG00000023274	Cd4	32.2844	2.5312	62.0376	24.5092	24.5092	4.61525	5.59573e-09	1.42448e-07	protein_coding
ENSMUSG00000024598	Fbn2	1170.61	92.9493	2248.27	24.1881	24.1881	4.59623	1.55518e-59	5.08928e-57	protein_coding
ENSMUSG00000069265	Hist1h3a	29.7678	2.37186	57.1637	24.1008	24.1008	4.59101	1.96265e-07	3.96748e-06	protein_coding
ENSMUSG00000022385	Gtse1	18.6103	1.49129	35.7294	23.9587	23.9587	4.58248	2.0482e-06	3.49836e-05	protein_coding
ENSMUSG00000024803	Ankrd1	11.3834	0.94108	21.8258	23.1923	23.1923	4.53557	0.000377857	0.00400188	protein_coding
ENSMUSG00000069910	Spdl1	20.396	1.68895	39.1031	23.1524	23.1524	4.53309	5.46915e-06	8.64799e-05	protein_coding
ENSMUSG00000074677	Sirpb1c	24.6034	2.07982	47.1269	22.6592	22.6592	4.50202	5.16096e-06	8.20088e-05	protein_coding
ENSMUSG00000046711	Hmga1	236.025	20.0653	451.986	22.5258	22.5258	4.4935	3.15536e-30	4.11838e-28	protein_coding
ENSMUSG00000026605	Cenpf	143.698	12.3688	275.027	22.2355	22.2355	4.47479	7.04336e-29	8.55049e-27	protein_coding
STGIG026815	NA	9.70223	0.842253	18.5622	22.0388	22.0388	4.46197	0.00431593	0.0329963	novel intergenic lncRNA
ENSMUSG00000024989	Cep55	24.0244	2.13589	45.9129	21.4959	21.4959	4.42599	3.36665e-07	6.57604e-06	protein_coding
ENSMUSG00000047654	Tssk6	7.82729	0.696232	14.9584	21.4847	21.4847	4.42524	0.00620761	0.0450266	protein_coding
ENSMUSG00000030607	Acan	7.76251	0.696232	14.8288	21.2986	21.2986	4.41269	0.00153764	0.01368	protein_coding
ENSMUSG00000026628	Atf3	1669.25	153.085	3185.41	20.8081	20.8081	4.37908	5.50521e-54	1.53466e-51	protein_coding
ENSMUSG00000037541	Shank2	16.6625	1.53849	31.7865	20.6609	20.6609	4.36883	0.000416867	0.00436792	protein_coding
ENSMUSG00000054871	Tmem158	281.598	26.009	537.186	20.6538	20.6538	4.36834	3.41494e-35	5.66981e-33	protein_coding
ENSMUSG00000027832	Ptx3	48.1923	4.46944	91.9152	20.5653	20.5653	4.36214	6.45119e-11	2.07504e-09	protein_coding
ENSMUSG00000027338	Prnd	15.4633	1.43966	29.487	20.482	20.482	4.35628	1.51436e-05	0.000219335	protein_coding
ENSMUSG00000040631	Dok4	536.554	51.3791	1021.73	19.8861	19.8861	4.31369	2.76115e-37	5.06884e-35	protein_coding
ENSMUSG00000010307	Tmem86a	105.382	10.1809	200.582	19.7019	19.7019	4.30026	3.51977e-19	2.53109e-17	protein_coding
ENSMUSG00000040856	Dlk1	73.6214	7.19385	140.049	19.4679	19.4679	4.28302	1.23777e-16	7.29737e-15	protein_coding
ENSMUSG00000023473	Celsr3	8.13347	0.79506	15.4719	19.46	19.46	4.28244	0.00633654	0.0456975	protein_coding
ENSMUSG00000035459	Stab2	25.2793	2.48845	48.0702	19.3174	19.3174	4.27183	1.9291e-07	3.90315e-06	protein_coding
ENSMUSG00000026787	Gad2	10.5517	1.03991	20.0635	19.2935	19.2935	4.27004	0.00336918	0.026863	protein_coding
ENSMUSG00000030789	Itgax	185.742	18.3287	353.155	19.2679	19.2679	4.26813	8.85433e-28	1.00975e-25	protein_coding
ENSMUSG00000001131	Timp1	161.362	15.9867	306.737	19.187	19.187	4.26206	3.30808e-20	2.52353e-18	protein_coding
ENSMUSG00000062417	NA	11.8882	1.19037	22.5861	18.9741	18.9741	4.24596	0.00109441	0.010182	NA
ENSMUSG00000037725	Ckap2	66.855	6.75176	126.958	18.8037	18.8037	4.23295	6.32752e-17	3.79714e-15	protein_coding
ENSMUSG00000048895	Cdk5r1	64.0134	6.48915	121.538	18.7294	18.7294	4.22723	2.34466e-14	1.08046e-12	protein_coding
ENSMUSG00000049556	Lingo1	37.5953	3.81596	71.3747	18.7043	18.7043	4.2253	2.33993e-08	5.41905e-07	protein_coding
ENSMUSG00000091387	Gcnt4	37.9348	3.86315	72.0064	18.6393	18.6393	4.22028	1.05971e-07	2.20945e-06	protein_coding
ENSMUSG00000028873	Cdca8	16.5271	1.68451	31.3698	18.6225	18.6225	4.21898	5.43022e-05	0.000702258	protein_coding
ENSMUSG00000026475	Rgs16	326.377	33.7184	619.037	18.359	18.359	4.19842	2.58139e-36	4.58958e-34	protein_coding
ENSMUSG00000035835	Plppr3	178.751	18.5526	338.949	18.2696	18.2696	4.19138	8.04524e-26	8.44938e-24	protein_coding
ENSMUSG00000019987	Arg1	23.4869	2.48401	44.4898	17.9105	17.9105	4.16273	6.60394e-06	0.000103049	protein_coding
ENSMUSG00000028874	Fgr	79.5979	8.48749	150.708	17.7565	17.7565	4.15028	7.02702e-13	2.8417e-11	protein_coding
ENSMUSG00000022322	Shcbp1	14.4077	1.53849	27.2769	17.7297	17.7297	4.14809	0.000357975	0.00381818	protein_coding
ENSMUSG00000069310	Hist1h3c	46.5659	5.05352	88.0783	17.4291	17.4291	4.12343	3.18808e-09	8.39007e-08	protein_coding
ENSMUSG00000021485	Mxd3	11.7916	1.2892	22.2941	17.293	17.293	4.11212	0.00102071	0.00959516	protein_coding
ENSMUSG00000013584	Aldh1a2	230.3	25.3939	435.206	17.1382	17.1382	4.09915	9.33945e-28	1.05972e-25	protein_coding
ENSMUSG00000058897	Col25a1	31.2325	3.46825	58.9968	17.0106	17.0106	4.08836	2.29574e-11	7.92626e-10	protein_coding
ENSMUSG00000069312	NA	18.2197	2.02818	34.4113	16.9666	16.9666	4.08462	0.000167522	0.00194381	NA
ENSMUSG00000034652	Cd300a	252.746	28.364	477.127	16.8216	16.8216	4.07224	1.69852e-32	2.59138e-30	protein_coding
ENSMUSG00000047638	Nr1h4	64.8648	7.28824	122.441	16.7999	16.7999	4.07038	4.99844e-10	1.44513e-08	protein_coding
ENSMUSG00000015243	Abca1	11267	1282.17	21251.8	16.5749	16.5749	4.05093	3.02575e-54	8.54017e-52	protein_coding
ENSMUSG00000049866	Arl4c	215.08	24.5516	405.608	16.5206	16.5206	4.0462	5.5093e-27	6.03883e-25	protein_coding
ENSMUSG00000074892	B3galt5	16.9096	1.94268	31.8765	16.4086	16.4086	4.03638	1.8211e-05	0.000259763	protein_coding
ENSMUSG00000032482	Cspg5	96.5342	11.1994	181.869	16.2392	16.2392	4.02141	1.08633e-18	7.41069e-17	protein_coding
ENSMUSG00000044827	Tlr1	66.1568	7.79125	124.522	15.9823	15.9823	3.99841	9.26888e-11	2.92306e-09	protein_coding
ENSMUSG00000058145	Adamts17	302.407	36.1173	568.697	15.7458	15.7458	3.9769	4.03116e-34	6.54845e-32	protein_coding
ENSMUSG00000038943	Prc1	290.22	34.9568	545.484	15.6045	15.6045	3.96389	8.42749e-35	1.389e-32	protein_coding
ENSMUSG00000020330	Hmmr	76.1896	9.23132	143.148	15.5068	15.5068	3.95483	2.04117e-14	9.4446e-13	protein_coding
ENSMUSG00000034311	Kif4	53.5999	6.49803	100.702	15.4973	15.4973	3.95394	5.80898e-13	2.37621e-11	protein_coding
ENSMUSG00000049539	Hist1h1a	98.478	11.9557	185	15.4738	15.4738	3.95175	6.71395e-16	3.63552e-14	protein_coding
ENSMUSG00000039396	Neil3	16.1337	1.98543	30.2821	15.2522	15.2522	3.93094	0.000145067	0.00170871	protein_coding
ENSMUSG00000022534	Mefv	19.6031	2.42349	36.7828	15.1776	15.1776	3.92387	0.00127872	0.0116849	protein_coding
ENSMUSG00000047534	Mis18bp1	44.4998	5.50934	83.4902	15.1543	15.1543	3.92166	3.49911e-08	7.8931e-07	protein_coding
ENSMUSG00000058290	Espl1	53.6926	6.64808	100.737	15.1528	15.1528	3.92151	1.18617e-09	3.29442e-08	protein_coding
ENSMUSG00000027469	Tpx2	112.663	14.04	211.286	15.0489	15.0489	3.91158	5.37645e-18	3.56776e-16	protein_coding
ENSMUSG00000086155	9430041J12Rik	17.4807	2.18308	32.7783	15.0147	15.0147	3.9083	0.000260221	0.00289021	antisense
ENSMUSG00000060093	Hist1h4a	38.7536	4.8603	72.6468	14.947	14.947	3.90178	3.52306e-07	6.86373e-06	protein_coding
ENSMUSG00000027797	Dclk1	1349.03	169.35	2528.71	14.9318	14.9318	3.90032	1.05821e-48	2.54196e-46	protein_coding
ENSMUSG00000020865	Abcc3	191.834	24.2289	359.438	14.8351	14.8351	3.89094	1.49693e-24	1.47602e-22	protein_coding
ENSMUSG00000038642	Ctss	2321.82	294.05	4349.59	14.792	14.792	3.88675	7.3676e-50	1.84845e-47	protein_coding
ENSMUSG00000085423	Gm15735	13.5382	1.73614	25.3402	14.5957	14.5957	3.86747	0.00337462	0.0268969	antisense
ENSMUSG00000008496	Pou2f2	15.8298	2.03262	29.6271	14.5758	14.5758	3.8655	0.000775902	0.00749674	protein_coding
ENSMUSG00000018924	Alox15	12.7318	1.63731	23.8263	14.5521	14.5521	3.86315	0.00121761	0.0112082	protein_coding
ENSMUSG00000021965	Ska3	10.3825	1.34083	19.4241	14.4866	14.4866	3.85665	0.0016519	0.0145475	protein_coding
ENSMUSG00000061615	Hist1h2ab	27.5057	3.56667	51.4448	14.4238	14.4238	3.85038	6.65657e-06	0.000103587	protein_coding
ENSMUSG00000047261	Gap43	47.9495	6.25721	89.6418	14.3262	14.3262	3.84058	7.7543e-10	2.18592e-08	protein_coding
ENSMUSG00000079293	Clec7a	337.037	44.0764	629.997	14.2933	14.2933	3.83727	8.68416e-29	1.04302e-26	polymorphic_pseudogene
ENSMUSG00000029553	Tfec	10.606	1.38802	19.8239	14.2821	14.2821	3.83614	0.00656545	0.0471126	protein_coding
ENSMUSG00000014782	Plekhg4	30.2377	3.96683	56.5087	14.2453	14.2453	3.83241	3.79936e-10	1.1229e-08	protein_coding
ENSMUSG00000033952	Aspm	136.71	18.1658	255.255	14.0514	14.0514	3.81265	1.48272e-18	1.0054e-16	protein_coding
ENSMUSG00000028718	Stil	17.6729	2.38074	32.965	13.8466	13.8466	3.79145	0.000415295	0.00435548	protein_coding
ENSMUSG00000034488	Edil3	462.44	62.4136	862.466	13.8186	13.8186	3.78854	7.25795e-34	1.1706e-31	protein_coding
ENSMUSG00000021194	Chga	10.6099	1.43966	19.78	13.7394	13.7394	3.78025	0.0014522	0.0130381	protein_coding
ENSMUSG00000069268	Hist1h2bf	36.5843	5.01077	68.1579	13.6023	13.6023	3.76578	1.15203e-06	2.06616e-05	protein_coding
ENSMUSG00000074480	Mex3a	64.4049	8.88321	119.927	13.5004	13.5004	3.75493	5.7312e-14	2.52262e-12	protein_coding
ENSMUSG00000040204	Pclaf	38.9041	5.40163	72.4066	13.4046	13.4046	3.74465	2.95948e-07	5.81088e-06	protein_coding
ENSMUSG00000041064	Pif1	9.23558	1.2892	17.182	13.3276	13.3276	3.73635	0.00612598	0.044506	protein_coding
ENSMUSG00000024873	Cnih2	46.1975	6.50247	85.8925	13.2092	13.2092	3.72347	1.53107e-11	5.36826e-10	protein_coding
ENSMUSG00000019942	Cdk1	55.7464	7.88605	103.607	13.138	13.138	3.71567	6.60961e-12	2.39944e-10	protein_coding
ENSMUSG00000020914	Top2a	420.396	59.6718	781.12	13.0903	13.0903	3.71042	1.28375e-33	2.05583e-31	protein_coding
ENSMUSG00000028539	Artn	9.10941	1.29364	16.9252	13.0834	13.0834	3.70967	0.00458437	0.0348066	protein_coding
ENSMUSG00000071547	Nt5dc2	129.605	18.647	240.563	12.9009	12.9009	3.6894	5.35907e-18	3.56776e-16	protein_coding
ENSMUSG00000044811	Cd300c2	146.704	21.127	272.282	12.8879	12.8879	3.68794	2.26297e-20	1.77423e-18	protein_coding
ENSMUSG00000046295	Ankle1	15.158	2.18308	28.1328	12.8867	12.8867	3.68782	0.000592647	0.00594226	protein_coding
ENSMUSG00000065820	Gm26316	34.048	4.95025	63.1457	12.7561	12.7561	3.67311	4.51262e-05	0.000595181	snRNA
ENSMUSG00000025789	St8sia2	37.3888	5.45771	69.32	12.7013	12.7013	3.6669	3.39914e-07	6.63377e-06	protein_coding
ENSMUSG00000028175	Depdc1a	21.8133	3.27907	40.3476	12.3046	12.3046	3.62113	0.000126703	0.00150656	protein_coding
ENSMUSG00000006585	Cdt1	24.9806	3.76432	46.1969	12.2723	12.2723	3.61733	8.4958e-05	0.00105346	protein_coding
ENSMUSG00000036768	Kif15	46.231	7.04783	85.4142	12.1192	12.1192	3.59923	1.21123e-07	2.50684e-06	protein_coding
ENSMUSG00000047592	Nxpe5	51.8559	7.93727	95.7745	12.0664	12.0664	3.59293	1.64291e-07	3.35113e-06	protein_coding
ENSMUSG00000007682	Dio2	89.3286	13.7306	164.927	12.0116	12.0116	3.58636	7.96368e-15	3.85053e-13	protein_coding
ENSMUSG00000018774	Cd68	615.037	94.8129	1135.26	11.9737	11.9737	3.5818	4.97284e-36	8.63744e-34	protein_coding
ENSMUSG00000045328	Cenpe	108.971	16.8116	201.13	11.9638	11.9638	3.5806	7.75806e-15	3.75916e-13	protein_coding
ENSMUSG00000027326	Knl1	81.2179	12.5572	149.879	11.9357	11.9357	3.57721	1.08121e-11	3.85681e-10	protein_coding
ENSMUSG00000028328	Tmod1	506.752	78.3543	935.151	11.9349	11.9349	3.57711	1.83701e-36	3.31838e-34	protein_coding
ENSMUSG00000017146	Brca1	41.2016	6.39879	76.0045	11.8779	11.8779	3.57021	2.41527e-07	4.80924e-06	protein_coding
ENSMUSG00000069792	Wfdc17	211.244	32.9746	389.514	11.8125	11.8125	3.56225	2.45734e-20	1.91333e-18	protein_coding
ENSMUSG00000064267	Hvcn1	98.1439	15.3808	180.907	11.7618	11.7618	3.55604	1.50907e-14	7.11372e-13	protein_coding
ENSMUSG00000030144	Clec4d	12.5696	1.98099	23.1581	11.6902	11.6902	3.54723	0.0057765	0.0422665	protein_coding
ENSMUSG00000028859	Csf3r	144.79	22.9946	266.585	11.5934	11.5934	3.53523	3.19893e-13	1.33516e-11	protein_coding
ENSMUSG00000023940	Sgol1	16.5513	2.63003	30.4725	11.5864	11.5864	3.53436	0.000675658	0.0066332	protein_coding
ENSMUSG00000079685	Ulbp1	19.2046	3.08141	35.3279	11.4648	11.4648	3.51914	0.000250386	0.00279334	protein_coding
ENSMUSG00000005233	Spc25	33.0608	5.31613	60.8055	11.4379	11.4379	3.51575	1.01442e-05	0.000152603	protein_coding
ENSMUSG00000029683	Lmod2	10.2099	1.64175	18.778	11.4378	11.4378	3.51574	0.00315341	0.0254267	protein_coding
ENSMUSG00000022180	Slc7a8	122.362	19.7252	224.999	11.4067	11.4067	3.51181	8.15828e-15	3.9278e-13	protein_coding
ENSMUSG00000024672	Ms4a7	225.286	36.4182	414.153	11.3721	11.3721	3.50743	1.79325e-27	2.00454e-25	protein_coding
ENSMUSG00000015880	Ncapg	49.0976	7.93769	90.2575	11.3708	11.3708	3.50726	3.68908e-10	1.09174e-08	protein_coding
ENSMUSG00000037568	Vash2	18.5231	3.02534	34.0209	11.2453	11.2453	3.49125	0.00025547	0.00284443	protein_coding
ENSMUSG00000031004	Mki67	782.55	128.31	1436.79	11.1978	11.1978	3.48514	2.47001e-33	3.87312e-31	protein_coding
ENSMUSG00000076258	Gm23935	1742.31	286.124	3198.49	11.1787	11.1787	3.48268	2.76376e-44	5.9434e-42	miRNA
ENSMUSG00000051985	Igfn1	45.2578	7.48227	83.0333	11.0973	11.0973	3.47214	7.39145e-14	3.22199e-12	protein_coding
ENSMUSG00000007888	Crlf1	59.062	9.8626	108.261	10.977	10.977	3.45641	6.16993e-10	1.76351e-08	protein_coding
ENSMUSG00000060402	Chst8	34.5287	5.79694	63.2605	10.9127	10.9127	3.44794	0.0001216	0.001452	protein_coding
ENSMUSG00000024679	Ms4a6d	134.714	22.7368	246.691	10.8499	10.8499	3.43961	1.33637e-13	5.72586e-12	protein_coding
ENSMUSG00000071068	Treml2	13.8211	2.33354	25.3087	10.8456	10.8456	3.43904	0.00293375	0.0238804	protein_coding
ENSMUSG00000076431	Sox4	618.774	104.487	1133.06	10.844	10.844	3.43883	2.7615e-31	3.92168e-29	protein_coding
ENSMUSG00000068744	Psrc1	24.9008	4.21168	45.5898	10.8246	10.8246	3.43625	1.47928e-06	2.59535e-05	protein_coding
ENSMUSG00000003484	Cyp4f18	63.893	10.8121	116.974	10.8187	10.8187	3.43546	1.79723e-08	4.23164e-07	protein_coding
ENSMUSG00000040907	Atp1a3	58.6525	9.96184	107.343	10.7754	10.7754	3.42968	2.1205e-13	8.98327e-12	protein_coding
ENSMUSG00000026228	Htr2b	26.4158	4.50331	48.3283	10.7317	10.7317	3.42381	0.000257789	0.00286884	protein_coding
ENSMUSG00000025574	Tk1	50.6939	8.6428	92.7451	10.7309	10.7309	3.4237	4.00146e-10	1.17954e-08	protein_coding
ENSMUSG00000076281	Gm24270	20.8926	3.56708	38.218	10.7141	10.7141	3.42144	4.32234e-07	8.34175e-06	miRNA
ENSMUSG00000062444	Ap3b2	38.9104	6.64849	71.1723	10.705	10.705	3.42022	5.02355e-08	1.1099e-06	protein_coding
ENSMUSG00000096807	Hist1h2bm	51.0243	8.86988	93.1786	10.5051	10.5051	3.39301	4.61956e-09	1.18669e-07	protein_coding
ENSMUSG00000020901	Pik3r5	201.126	35.3117	366.941	10.3915	10.3915	3.37733	2.89306e-20	2.22953e-18	protein_coding
ENSMUSG00000033386	Frrs1	59.1451	10.4644	107.826	10.304	10.304	3.36513	7.39047e-10	2.08857e-08	protein_coding
ENSMUSG00000020399	Havcr2	29.5548	5.26046	53.8492	10.2366	10.2366	3.35566	1.8985e-08	4.46078e-07	protein_coding
ENSMUSG00000038179	Slamf7	59.8537	10.6754	109.032	10.2134	10.2134	3.35239	8.63198e-10	2.42728e-08	protein_coding
ENSMUSG00000020427	Igfbp3	865.776	157.194	1574.36	10.0154	10.0154	3.32415	1.71877e-33	2.73308e-31	protein_coding
ENSMUSG00000093452	Zfhx2os	29.4954	5.40163	53.5891	9.92091	9.92091	3.31047	0.000466827	0.00482423	antisense
ENSMUSG00000074637	Sox2	245.396	45.3256	445.467	9.82815	9.82815	3.29692	1.18139e-18	8.03489e-17	protein_coding
ENSMUSG00000022148	Fyb	455.652	84.4651	826.838	9.78912	9.78912	3.29118	1.03243e-32	1.58586e-30	protein_coding
ENSMUSG00000023015	Racgap1	106.86	19.9785	193.742	9.69753	9.69753	3.27762	6.99799e-12	2.52823e-10	protein_coding
ENSMUSG00000012443	Kif11	114.444	21.569	207.32	9.61191	9.61191	3.26482	2.32141e-13	9.79765e-12	protein_coding
ENSMUSG00000035274	Tpbg	78.9732	14.9298	143.016	9.57923	9.57923	3.25991	2.61839e-12	9.95341e-11	protein_coding
ENSMUSG00000038147	Cd84	493.792	93.4543	894.13	9.56757	9.56757	3.25815	6.40521e-26	6.82216e-24	protein_coding
ENSMUSG00000034906	Ncaph	52.9482	10.0909	95.8055	9.49422	9.49422	3.24705	1.20714e-07	2.50066e-06	protein_coding
ENSMUSG00000070348	Ccnd1	2684.9	511.793	4858.01	9.49214	9.49214	3.24673	1.86587e-33	2.94626e-31	protein_coding
ENSMUSG00000041707	1810011H11Rik	30.6278	5.84899	55.4067	9.47287	9.47287	3.2438	6.77949e-07	1.27144e-05	protein_coding
ENSMUSG00000028919	Arhgef19	83.6955	16.1327	151.258	9.37587	9.37587	3.22895	4.72598e-10	1.37516e-08	protein_coding
ENSMUSG00000043903	Gm22	106.23	20.5384	191.922	9.34455	9.34455	3.22413	7.43406e-16	3.99669e-14	lincRNA
ENSMUSG00000020926	Adam11	272.404	52.6728	492.135	9.34325	9.34325	3.22392	2.69481e-30	3.57934e-28	protein_coding
ENSMUSG00000020473	Aebp1	3018.82	584.996	5452.64	9.32081	9.32081	3.22046	2.19032e-36	3.9252e-34	protein_coding
ENSMUSG00000022489	Pde1b	113.922	22.0805	205.763	9.31877	9.31877	3.22014	3.69107e-12	1.38216e-10	protein_coding
ENSMUSG00000024675	Ms4a4c	14.783	2.87488	26.6911	9.28428	9.28428	3.21479	0.00321185	0.0258275	protein_coding
ENSMUSG00000037474	Dtl	23.2032	4.52551	41.8809	9.25441	9.25441	3.21014	6.43545e-05	0.000820975	protein_coding
ENSMUSG00000042246	Tmc7	238.183	46.4736	429.893	9.25025	9.25025	3.20949	1.63789e-19	1.19688e-17	protein_coding
ENSMUSG00000032218	Ccnb2	43.2366	8.44917	78.0241	9.23452	9.23452	3.20704	2.17624e-06	3.70305e-05	protein_coding
ENSMUSG00000069793	Slfn9	47.9274	9.36846	86.4863	9.23165	9.23165	3.20659	9.16261e-09	2.24882e-07	protein_coding
ENSMUSG00000038112	AW551984	70.5152	13.7867	127.244	9.22947	9.22947	3.20625	7.59619e-13	3.05743e-11	protein_coding
ENSMUSG00000003882	Il7r	28.1326	5.50087	50.7643	9.2284	9.2284	3.20608	1.701e-07	3.46335e-06	protein_coding
ENSMUSG00000033777	Tlr13	181.545	35.8321	327.257	9.13307	9.13307	3.1911	7.07362e-17	4.20322e-15	protein_coding
ENSMUSG00000029414	Kntc1	51.6468	10.3055	92.9881	9.02314	9.02314	3.17363	4.50571e-10	1.31548e-08	protein_coding
ENSMUSG00000030745	Il21r	40.8315	8.17365	73.4893	8.991	8.991	3.16848	1.95632e-06	3.35411e-05	protein_coding
ENSMUSG00000041515	Irf8	211.863	42.6702	381.056	8.93027	8.93027	3.1587	6.05612e-19	4.24681e-17	protein_coding
ENSMUSG00000061086	Myl4	24.1648	4.86919	43.4604	8.9256	8.9256	3.15795	6.29387e-06	9.84862e-05	protein_coding
ENSMUSG00000058773	Hist1h1b	66.4558	13.3998	119.512	8.91889	8.91889	3.15686	3.97564e-11	1.31627e-09	protein_coding
ENSMUSG00000027331	Knstrn	49.3715	9.9574	88.7856	8.91655	8.91655	3.15649	4.94873e-10	1.43259e-08	protein_coding
ENSMUSG00000063021	Hist1h2ak	38.675	7.83845	69.5116	8.86803	8.86803	3.14861	7.63055e-06	0.00011769	protein_coding
ENSMUSG00000040552	C3ar1	382.313	77.5019	687.124	8.8659	8.8659	3.14827	3.59921e-26	3.85167e-24	protein_coding
ENSMUSG00000024261	Syt4	606.629	123.459	1089.8	8.82722	8.82722	3.14196	8.14484e-26	8.51437e-24	protein_coding
ENSMUSG00000064168	Hist1h2bh	22.0603	4.51219	39.6083	8.77808	8.77808	3.13391	0.000155807	0.00182759	protein_coding
ENSMUSG00000017716	Birc5	27.8118	5.7546	49.8689	8.66592	8.66592	3.11535	2.09453e-07	4.21896e-06	protein_coding
ENSMUSG00000052142	Rasal3	51.812	10.7569	92.8671	8.63326	8.63326	3.10991	1.54464e-09	4.18702e-08	protein_coding
ENSMUSG00000029552	Tes	196.132	40.7747	351.488	8.62026	8.62026	3.10773	4.4628e-16	2.46382e-14	protein_coding
ENSMUSG00000029436	Mmp17	647.259	134.597	1159.92	8.61772	8.61772	3.10731	5.37556e-27	5.92098e-25	protein_coding
ENSMUSG00000057191	AB124611	93.6971	19.6179	167.776	8.55221	8.55221	3.0963	1.74682e-12	6.70804e-11	protein_coding
ENSMUSG00000040829	Zmynd15	19.8152	4.16407	35.4664	8.51724	8.51724	3.09039	0.00152107	0.0135682	protein_coding
ENSMUSG00000045382	Cxcr4	139.723	29.5281	249.918	8.46374	8.46374	3.0813	2.97304e-17	1.83921e-15	protein_coding
ENSMUSG00000050022	Amz1	31.8151	6.74288	56.8872	8.43665	8.43665	3.07667	6.9876e-07	1.30397e-05	protein_coding
ENSMUSG00000031709	Tbc1d9	285.423	60.6116	510.234	8.41808	8.41808	3.07349	6.49228e-18	4.23687e-16	protein_coding
ENSMUSG00000001228	Uhrf1	71.4052	15.1965	127.614	8.39759	8.39759	3.06998	1.1788e-11	4.17855e-10	protein_coding
ENSMUSG00000029919	Hpgds	222.153	47.3607	396.946	8.38133	8.38133	3.06718	2.30292e-17	1.4325e-15	protein_coding
ENSMUSG00000069516	Lyz2	10933	2345.76	19520.3	8.32151	8.32151	3.05685	1.62117e-36	2.95211e-34	protein_coding
ENSMUSG00000020303	Stc2	32.2649	6.94053	57.5893	8.29754	8.29754	3.05268	3.91782e-06	6.37812e-05	protein_coding
ENSMUSG00000031561	Tenm3	3206.82	692.814	5720.83	8.25738	8.25738	3.04568	4.30379e-33	6.70205e-31	protein_coding
ENSMUSG00000022952	Runx1	472.688	102.64	842.735	8.21059	8.21059	3.03749	1.83654e-20	1.45505e-18	protein_coding
ENSMUSG00000003779	Kif20a	75.7135	16.4603	134.967	8.19955	8.19955	3.03554	6.42405e-16	3.4953e-14	protein_coding
ENSMUSG00000029082	Bst1	23.2375	5.05352	41.4215	8.19657	8.19657	3.03502	0.00197021	0.0169994	protein_coding
ENSMUSG00000007891	Ctsd	16004.6	3508.98	28500.2	8.12208	8.12208	3.02185	2.06e-34	3.37064e-32	protein_coding
ENSMUSG00000041498	Kif14	21.0033	4.61143	37.3952	8.10925	8.10925	3.01957	4.73009e-06	7.55343e-05	protein_coding
ENSMUSG00000037280	Galnt6	105.521	23.1854	187.857	8.1024	8.1024	3.01835	6.49203e-12	2.36055e-10	protein_coding
ENSMUSG00000048327	Ckap2l	48.7998	10.7226	86.877	8.10222	8.10222	3.01832	2.28115e-08	5.30146e-07	protein_coding
ENSMUSG00000061132	Blnk	96.1534	21.1564	171.15	8.08978	8.08978	3.0161	8.53483e-13	3.41091e-11	protein_coding
ENSMUSG00000049404	Rarres1	35.1273	7.73962	62.515	8.07727	8.07727	3.01387	0.000275432	0.00303674	protein_coding
ENSMUSG00000004933	Matk	20.9913	4.65821	37.3244	8.0126	8.0126	3.00227	0.0029142	0.0237469	protein_coding
ENSMUSG00000023031	Cela1	69.9489	15.5749	124.323	7.98229	7.98229	2.9968	3.32026e-12	1.24537e-10	protein_coding
ENSMUSG00000073492	Gm10521	23.3585	5.20439	41.5126	7.97646	7.97646	2.99575	0.000117505	0.00140757	protein_coding
ENSMUSG00000035273	Hpse	150.304	33.6575	266.95	7.93137	7.93137	2.98757	3.92311e-14	1.75067e-12	protein_coding
ENSMUSG00000079445	B3gnt7	14.1461	3.17177	25.1204	7.91999	7.91999	2.9855	1.02251e-05	0.000153615	protein_coding
ENSMUSG00000000031	H19	2315.13	519.545	4110.73	7.91217	7.91217	2.98407	1.50547e-40	2.90543e-38	lincRNA
ENSMUSG00000045763	Basp1	88.7978	19.9539	157.642	7.90028	7.90028	2.9819	6.89613e-12	2.49543e-10	protein_coding
ENSMUSG00000030365	Clec2i	24.3667	5.50087	43.2326	7.85923	7.85923	2.97439	1.9787e-05	0.000280119	protein_coding
ENSMUSG00000026039	Sgol2a	57.8471	13.082	102.612	7.8438	7.8438	2.97155	6.05164e-11	1.9633e-09	protein_coding
ENSMUSG00000090124	Ugt1a7c	36.8314	8.33258	65.3303	7.84034	7.84034	2.97092	6.51976e-05	0.000830137	protein_coding
ENSMUSG00000022272	Myo10	1331.02	301.461	2360.57	7.83043	7.83043	2.96909	5.57162e-28	6.51851e-26	protein_coding
ENSMUSG00000034317	Trim59	41.4048	9.45841	73.3511	7.75512	7.75512	2.95515	4.33292e-05	0.000575852	protein_coding
ENSMUSG00000005470	Asf1b	14.3663	3.28351	25.4491	7.75057	7.75057	2.9543	0.0029099	0.0237204	protein_coding
ENSMUSG00000040747	Cd53	504.129	115.595	892.663	7.72231	7.72231	2.94903	8.7776e-21	7.1811e-19	protein_coding
ENSMUSG00000030579	Tyrobp	683.051	156.828	1209.27	7.71085	7.71085	2.94689	1.00751e-23	9.43969e-22	protein_coding
ENSMUSG00000001517	Foxm1	54.7239	12.5923	96.8555	7.69166	7.69166	2.94329	1.44282e-12	5.59774e-11	protein_coding
ENSMUSG00000030043	Tacr1	30.2762	6.98813	53.5644	7.66504	7.66504	2.93829	1.22812e-08	2.96271e-07	protein_coding
ENSMUSG00000044042	Fmn1	154.92	36.0052	273.835	7.60543	7.60543	2.92703	2.0941e-15	1.08203e-13	protein_coding
ENSMUSG00000063531	Sema3e	345.07	80.5994	609.541	7.56259	7.56259	2.91888	6.03738e-18	3.96291e-16	protein_coding
ENSMUSG00000038267	Slc22a23	1053.15	246.202	1860.1	7.55518	7.55518	2.91747	7.50619e-27	8.10956e-25	protein_coding
ENSMUSG00000034220	Gpc1	1903.63	446.554	3360.71	7.52588	7.52588	2.91186	4.82437e-31	6.70427e-29	protein_coding
ENSMUSG00000071203	Naip5	77.7052	18.3033	137.107	7.49084	7.49084	2.90513	1.39248e-09	3.82044e-08	protein_coding
ENSMUSG00000011008	Mcoln2	26.18	6.19266	46.1672	7.45515	7.45515	2.89824	2.91841e-05	0.000397693	protein_coding
ENSMUSG00000035683	Melk	23.9469	5.70297	42.1908	7.39804	7.39804	2.88714	1.59381e-05	0.000230104	protein_coding
ENSMUSG00000050505	Pcdh20	90.6387	21.5912	159.686	7.39588	7.39588	2.88672	2.48314e-10	7.45604e-09	protein_coding
ENSMUSG00000052512	Nav2	926.087	220.716	1631.46	7.39168	7.39168	2.8859	1.40777e-35	2.40813e-33	protein_coding
ENSMUSG00000031266	Gla	165.736	39.5069	291.966	7.39025	7.39025	2.88562	5.35146e-11	1.74619e-09	protein_coding
ENSMUSG00000071516	Hist1h2ai	21.3025	5.10556	37.4995	7.34483	7.34483	2.87673	7.31711e-05	0.000918401	protein_coding
ENSMUSG00000069266	Hist1h4b	25.7961	6.19669	45.3956	7.32578	7.32578	2.87298	0.00154051	0.0136948	protein_coding
ENSMUSG00000026683	Nuf2	32.3829	7.78319	56.9826	7.32124	7.32124	2.87209	2.72645e-09	7.20037e-08	protein_coding
ENSMUSG00000031262	Cenpi	23.2507	5.59526	40.9061	7.31086	7.31086	2.87004	7.26665e-05	0.000913082	protein_coding
ENSMUSG00000037544	Dlgap5	44.2021	10.7097	77.6946	7.2546	7.2546	2.8589	8.5053e-09	2.1012e-07	protein_coding
ENSMUSG00000047992	Fam69c	46.6951	11.3156	82.0747	7.25324	7.25324	2.85863	6.97916e-07	1.30347e-05	protein_coding
ENSMUSG00000024268	Celf4	54.9074	13.3264	96.4885	7.2404	7.2404	2.85607	7.09093e-07	1.31998e-05	protein_coding
ENSMUSG00000060459	Kng2	122.139	29.8504	214.427	7.18339	7.18339	2.84467	8.47154e-12	3.04114e-10	protein_coding
ENSMUSG00000069267	Hist1h3b	33.3353	8.19989	58.4707	7.13067	7.13067	2.83404	4.2431e-05	0.00056458	protein_coding
ENSMUSG00000056069	Fam105a	135.471	33.3263	237.615	7.12996	7.12996	2.83389	7.19314e-10	2.03791e-08	protein_coding
ENSMUSG00000072082	Ccnf	31.826	7.83442	55.8176	7.12467	7.12467	2.83282	8.12486e-06	0.000124548	protein_coding
ENSMUSG00000035365	Parpbp	27.3484	6.74732	47.9495	7.10646	7.10646	2.82913	9.87652e-06	0.000149072	protein_coding
ENSMUSG00000027322	Siglec1	449.081	110.934	787.229	7.0964	7.0964	2.82709	1.7865e-23	1.65324e-21	protein_coding
ENSMUSG00000025877	Hk3	98.6063	24.4306	172.782	7.07236	7.07236	2.82219	5.35795e-10	1.54314e-08	protein_coding
ENSMUSG00000051855	Mest	663.902	164.905	1162.9	7.05194	7.05194	2.81802	3.21467e-31	4.50852e-29	protein_coding
ENSMUSG00000052684	Jun	975.236	242.254	1708.22	7.05134	7.05134	2.8179	9.49999e-29	1.129e-26	protein_coding
ENSMUSG00000022676	Snai2	17.7769	4.42224	31.1316	7.03977	7.03977	2.81553	0.00359348	0.0284106	protein_coding
ENSMUSG00000001435	Col18a1	5482.1	1366.75	9597.45	7.02208	7.02208	2.8119	6.51344e-31	8.91354e-29	protein_coding
ENSMUSG00000021567	Nkd2	375.303	93.7008	656.904	7.01066	7.01066	2.80955	5.92094e-18	3.89781e-16	protein_coding
ENSMUSG00000021624	Cd180	83.8849	21.0761	146.694	6.96017	6.96017	2.79912	9.67184e-15	4.6466e-13	protein_coding
ENSMUSG00000002985	Apoe	18342.8	4608.86	32076.7	6.95979	6.95979	2.79904	5.21889e-31	7.18552e-29	protein_coding
ENSMUSG00000073680	Tmem88b	105.089	26.408	183.77	6.95888	6.95888	2.79886	5.91051e-12	2.16304e-10	protein_coding
ENSMUSG00000032254	Kif23	60.4235	15.1965	105.65	6.95229	6.95229	2.79749	2.04296e-08	4.78528e-07	protein_coding
ENSMUSG00000098112	Bin2	55.3993	14.0226	96.776	6.90141	6.90141	2.78689	1.33708e-07	2.74967e-06	protein_coding
ENSMUSG00000023349	Clec4n	18.7363	4.75745	32.7152	6.87664	6.87664	2.7817	0.000101632	0.00123911	protein_coding
ENSMUSG00000079419	Ms4a6c	160.29	40.9929	279.588	6.8204	6.8204	2.76986	4.47183e-11	1.46978e-09	protein_coding
ENSMUSG00000020493	Prr11	26.6609	6.83726	46.4846	6.79872	6.79872	2.76526	0.000183755	0.00211155	protein_coding
ENSMUSG00000036905	C1qb	1288.39	330.939	2245.84	6.78628	6.78628	2.76262	3.98972e-24	3.84991e-22	protein_coding
ENSMUSG00000027997	Casp6	35.8709	9.22647	62.5153	6.77564	6.77564	2.76036	0.00028674	0.00314301	protein_coding
ENSMUSG00000020120	Plek	333.99	85.9833	581.997	6.76872	6.76872	2.75888	4.16305e-16	2.30396e-14	protein_coding
ENSMUSG00000028864	Hgf	70.2819	18.1279	122.436	6.75403	6.75403	2.75575	8.94154e-10	2.50496e-08	protein_coding
ENSMUSG00000034855	Cxcl10	20.3736	5.26894	35.4782	6.73347	6.73347	2.75135	0.00387967	0.0302392	protein_coding
ENSMUSG00000030519	Apba2	72.684	18.8624	126.506	6.70677	6.70677	2.74562	5.41418e-09	1.37982e-07	protein_coding
ENSMUSG00000097649	Gm10561	15.8072	4.12576	27.4886	6.66268	6.66268	2.7361	0.00429547	0.0328786	antisense
ENSMUSG00000064179	Tnnt1	59.1062	15.447	102.765	6.65277	6.65277	2.73395	1.98187e-07	4.00275e-06	protein_coding
ENSMUSG00000002204	Napsa	19.1354	5.00188	33.269	6.65128	6.65128	2.73363	0.00479961	0.036089	protein_coding
ENSMUSG00000021886	Gpr65	31.6649	8.28539	55.0443	6.64354	6.64354	2.73195	0.00138394	0.0125198	protein_coding
ENSMUSG00000002603	Tgfb1	117.489	30.7705	204.207	6.63646	6.63646	2.73041	8.83957e-11	2.80728e-09	protein_coding
ENSMUSG00000018920	Cxcl16	183.671	48.1804	319.163	6.62433	6.62433	2.72777	2.02866e-14	9.42533e-13	protein_coding
ENSMUSG00000027379	Bub1	24.5393	6.43792	42.6407	6.62336	6.62336	2.72756	4.52352e-08	1.00533e-06	protein_coding
ENSMUSG00000009376	Met	1559.67	410.624	2708.72	6.5966	6.5966	2.72172	5.87132e-30	7.49008e-28	protein_coding
ENSMUSG00000029135	Fosl2	1392.2	367.881	2416.51	6.56873	6.56873	2.71561	7.63076e-24	7.30095e-22	protein_coding
ENSMUSG00000036192	Rorb	32.7693	8.67667	56.8619	6.55342	6.55342	2.71225	0.000284622	0.00312131	protein_coding
ENSMUSG00000079553	Kifc1	21.7715	5.80179	37.7412	6.50509	6.50509	2.70157	2.74314e-05	0.000376078	protein_coding
ENSMUSG00000050107	Gsg2	27.2036	7.24992	47.1574	6.50453	6.50453	2.70145	0.005887	0.0429362	protein_coding
ENSMUSG00000030047	Arhgap25	143.758	38.3214	249.194	6.50275	6.50275	2.70105	2.33589e-11	8.04031e-10	protein_coding
ENSMUSG00000026779	Mastl	67.272	17.9382	116.606	6.5004	6.5004	2.70053	6.10626e-11	1.97535e-09	protein_coding
ENSMUSG00000020897	Aurkb	21.9063	5.85343	37.9592	6.48494	6.48494	2.69709	1.69122e-05	0.000242794	protein_coding
ENSMUSG00000058914	C1qtnf3	57.1775	15.3296	99.0255	6.45976	6.45976	2.69148	1.07413e-09	2.99062e-08	protein_coding
ENSMUSG00000040528	Milr1	23.4879	6.29996	40.6758	6.45651	6.45651	2.69075	0.00403914	0.0312128	protein_coding
ENSMUSG00000033268	Duox1	62.6607	16.8072	108.514	6.45642	6.45642	2.69074	1.59537e-06	2.78173e-05	protein_coding
ENSMUSG00000025648	Pfkfb4	366.945	98.6422	635.249	6.43993	6.43993	2.68704	3.84958e-19	2.73344e-17	protein_coding
ENSMUSG00000045917	Tmem268	184.093	49.6031	318.582	6.42263	6.42263	2.68316	1.53914e-16	8.95718e-15	protein_coding
ENSMUSG00000058589	Anks1b	81.0072	21.8922	140.122	6.40057	6.40057	2.6782	9.10035e-09	2.23597e-07	protein_coding
ENSMUSG00000002297	Dbf4	58.2728	15.7673	100.778	6.39162	6.39162	2.67618	9.11065e-06	0.000138066	protein_coding
ENSMUSG00000015947	Fcgr1	82.3014	22.3209	142.282	6.37436	6.37436	2.67228	3.19305e-08	7.26073e-07	protein_coding
ENSMUSG00000041920	Slc16a6	67.9486	18.44	117.457	6.36969	6.36969	2.67122	1.2967e-05	0.000191119	protein_coding
ENSMUSG00000023505	Cdca3	37.4269	10.1768	64.6769	6.3553	6.3553	2.66796	4.12525e-06	6.67679e-05	protein_coding
ENSMUSG00000040699	Limd2	93.4353	25.6383	161.232	6.28872	6.28872	2.65277	1.03989e-07	2.17413e-06	protein_coding
ENSMUSG00000025867	Cplx2	139.763	38.438	241.088	6.27212	6.27212	2.64895	5.56633e-11	1.81367e-09	protein_coding
ENSMUSG00000028370	Pappa	136.65	37.6292	235.67	6.26297	6.26297	2.64685	5.43974e-12	1.99723e-10	protein_coding
ENSMUSG00000029516	Cit	70.4601	19.4856	121.435	6.23201	6.23201	2.6397	7.94718e-12	2.862e-10	protein_coding
ENSMUSG00000071862	Lrrtm2	39.6127	10.959	68.2665	6.22927	6.22927	2.63906	1.59417e-06	2.78173e-05	protein_coding
ENSMUSG00000045322	Tlr9	36.2092	10.0175	62.4008	6.22918	6.22918	2.63904	1.45845e-05	0.00021219	protein_coding
ENSMUSG00000042489	Clspn	30.6565	8.48346	52.8296	6.22737	6.22737	2.63862	7.94262e-05	0.000991401	protein_coding
ENSMUSG00000038843	Gcnt1	268.511	74.5048	462.516	6.20787	6.20787	2.6341	1.69534e-11	5.90751e-10	protein_coding
ENSMUSG00000015745	Plekho1	466.426	129.694	803.158	6.19272	6.19272	2.63057	9.10681e-16	4.8498e-14	protein_coding
ENSMUSG00000038059	Smim3	75.8909	21.1048	130.677	6.19183	6.19183	2.63037	9.7725e-08	2.04887e-06	protein_coding
ENSMUSG00000054520	Sh3bp2	233.154	64.9943	401.313	6.17458	6.17458	2.62634	9.99488e-13	3.94553e-11	protein_coding
ENSMUSG00000069270	Hist1h2ac	19.7627	5.54362	33.9818	6.12989	6.12989	2.61586	0.00292385	0.0238084	protein_coding
ENSMUSG00000058385	Hist1h2bg	70.7873	19.9317	121.643	6.10297	6.10297	2.60951	1.11536e-06	2.00996e-05	protein_coding
ENSMUSG00000049723	Mmp12	46.225	13.0259	79.4241	6.0974	6.0974	2.60819	1.6185e-08	3.84288e-07	protein_coding
ENSMUSG00000034947	Tmem106a	120.623	34.1	207.146	6.07467	6.07467	2.60281	1.33302e-09	3.67517e-08	protein_coding
ENSMUSG00000045776	Lrtm1	18.2179	5.16164	31.2741	6.05894	6.05894	2.59907	8.63132e-05	0.0010685	protein_coding
ENSMUSG00000003363	Pld3	873.396	247.752	1499.04	6.05057	6.05057	2.59707	2.53322e-21	2.16667e-19	protein_coding
ENSMUSG00000026622	Nek2	30.2048	8.56937	51.8403	6.04949	6.04949	2.59681	1.61163e-06	2.80575e-05	protein_coding
ENSMUSG00000022372	Sla	172.007	48.9689	295.045	6.02516	6.02516	2.591	8.67879e-09	2.14172e-07	protein_coding
ENSMUSG00000088573	Gm24530	16.04	4.57714	27.5029	6.00875	6.00875	2.58706	0.00516719	0.0384305	misc_RNA
ENSMUSG00000043079	Synpo	495.462	141.769	849.154	5.98969	5.98969	2.58248	6.83047e-19	4.7456e-17	protein_coding
ENSMUSG00000052565	Hist1h1d	136.376	39.0777	233.675	5.97974	5.97974	2.58008	4.9327e-12	1.81994e-10	protein_coding
ENSMUSG00000003812	Dnase2a	205.527	59.1631	351.89	5.9478	5.9478	2.57236	4.13444e-10	1.21399e-08	protein_coding
ENSMUSG00000045231	BC106179	59.2892	17.165	101.413	5.90816	5.90816	2.56271	2.9639e-08	6.77378e-07	protein_coding
ENSMUSG00000026890	Lhx6	82.7545	24.0184	141.491	5.89094	5.89094	2.5585	1.65874e-05	0.000239172	protein_coding
ENSMUSG00000078942	Naip6	74.2473	21.5775	126.917	5.88192	5.88192	2.55629	2.75244e-06	4.61397e-05	protein_coding
ENSMUSG00000000290	Itgb2	379.836	110.9	648.772	5.85008	5.85008	2.54846	2.74764e-14	1.24833e-12	protein_coding
ENSMUSG00000021322	Aoah	110.936	32.3998	189.473	5.84796	5.84796	2.54793	7.49696e-11	2.39436e-09	protein_coding
ENSMUSG00000041219	Arhgap11a	72.7519	21.2992	124.205	5.83142	5.83142	2.54385	4.55279e-09	1.17087e-07	protein_coding
ENSMUSG00000040613	Apobec1	347.542	101.957	593.127	5.81741	5.81741	2.54038	1.53383e-19	1.12814e-17	protein_coding
ENSMUSG00000094338	Hist1h2bl	32.8487	9.66535	56.0321	5.79721	5.79721	2.53536	5.58353e-06	8.8042e-05	protein_coding
ENSMUSG00000032011	Thy1	382.658	112.946	652.37	5.77594	5.77594	2.53006	2.00947e-18	1.3585e-16	protein_coding
ENSMUSG00000039384	Dusp10	123.953	36.651	211.256	5.76398	5.76398	2.52707	4.78464e-12	1.7682e-10	protein_coding
ENSMUSG00000069305	Hist1h4n	23.6761	7.00508	40.3471	5.75969	5.75969	2.52599	0.00489547	0.0366997	protein_coding
ENSMUSG00000031264	Btk	45.0634	13.3393	76.7874	5.75647	5.75647	2.52518	0.000114734	0.0013773	protein_coding
ENSMUSG00000028494	Plin2	1287.36	382.235	2192.48	5.73594	5.73594	2.52003	8.03802e-25	8.0666e-23	protein_coding
ENSMUSG00000075032	NA	24.5027	7.27976	41.7257	5.73174	5.73174	2.51897	0.000551951	0.00557382	NA
ENSMUSG00000022034	Esco2	20.7073	6.15435	35.2603	5.72932	5.72932	2.51836	0.000489368	0.00502956	protein_coding
ENSMUSG00000029204	Rhoh	23.9924	7.13818	40.8466	5.72226	5.72226	2.51659	0.00137206	0.0124372	protein_coding
ENSMUSG00000046223	Plaur	57.4896	17.1081	97.8712	5.72076	5.72076	2.51621	1.78177e-05	0.000254797	protein_coding
ENSMUSG00000060572	Mfap2	60.2494	17.9725	102.526	5.7046	5.7046	2.51213	8.77627e-08	1.85725e-06	protein_coding
ENSMUSG00000045136	Tubb2b	747.294	223.087	1271.5	5.69957	5.69957	2.51085	4.21131e-15	2.11314e-13	protein_coding
ENSMUSG00000047747	Rnf150	339.385	101.351	577.418	5.69722	5.69722	2.51026	4.83749e-17	2.9363e-15	protein_coding
ENSMUSG00000004709	Cd244	27.4587	8.22529	46.6921	5.67665	5.67665	2.50504	0.00091746	0.00872066	protein_coding
ENSMUSG00000027715	Ccna2	126.31	38.1423	214.478	5.62309	5.62309	2.49136	3.42268e-16	1.91297e-14	protein_coding
ENSMUSG00000091747	NA	179.861	54.3375	305.385	5.62015	5.62015	2.49061	8.57375e-13	3.42041e-11	NA
ENSMUSG00000032020	Ubash3b	229.812	69.5683	390.056	5.6068	5.6068	2.48718	4.84849e-11	1.58665e-09	protein_coding
ENSMUSG00000075463	4930594M22Rik	76.4381	23.1507	129.726	5.60353	5.60353	2.48634	1.46567e-07	3.00316e-06	processed_transcript
ENSMUSG00000021190	Lgmn	1765.35	538.349	2992.35	5.55838	5.55838	2.47467	1.47622e-25	1.52206e-23	protein_coding
ENSMUSG00000053175	Bcl3	70.6227	21.5731	119.672	5.5473	5.5473	2.47178	8.02857e-06	0.000123239	protein_coding
ENSMUSG00000031609	Sap30	25.6232	7.86829	43.3781	5.51303	5.51303	2.46285	0.00358489	0.0283726	protein_coding
ENSMUSG00000040522	Tlr8	204.96	62.9674	346.953	5.51004	5.51004	2.46206	8.49682e-12	3.04537e-10	protein_coding
ENSMUSG00000070427	Il18bp	111.18	34.2597	188.101	5.49044	5.49044	2.45692	1.72152e-08	4.07035e-07	protein_coding
ENSMUSG00000055541	Lair1	159.167	49.0823	269.252	5.48573	5.48573	2.45568	2.18748e-11	7.57565e-10	protein_coding
ENSMUSG00000022893	Adamts1	1521.1	470.39	2571.81	5.4674	5.4674	2.45085	7.98141e-15	3.85086e-13	protein_coding
ENSMUSG00000027699	Ect2	61.2431	18.9394	103.547	5.46726	5.46726	2.45082	7.40169e-08	1.58417e-06	protein_coding
ENSMUSG00000028581	Laptm5	759.711	235.302	1284.12	5.45733	5.45733	2.44819	1.34397e-23	1.24884e-21	protein_coding
ENSMUSG00000020185	E2f7	21.4435	6.64849	36.2386	5.45065	5.45065	2.44643	0.00022353	0.00251736	protein_coding
ENSMUSG00000079227	Ccr5	104.481	32.443	176.52	5.44093	5.44093	2.44385	8.04155e-09	1.99976e-07	protein_coding
ENSMUSG00000029059	Fam213b	194.617	60.5136	328.72	5.43216	5.43216	2.44152	6.85772e-11	2.20266e-09	protein_coding
ENSMUSG00000051506	Wdfy4	469.41	146.422	792.397	5.41174	5.41174	2.43609	5.85718e-15	2.88137e-13	protein_coding
ENSMUSG00000025473	Adam8	159.397	49.8628	268.932	5.39344	5.39344	2.43121	1.47789e-09	4.02544e-08	protein_coding
ENSMUSG00000062727	Hist1h2bk	20.7429	6.49359	34.9922	5.38873	5.38873	2.42995	0.000626905	0.00622494	protein_coding
ENSMUSG00000054555	Adam12	293.689	91.955	495.423	5.38766	5.38766	2.42966	8.45326e-16	4.53384e-14	protein_coding
ENSMUSG00000015027	Galns	148.453	46.5608	250.345	5.37674	5.37674	2.42673	1.42282e-12	5.52964e-11	protein_coding
ENSMUSG00000051379	Flrt3	380.774	119.523	642.024	5.37155	5.37155	2.42534	2.36624e-15	1.21431e-13	protein_coding
ENSMUSG00000047180	Neurl3	93.7059	29.4257	157.986	5.36899	5.36899	2.42465	7.69625e-09	1.916e-07	protein_coding
ENSMUSG00000044583	Tlr7	167.337	52.8728	281.8	5.32977	5.32977	2.41407	2.28905e-12	8.71613e-11	protein_coding
ENSMUSG00000040298	Btbd16	16.9212	5.35929	28.4831	5.31471	5.31471	2.40999	0.00369371	0.0290101	protein_coding
ENSMUSG00000045672	Col27a1	953.301	302.542	1604.06	5.30193	5.30193	2.40652	1.08615e-17	6.94769e-16	protein_coding
ENSMUSG00000025017	Pik3ap1	131.969	41.888	222.051	5.30105	5.30105	2.40628	3.29755e-09	8.65799e-08	protein_coding
ENSMUSG00000021281	Tnfaip2	142.934	45.3817	240.487	5.2992	5.2992	2.40577	1.62117e-11	5.66655e-10	protein_coding
ENSMUSG00000025351	Cd63	575.691	183.723	967.659	5.26695	5.26695	2.39697	9.51757e-18	6.15779e-16	protein_coding
ENSMUSG00000052316	Lrrc15	27.5382	8.82754	46.2489	5.23916	5.23916	2.38934	8.86222e-07	1.63088e-05	protein_coding
ENSMUSG00000024660	Incenp	67.9099	21.7711	114.049	5.23853	5.23853	2.38916	1.2992e-06	2.3081e-05	protein_coding
ENSMUSG00000015355	Cd48	149.937	48.1715	251.702	5.22513	5.22513	2.38547	9.22942e-09	2.25786e-07	protein_coding
ENSMUSG00000030677	Kif22	25.6842	8.28177	43.0866	5.20258	5.20258	2.37923	1.56123e-06	2.73064e-05	protein_coding
ENSMUSG00000069274	Hist1h4f	46.896	15.1231	78.6688	5.20191	5.20191	2.37904	3.57801e-06	5.86721e-05	protein_coding
ENSMUSG00000048583	Igf2	589.633	190.423	988.842	5.19286	5.19286	2.37653	3.40636e-25	3.44913e-23	protein_coding
ENSMUSG00000015340	Cybb	565.292	182.849	947.736	5.18316	5.18316	2.37383	4.16586e-17	2.54919e-15	protein_coding
ENSMUSG00000000394	Gcg	10.5704	3.42106	17.7197	5.1796	5.1796	2.37284	0.000586662	0.00589271	protein_coding
ENSMUSG00000024795	Kif20b	49.6628	16.0859	83.2397	5.17469	5.17469	2.37147	9.96003e-06	0.000150232	protein_coding
ENSMUSG00000071715	Ncf4	44.3732	14.4055	74.341	5.16061	5.16061	2.36754	0.000311299	0.00337113	protein_coding
ENSMUSG00000021703	Serinc5	4549.82	1486.23	7613.41	5.12262	5.12262	2.35688	2.99298e-22	2.65026e-20	protein_coding
ENSMUSG00000063506	Arhgap22	90.9137	29.7605	152.067	5.10969	5.10969	2.35324	8.80151e-08	1.86084e-06	protein_coding
ENSMUSG00000005087	Cd44	774.84	254.619	1295.06	5.08626	5.08626	2.34661	2.02443e-14	9.42506e-13	protein_coding
ENSMUSG00000020649	Rrm2	44.3462	14.5777	74.1147	5.08412	5.08412	2.346	3.94106e-08	8.83705e-07	protein_coding
ENSMUSG00000024300	Myo1f	409.096	134.656	683.536	5.07617	5.07617	2.34374	8.6957e-16	4.65282e-14	protein_coding
ENSMUSG00000040751	Lat2	101.256	33.3961	169.116	5.06394	5.06394	2.34026	3.54494e-10	1.05046e-08	protein_coding
ENSMUSG00000023169	Slc38a1	66.825	22.0596	111.591	5.0586	5.0586	2.33874	1.16826e-08	2.82737e-07	protein_coding
ENSMUSG00000015950	Ncf1	177.111	58.5044	295.718	5.05463	5.05463	2.3376	2.67378e-08	6.14806e-07	protein_coding
ENSMUSG00000027381	Bcl2l11	193.101	63.9303	322.273	5.041	5.041	2.33371	6.43928e-10	1.83817e-08	protein_coding
ENSMUSG00000006403	Adamts4	165.67	54.9829	276.358	5.02625	5.02625	2.32948	2.64061e-11	8.99322e-10	protein_coding
ENSMUSG00000087365	C430049B03Rik	19.2615	6.39476	32.1282	5.02414	5.02414	2.32888	0.000554231	0.00559434	processed_transcript
ENSMUSG00000002055	Spag5	33.505	11.1433	55.8666	5.01346	5.01346	2.32581	3.63904e-05	0.000489396	protein_coding
ENSMUSG00000024397	Aif1	69.4851	23.1987	115.771	4.99042	4.99042	2.31916	3.99309e-06	6.48196e-05	protein_coding
ENSMUSG00000074622	Mafb	199.661	66.8669	332.456	4.97191	4.97191	2.3138	2.17097e-15	1.11919e-13	protein_coding
ENSMUSG00000039187	Fanci	25.1506	8.42335	41.8779	4.97165	4.97165	2.31372	4.76525e-05	0.000624993	protein_coding
ENSMUSG00000036565	Ttyh3	273.581	91.6383	455.525	4.97089	4.97089	2.31351	6.08558e-17	3.67413e-15	protein_coding
ENSMUSG00000033031	C330027C09Rik	36.8464	12.3426	61.3503	4.97062	4.97062	2.31343	1.93509e-05	0.00027498	protein_coding
ENSMUSG00000027239	Mdk	121.557	40.7296	202.384	4.96896	4.96896	2.31294	5.40471e-14	2.38356e-12	protein_coding
ENSMUSG00000047407	Tgif1	133.441	44.7665	222.116	4.96165	4.96165	2.31082	3.35247e-08	7.59265e-07	protein_coding
ENSMUSG00000009292	Trpm2	45.6084	15.3114	75.9053	4.95743	4.95743	2.30959	0.000591785	0.00593889	protein_coding
ENSMUSG00000026600	Soat1	869.613	292.186	1447.04	4.95245	4.95245	2.30814	3.3605e-18	2.25834e-16	protein_coding
ENSMUSG00000043067	Dpy19l1	1040.53	349.738	1731.33	4.95036	4.95036	2.30753	5.18959e-17	3.14158e-15	protein_coding
ENSMUSG00000021939	Ctsb	14710.4	4946.79	24474	4.94745	4.94745	2.30668	1.2118e-23	1.13068e-21	protein_coding
ENSMUSG00000035004	Igsf6	82.4324	27.8089	137.056	4.92849	4.92849	2.30115	9.84103e-07	1.79347e-05	protein_coding
ENSMUSG00000068758	Il3ra	42.2256	14.251	70.2002	4.926	4.926	2.30042	4.94824e-05	0.000644433	protein_coding
ENSMUSG00000089672	NA	159.314	53.7801	264.848	4.92465	4.92465	2.30002	1.58879e-11	5.562e-10	NA
ENSMUSG00000013707	Tnfaip8l2	80.4422	27.2426	133.642	4.90562	4.90562	2.29444	1.12948e-06	2.03379e-05	protein_coding
ENSMUSG00000038811	Gngt2	93.2279	31.6854	154.771	4.8846	4.8846	2.28824	2.94349e-06	4.90147e-05	protein_coding
ENSMUSG00000024063	Lbh	728.894	249.919	1207.87	4.83305	4.83305	2.27293	3.0955e-15	1.5778e-13	protein_coding
ENSMUSG00000034959	Rubcnl	27.5076	9.44189	45.5734	4.82673	4.82673	2.27105	0.00325631	0.0260921	protein_coding
ENSMUSG00000021423	Ly86	192.095	66.1831	318.007	4.80495	4.80495	2.26452	1.33303e-11	4.7031e-10	protein_coding
ENSMUSG00000022439	Parvg	58.3719	20.1391	96.6046	4.79687	4.79687	2.26209	3.48657e-08	7.88055e-07	protein_coding
ENSMUSG00000029333	NA	102.004	35.2512	168.756	4.78725	4.78725	2.2592	3.89511e-05	0.000522278	NA
ENSMUSG00000037605	Adgrl3	894.631	310.503	1478.76	4.76246	4.76246	2.25171	1.35287e-16	7.93452e-15	protein_coding
ENSMUSG00000048572	Tmem252	43.4799	15.1186	71.8413	4.75184	4.75184	2.24849	9.80708e-05	0.00120024	protein_coding
ENSMUSG00000022548	Apod	44604.9	15570.7	73639	4.72933	4.72933	2.24164	1.54095e-20	1.24267e-18	protein_coding
ENSMUSG00000051375	Pcdh1	447.133	156.105	738.16	4.72861	4.72861	2.24142	6.5633e-16	3.56248e-14	protein_coding
ENSMUSG00000056888	Glipr1	53.0538	18.5352	87.5723	4.72464	4.72464	2.2402	4.21404e-06	6.79665e-05	protein_coding
ENSMUSG00000062248	Cks2	26.1024	9.13249	43.0723	4.71638	4.71638	2.23768	0.00368808	0.0289961	protein_coding
ENSMUSG00000022945	Chaf1b	16.1408	5.65133	26.6302	4.71221	4.71221	2.2364	0.00190923	0.0165174	protein_coding
ENSMUSG00000058715	Fcer1g	260.072	91.0627	429.082	4.71194	4.71194	2.23632	1.32359e-13	5.68187e-12	protein_coding
ENSMUSG00000048279	Sacs	1038.87	364.242	1713.49	4.70426	4.70426	2.23397	6.90753e-13	2.80022e-11	protein_coding
ENSMUSG00000039981	Zc3h12d	14.0036	4.91235	23.0948	4.70138	4.70138	2.23308	0.00155914	0.013844	protein_coding
ENSMUSG00000048779	P2ry6	67.8966	23.8292	111.964	4.69861	4.69861	2.23223	1.74426e-06	3.00881e-05	protein_coding
ENSMUSG00000034116	Vav1	188.666	66.2695	311.062	4.6939	4.6939	2.23079	9.97859e-13	3.94553e-11	protein_coding
ENSMUSG00000048922	Cdca2	39.3719	13.8387	64.9051	4.69011	4.69011	2.22962	2.2148e-07	4.43747e-06	protein_coding
ENSMUSG00000027635	Dsn1	48.1362	16.95	79.3225	4.6798	4.6798	2.22645	0.000278137	0.00306125	protein_coding
ENSMUSG00000049643	2310022A10Rik	33.5367	11.8137	55.2596	4.67757	4.67757	2.22576	0.00417248	0.0321004	protein_coding
ENSMUSG00000053063	Clec12a	165.858	58.4786	273.237	4.67243	4.67243	2.22417	4.26639e-10	1.24948e-08	protein_coding
ENSMUSG00000002111	Spi1	109.065	38.4803	179.65	4.66862	4.66862	2.223	3.94113e-06	6.41144e-05	protein_coding
ENSMUSG00000031934	Panx1	55.8481	19.7817	91.9144	4.64644	4.64644	2.21613	1.59061e-06	2.77773e-05	protein_coding
ENSMUSG00000032122	Slc37a2	198.885	70.4767	327.293	4.64399	4.64399	2.21537	3.61273e-14	1.62501e-12	protein_coding
ENSMUSG00000070323	Mmp27	28.3396	10.0695	46.6096	4.62877	4.62877	2.21063	4.66627e-05	0.000614012	protein_coding
ENSMUSG00000033763	Mtss1l	506.91	180.304	833.516	4.62284	4.62284	2.20878	3.99653e-17	2.45222e-15	protein_coding
ENSMUSG00000067261	Foxd3	396.494	141.254	651.735	4.61393	4.61393	2.206	1.39997e-10	4.3185e-09	protein_coding
ENSMUSG00000039621	Prex1	531.97	189.527	874.414	4.61365	4.61365	2.20591	1.26029e-16	7.41076e-15	protein_coding
ENSMUSG00000024696	Lpxn	80.485	28.7597	132.21	4.59707	4.59707	2.20071	3.90963e-08	8.7753e-07	protein_coding
ENSMUSG00000025993	Slc40a1	50.8098	18.2089	83.4108	4.58077	4.58077	2.19559	1.03595e-05	0.00015553	protein_coding
ENSMUSG00000027306	Nusap1	69.6897	25.076	114.303	4.55827	4.55827	2.18849	2.40919e-06	4.07488e-05	protein_coding
ENSMUSG00000031662	Snx20	37.5831	13.5285	61.6378	4.55614	4.55614	2.18781	0.000917639	0.00872066	protein_coding
ENSMUSG00000075031	Hist1h2bb	87.662	31.6051	143.719	4.54733	4.54733	2.18502	1.78627e-09	4.81888e-08	protein_coding
ENSMUSG00000061603	Akap6	305.302	110.602	500.001	4.52071	4.52071	2.17655	2.14772e-12	8.21957e-11	protein_coding
ENSMUSG00000078945	Naip2	108.892	39.4859	178.298	4.51549	4.51549	2.17488	7.60996e-07	1.41078e-05	protein_coding
ENSMUSG00000048163	Selplg	124.82	45.2651	204.375	4.51506	4.51506	2.17474	8.61413e-07	1.59041e-05	protein_coding
ENSMUSG00000028599	Tnfrsf1b	471.788	171.785	771.792	4.49277	4.49277	2.16761	2.90326e-12	1.09442e-10	protein_coding
ENSMUSG00000035385	Ccl2	125.34	45.7867	204.893	4.47495	4.47495	2.16187	8.37633e-06	0.000127882	protein_coding
ENSMUSG00000036246	Gmip	147.382	53.8466	240.918	4.47415	4.47415	2.16161	6.42752e-07	1.21248e-05	protein_coding
ENSMUSG00000022978	Mis18a	50.3245	18.3932	82.2557	4.47206	4.47206	2.16094	0.000247865	0.00276932	protein_coding
ENSMUSG00000034593	Myo5a	1786.97	654.854	2919.09	4.45763	4.45763	2.15628	3.87332e-18	2.58756e-16	protein_coding
ENSMUSG00000034612	Chst11	60.4473	22.1999	98.6946	4.44572	4.44572	2.15242	0.000179169	0.00206621	protein_coding
ENSMUSG00000046179	E2f8	19.6984	7.23742	32.1594	4.44349	4.44349	2.15169	2.02057e-05	0.000285332	protein_coding
ENSMUSG00000006519	Cyba	379.27	139.481	619.059	4.43829	4.43829	2.15	1.31497e-13	5.65564e-12	protein_coding
ENSMUSG00000025001	Hells	42.9803	15.8568	70.1038	4.42106	4.42106	2.14439	0.00358881	0.0283936	protein_coding
ENSMUSG00000054717	Hmgb2	55.0948	20.3581	89.8315	4.41256	4.41256	2.14162	2.80404e-06	4.69001e-05	protein_coding
ENSMUSG00000021250	Fos	240.553	89.0539	392.052	4.40241	4.40241	2.13829	5.75819e-08	1.25799e-06	protein_coding
ENSMUSG00000054640	Slc8a1	169.768	62.8766	276.659	4.40002	4.40002	2.13751	1.06648e-08	2.59495e-07	protein_coding
ENSMUSG00000028381	Ugcg	466.429	173.324	759.534	4.38217	4.38217	2.13165	6.42221e-11	2.07162e-09	protein_coding
ENSMUSG00000023885	Thbs2	3286.45	1221.93	5350.98	4.37913	4.37913	2.13065	2.82489e-21	2.39797e-19	protein_coding
ENSMUSG00000032089	Il10ra	219.373	81.7661	356.98	4.36587	4.36587	2.12627	1.58329e-10	4.85084e-09	protein_coding
ENSMUSG00000028033	Kcnq5	41.8555	15.6212	68.0897	4.3588	4.3588	2.12393	0.00281608	0.0231027	protein_coding
ENSMUSG00000028373	Astn2	33.663	12.5874	54.7386	4.34867	4.34867	2.12057	0.000168423	0.00194925	protein_coding
ENSMUSG00000021457	Syk	454.895	170.172	739.619	4.34631	4.34631	2.11979	2.4103e-13	1.01538e-11	protein_coding
ENSMUSG00000027533	Fabp5	859.079	321.569	1396.59	4.34305	4.34305	2.11871	4.13681e-19	2.92818e-17	protein_coding
ENSMUSG00000006219	Fblim1	154.617	57.8868	251.347	4.34205	4.34205	2.11838	1.54983e-08	3.69538e-07	protein_coding
ENSMUSG00000000682	Cd52	138.941	52.1427	225.739	4.32925	4.32925	2.11412	4.41419e-07	8.50447e-06	protein_coding
ENSMUSG00000035923	Myf6	12.6796	4.76189	20.5972	4.32543	4.32543	2.11284	0.00105828	0.0098948	protein_coding
ENSMUSG00000042631	Xkr7	79.3872	29.8222	128.952	4.32403	4.32403	2.11238	1.17969e-06	2.10907e-05	protein_coding
ENSMUSG00000097039	Pvt1	70.2381	26.4164	114.06	4.31776	4.31776	2.11028	5.23129e-05	0.000677308	lincRNA
ENSMUSG00000025534	Gusb	449.376	169.127	729.625	4.31406	4.31406	2.10905	4.60321e-17	2.80163e-15	protein_coding
ENSMUSG00000004730	Adgre1	801.106	301.518	1300.69	4.31382	4.31382	2.10897	2.31558e-13	9.79133e-12	protein_coding
ENSMUSG00000029925	Tbxas1	226.514	85.3839	367.645	4.30578	4.30578	2.10628	6.84295e-10	1.94357e-08	protein_coding
ENSMUSG00000045312	Lhfpl2	2181.74	822.851	3540.63	4.30288	4.30288	2.1053	3.58419e-16	1.9983e-14	protein_coding
ENSMUSG00000004207	Psap	18023.5	6813.6	29233.4	4.29044	4.29044	2.10113	2.47989e-22	2.20457e-20	protein_coding
ENSMUSG00000024593	Megf10	339.429	128.341	550.516	4.28947	4.28947	2.1008	3.20016e-12	1.20433e-10	protein_coding
ENSMUSG00000035299	Mid1	158.515	59.9702	257.059	4.28644	4.28644	2.09978	3.52387e-06	5.78262e-05	protein_coding
ENSMUSG00000032815	Fanca	27.6428	10.4604	44.8252	4.28523	4.28523	2.09937	6.85366e-05	0.000867464	protein_coding
ENSMUSG00000040624	Plekhg1	993.799	376.402	1611.2	4.28052	4.28052	2.09779	3.734e-14	1.67289e-12	protein_coding
ENSMUSG00000062585	Cnr2	24.8381	9.41607	40.2601	4.27568	4.27568	2.09615	9.85557e-05	0.00120421	protein_coding
ENSMUSG00000079499	6530402F18Rik	116.692	44.2599	189.124	4.27304	4.27304	2.09526	9.5229e-07	1.74677e-05	processed_transcript
ENSMUSG00000021665	Hexb	1106.78	420.585	1792.98	4.26306	4.26306	2.09189	2.63301e-16	1.48633e-14	protein_coding
ENSMUSG00000025272	Tro	41.9394	16.0339	67.8449	4.23134	4.23134	2.08112	0.00146582	0.0131238	protein_coding
ENSMUSG00000056145	AI504432	51.6546	19.8244	83.4848	4.21121	4.21121	2.07423	0.000202013	0.00229796	lincRNA
ENSMUSG00000042918	Mamstr	35.1408	13.4942	56.7873	4.20827	4.20827	2.07323	0.000610483	0.00609765	protein_coding
ENSMUSG00000026458	Ppfia4	52.3143	20.104	84.5246	4.20437	4.20437	2.07189	0.000311712	0.00337253	protein_coding
ENSMUSG00000025321	Itgb8	8572.86	3294.98	13850.7	4.20359	4.20359	2.07162	1.52511e-16	8.90061e-15	protein_coding
ENSMUSG00000034641	Cd300ld	69.5138	26.7258	112.302	4.20199	4.20199	2.07107	0.000235355	0.00264131	protein_coding
ENSMUSG00000046591	Ticrr	8.8703	3.42106	14.3195	4.18571	4.18571	2.06547	0.00183551	0.0159714	protein_coding
ENSMUSG00000052889	Prkcb	113.874	43.9679	183.781	4.17989	4.17989	2.06346	1.95635e-05	0.000277478	protein_coding
ENSMUSG00000047181	Samd14	93.8922	36.2629	151.522	4.17841	4.17841	2.06296	2.6998e-06	4.53582e-05	protein_coding
ENSMUSG00000029163	Emilin1	497.905	192.394	803.417	4.1759	4.1759	2.06209	2.11023e-16	1.20511e-14	protein_coding
ENSMUSG00000032802	Srxn1	450.859	174.419	727.298	4.16983	4.16983	2.05999	4.70458e-12	1.74147e-10	protein_coding
ENSMUSG00000030616	Sytl2	227.736	88.16	367.312	4.16643	4.16643	2.05881	3.90493e-09	1.01232e-07	protein_coding
ENSMUSG00000027692	Tnik	764.905	296.637	1233.17	4.15717	4.15717	2.0556	5.33094e-16	2.92878e-14	protein_coding
ENSMUSG00000026271	Gpr35	35.3766	13.7262	57.027	4.15463	4.15463	2.05472	0.000825512	0.00793194	protein_coding
ENSMUSG00000004266	Ptpn6	139.44	54.1056	224.774	4.15435	4.15435	2.05462	5.30774e-08	1.16471e-06	protein_coding
ENSMUSG00000015202	Cnksr3	155.037	60.2038	249.87	4.1504	4.1504	2.05325	2.47927e-07	4.93233e-06	protein_coding
ENSMUSG00000018171	Vmp1	658.976	256.27	1061.68	4.14283	4.14283	2.05062	2.04399e-10	6.21175e-09	protein_coding
ENSMUSG00000048677	Tpcn2	216.959	84.5889	349.33	4.12974	4.12974	2.04605	2.20293e-09	5.86581e-08	protein_coding
ENSMUSG00000039062	Anpep	540.08	210.875	869.286	4.12229	4.12229	2.04345	2.76851e-12	1.05064e-10	protein_coding
ENSMUSG00000097352	C920009B18Rik	24.9246	9.73434	40.1148	4.12096	4.12096	2.04298	0.00245711	0.0206072	transcribed_unprocessed_pseudogene
ENSMUSG00000037313	Tacc3	83.4819	32.6668	134.297	4.11111	4.11111	2.03953	1.47361e-06	2.5874e-05	protein_coding
ENSMUSG00000062593	Lilrb4a	207.213	81.0912	333.335	4.11062	4.11062	2.03936	2.43659e-10	7.35119e-09	protein_coding
ENSMUSG00000036896	C1qc	1645.37	646.619	2644.11	4.08914	4.08914	2.0318	7.51971e-17	4.45656e-15	protein_coding
ENSMUSG00000027750	Postn	9550.01	3762.5	15337.5	4.07642	4.07642	2.0273	3.2968e-21	2.78808e-19	protein_coding
ENSMUSG00000001403	Ube2c	24.4948	9.66938	39.3203	4.06647	4.06647	2.02378	0.00362823	0.0286352	protein_coding
ENSMUSG00000044813	Shb	77.3015	30.5337	124.069	4.06335	4.06335	2.02267	2.2954e-05	0.00031988	protein_coding
ENSMUSG00000095590	Gm24305	53.2132	21.041	85.3853	4.05804	4.05804	2.02078	0.00282498	0.0231368	snRNA
ENSMUSG00000024590	Lmnb1	57.7892	22.9188	92.6597	4.04296	4.04296	2.01541	6.45346e-05	0.000822807	protein_coding
ENSMUSG00000024965	Fermt3	181.518	72.2935	290.743	4.0217	4.0217	2.00781	6.05617e-08	1.31236e-06	protein_coding
ENSMUSG00000006398	Cdc20	60.2362	23.9974	96.475	4.02023	4.02023	2.00728	3.97277e-05	0.000531743	protein_coding
ENSMUSG00000024781	Lipa	1696.33	675.886	2716.77	4.01957	4.01957	2.00704	2.76747e-15	1.41699e-13	protein_coding
ENSMUSG00000027115	Kif18a	40.8038	16.2707	65.337	4.01563	4.01563	2.00563	0.00102523	0.00962964	protein_coding
ENSMUSG00000041773	Enc1	123.594	49.4921	197.696	3.99449	3.99449	1.99801	2.58963e-05	0.000358077	protein_coding
ENSMUSG00000078453	Abracl	67.9366	27.2284	108.645	3.99012	3.99012	1.99643	0.00183087	0.0159433	protein_coding
ENSMUSG00000035914	Cd276	113.956	45.7012	182.21	3.98699	3.98699	1.9953	2.71626e-08	6.23939e-07	protein_coding
ENSMUSG00000044456	Rin3	197.218	79.3885	315.048	3.96843	3.96843	1.98857	6.39195e-09	1.61805e-07	protein_coding
ENSMUSG00000048807	Slc35e4	166.298	66.9463	265.65	3.9681	3.9681	1.98845	1.81924e-05	0.000259661	protein_coding
ENSMUSG00000032322	Pstpip1	45.6938	18.4489	72.9387	3.95355	3.95355	1.98315	0.00183328	0.0159582	protein_coding
ENSMUSG00000022488	Nckap1l	673.174	271.834	1074.51	3.95284	3.95284	1.98289	1.03257e-17	6.64257e-16	protein_coding
ENSMUSG00000018654	Ikzf1	143.702	58.1797	229.224	3.93994	3.93994	1.97817	1.0399e-06	1.88754e-05	protein_coding
ENSMUSG00000037731	Themis2	116.21	47.161	185.258	3.92821	3.92821	1.97387	8.17191e-08	1.74241e-06	protein_coding
ENSMUSG00000015312	Gadd45b	201.001	81.6342	320.367	3.92442	3.92442	1.97248	1.91362e-09	5.12567e-08	protein_coding
ENSMUSG00000030748	Il4ra	553.175	224.862	881.488	3.92012	3.92012	1.9709	8.76144e-09	2.1574e-07	protein_coding
ENSMUSG00000048865	Arhgap30	223.905	91.2067	356.603	3.90983	3.90983	1.96711	1.40918e-09	3.85922e-08	protein_coding
ENSMUSG00000085936	2610307P16Rik	131.725	53.6599	209.791	3.90964	3.90964	1.96704	2.9871e-06	4.97042e-05	processed_transcript
ENSMUSG00000027496	Aurka	20.3727	8.32452	32.4208	3.89461	3.89461	1.96148	0.000105116	0.0012754	protein_coding
ENSMUSG00000039126	Prune2	209.257	85.5994	332.915	3.88923	3.88923	1.95948	2.3521e-09	6.24094e-08	protein_coding
ENSMUSG00000044338	Aplnr	203.151	83.1041	323.197	3.88907	3.88907	1.95942	1.39283e-11	4.90642e-10	protein_coding
ENSMUSG00000036887	C1qa	1499.21	615.405	2383.01	3.87227	3.87227	1.95318	5.48202e-15	2.70862e-13	protein_coding
ENSMUSG00000033220	Rac2	112.696	46.3022	179.09	3.86784	3.86784	1.95153	6.23899e-07	1.1779e-05	protein_coding
ENSMUSG00000063193	Cd300lb	80.766	33.1952	128.337	3.86612	3.86612	1.95089	9.2604e-08	1.95056e-06	protein_coding
ENSMUSG00000032278	Paqr5	34.8498	14.3365	55.3631	3.86169	3.86169	1.94923	0.00340591	0.0271176	protein_coding
ENSMUSG00000005410	Mcm5	85.5137	35.2057	135.822	3.85795	3.85795	1.94783	3.60178e-06	5.89762e-05	protein_coding
ENSMUSG00000048612	Myof	1113.99	459.344	1768.64	3.85035	3.85035	1.94499	1.22657e-14	5.83074e-13	protein_coding
ENSMUSG00000052942	Glis3	84.6648	34.952	134.378	3.84464	3.84464	1.94285	0.00031637	0.00341965	protein_coding
ENSMUSG00000020143	Dock2	467.351	193.003	741.699	3.84294	3.84294	1.94221	2.75431e-11	9.33819e-10	protein_coding
ENSMUSG00000058818	Pirb	365.156	151.064	579.248	3.83444	3.83444	1.93902	1.58548e-12	6.11967e-11	protein_coding
ENSMUSG00000027107	Chrna1	26.0094	10.7613	41.2575	3.83386	3.83386	1.9388	0.000145954	0.00171648	protein_coding
ENSMUSG00000034613	Ppm1h	189.78	78.5353	301.025	3.83299	3.83299	1.93847	8.69333e-06	0.000132096	protein_coding
ENSMUSG00000004698	Hdac9	38.1198	15.7854	60.4542	3.82975	3.82975	1.93725	0.000182207	0.00209589	protein_coding
ENSMUSG00000030208	Emp1	2383.19	988.14	3778.23	3.82358	3.82358	1.93492	5.2676e-12	1.94033e-10	protein_coding
ENSMUSG00000066800	Rnasel	271.978	112.9	431.056	3.81805	3.81805	1.93284	8.89203e-11	2.81997e-09	protein_coding
ENSMUSG00000070390	Nlrp1b	97.7987	40.617	154.98	3.81565	3.81565	1.93193	6.02485e-08	1.30809e-06	protein_coding
ENSMUSG00000039748	Exo1	9.98348	4.16448	15.8025	3.79459	3.79459	1.92394	0.00628401	0.0454589	protein_coding
ENSMUSG00000040061	Plcb2	79.8214	33.3106	126.332	3.79255	3.79255	1.92317	6.73557e-07	1.26445e-05	protein_coding
ENSMUSG00000097415	AU020206	44.2019	18.484	69.9197	3.78271	3.78271	1.91942	4.1708e-06	6.74136e-05	lincRNA
ENSMUSG00000031827	Cotl1	587.861	246.004	929.718	3.77928	3.77928	1.91811	5.50794e-16	3.01136e-14	protein_coding
ENSMUSG00000029838	Ptn	202.769	84.9995	320.538	3.77105	3.77105	1.91497	3.78071e-08	8.50282e-07	protein_coding
ENSMUSG00000027995	Tlr2	76.2786	31.9944	120.563	3.76826	3.76826	1.9139	0.00326968	0.0261781	protein_coding
ENSMUSG00000026288	Inpp5d	495.84	208.069	783.612	3.76611	3.76611	1.91308	1.02376e-10	3.21063e-09	protein_coding
ENSMUSG00000043832	Clec4a3	68.3613	28.7847	107.938	3.74984	3.74984	1.90683	0.000752125	0.00728259	protein_coding
ENSMUSG00000018008	Cyth4	514.048	216.789	811.307	3.74239	3.74239	1.90396	3.18083e-09	8.38076e-08	protein_coding
ENSMUSG00000031903	Pla2g15	232.814	98.3896	367.238	3.73248	3.73248	1.90014	7.43057e-09	1.85704e-07	protein_coding
ENSMUSG00000029322	Plac8	69.6418	29.4934	109.79	3.72253	3.72253	1.89628	1.60657e-05	0.000231798	protein_coding
ENSMUSG00000029084	Cd38	275.571	116.813	434.329	3.71815	3.71815	1.89459	2.43846e-10	7.35119e-09	protein_coding
ENSMUSG00000001750	Tcirg1	725.911	308.567	1143.26	3.70505	3.70505	1.88949	6.77734e-14	2.96001e-12	protein_coding
ENSMUSG00000036875	Dna2	55.7927	23.7271	87.8582	3.70286	3.70286	1.88864	0.000251923	0.0028091	protein_coding
ENSMUSG00000051220	Ercc6l	32.3684	13.8205	50.9162	3.68409	3.68409	1.88131	0.00386535	0.030138	protein_coding
ENSMUSG00000034330	Plcg2	194.19	82.9717	305.408	3.68087	3.68087	1.88005	6.55071e-06	0.000102293	protein_coding
ENSMUSG00000057706	Mex3b	67.9214	29.0864	106.756	3.67032	3.67032	1.8759	0.000151739	0.00178173	protein_coding
ENSMUSG00000020053	Igf1	1722	737.591	2706.42	3.66926	3.66926	1.87549	1.11348e-13	4.82578e-12	protein_coding
ENSMUSG00000022558	Mroh1	293.236	125.688	460.783	3.66608	3.66608	1.87424	1.45191e-09	3.95942e-08	protein_coding
ENSMUSG00000056529	Ptafr	313.489	134.47	492.509	3.66259	3.66259	1.87286	1.50152e-10	4.61913e-09	protein_coding
ENSMUSG00000022667	Cd200r1	37.9997	16.3134	59.6861	3.65871	3.65871	1.87133	0.000491789	0.00505213	protein_coding
ENSMUSG00000036523	Greb1	128.249	55.0599	201.438	3.65852	3.65852	1.87126	3.31235e-08	7.50932e-07	protein_coding
ENSMUSG00000015396	Cd83	110.192	47.3409	173.044	3.65527	3.65527	1.86998	0.000243009	0.00271641	protein_coding
ENSMUSG00000022177	Haus4	46.8878	20.1472	73.6284	3.65453	3.65453	1.86969	0.000685514	0.00670373	protein_coding
ENSMUSG00000014786	Slc9a5	32.5009	13.9884	51.0134	3.64685	3.64685	1.86665	0.00685621	0.0488678	protein_coding
ENSMUSG00000022883	Robo1	51.8242	22.3125	81.3359	3.64531	3.64531	1.86604	0.000177833	0.00205185	protein_coding
ENSMUSG00000028634	Hivep3	63.1183	27.1909	99.0457	3.6426	3.6426	1.86497	2.81658e-05	0.000385913	protein_coding
ENSMUSG00000029765	Plxna4	558.404	240.71	876.099	3.63964	3.63964	1.8638	6.02173e-12	2.20017e-10	protein_coding
ENSMUSG00000034708	Grn	1636.56	706.084	2567.03	3.63558	3.63558	1.86219	6.91915e-17	4.12998e-15	protein_coding
ENSMUSG00000067455	Hist1h4j	41.0565	17.7192	64.3937	3.63412	3.63412	1.86161	0.000378959	0.00400979	protein_coding
ENSMUSG00000049307	Fut4	41.7415	18.0834	65.3995	3.61654	3.61654	1.85461	0.00423624	0.0324913	protein_coding
ENSMUSG00000024644	Cndp2	225.473	97.8423	353.105	3.60892	3.60892	1.85157	6.27216e-09	1.58951e-07	protein_coding
ENSMUSG00000078771	Evi2a	75.0156	32.5676	117.464	3.60677	3.60677	1.85071	5.07248e-05	0.000659773	protein_coding
ENSMUSG00000020097	Sgpl1	1227.22	532.904	1921.53	3.60577	3.60577	1.85031	8.6605e-12	3.09911e-10	protein_coding
ENSMUSG00000042286	Stab1	2933.64	1274.31	4592.97	3.60427	3.60427	1.84971	1.91942e-16	1.10845e-14	protein_coding
ENSMUSG00000034457	Eda2r	87.1568	37.8784	136.435	3.60192	3.60192	1.84877	1.89426e-06	3.25265e-05	protein_coding
ENSMUSG00000029177	Cenpa	57.957	25.2491	90.6649	3.59082	3.59082	1.84431	8.33448e-08	1.77316e-06	protein_coding
ENSMUSG00000002870	Mcm2	73.1412	31.977	114.305	3.57462	3.57462	1.83779	0.000845023	0.0080953	protein_coding
ENSMUSG00000036469	2001-03-01	158.676	69.4872	247.865	3.56706	3.56706	1.83474	5.9068e-07	1.11986e-05	protein_coding
ENSMUSG00000020604	Arsg	62.2179	27.268	97.1677	3.56344	3.56344	1.83327	4.80659e-05	0.000629176	protein_coding
ENSMUSG00000027827	Kcnab1	131.337	57.5609	205.113	3.56341	3.56341	1.83326	9.77722e-07	1.78328e-05	protein_coding
ENSMUSG00000035513	Ntng2	61.5445	26.9893	96.0998	3.56067	3.56067	1.83215	3.05691e-06	5.06419e-05	protein_coding
ENSMUSG00000036622	Atp13a2	526.414	231.002	821.827	3.55767	3.55767	1.83093	6.36019e-13	2.58762e-11	protein_coding
ENSMUSG00000056091	St3gal5	51.9736	22.8421	81.105	3.55068	3.55068	1.82809	0.000239703	0.00268344	protein_coding
ENSMUSG00000032577	Mapkapk3	105.368	46.3425	164.393	3.54735	3.54735	1.82674	0.000410429	0.00431447	protein_coding
ENSMUSG00000036908	Unc93b1	642.942	282.874	1003.01	3.54579	3.54579	1.82611	8.13907e-14	3.54105e-12	protein_coding
ENSMUSG00000027490	E2f1	35.5436	15.6822	55.4051	3.533	3.533	1.82089	0.000989925	0.0093486	protein_coding
ENSMUSG00000071713	Csf2rb	282.971	125.065	440.878	3.52519	3.52519	1.8177	9.62628e-07	1.76001e-05	protein_coding
ENSMUSG00000021384	Susd3	39.8759	17.6293	62.1224	3.52382	3.52382	1.81714	0.00398014	0.0308532	protein_coding
ENSMUSG00000045980	Tmem104	125.569	55.546	195.592	3.52127	3.52127	1.81609	4.13719e-07	8.02558e-06	protein_coding
ENSMUSG00000040713	Creg1	448.271	198.629	697.914	3.51366	3.51366	1.81297	6.7744e-08	1.45821e-06	protein_coding
ENSMUSG00000021998	Lcp1	859.804	381.612	1338	3.50617	3.50617	1.80989	5.14962e-15	2.5612e-13	protein_coding
ENSMUSG00000026627	Tmem206	72.1548	32.0299	112.28	3.50547	3.50547	1.80961	5.92767e-05	0.000761358	protein_coding
ENSMUSG00000061175	Fnip2	727.633	323.027	1132.24	3.5051	3.5051	1.80945	3.45662e-11	1.1563e-09	protein_coding
ENSMUSG00000057722	Lepr	1146.85	509.713	1783.99	3.5	3.5	1.80735	8.5999e-13	3.42479e-11	protein_coding
ENSMUSG00000043263	Ifi209	50.1534	22.3125	77.9942	3.49554	3.49554	1.80552	0.000242366	0.00271056	protein_coding
ENSMUSG00000030793	Pycard	67.0395	29.825	104.254	3.49552	3.49552	1.80551	0.00187385	0.0162674	protein_coding
ENSMUSG00000047495	Dlgap2	6.34384	2.82365	9.86402	3.49336	3.49336	1.80461	0.00361293	0.0285345	protein_coding
ENSMUSG00000049625	Tifab	38.5687	17.2113	59.9261	3.48178	3.48178	1.79982	0.00243532	0.0204651	protein_coding
ENSMUSG00000059498	Fcgr3	467.847	208.832	726.861	3.4806	3.4806	1.79934	1.43499e-09	3.92277e-08	protein_coding
ENSMUSG00000050410	Tcf19	50.2177	22.4468	77.9885	3.47437	3.47437	1.79675	0.000378667	0.00400858	protein_coding
ENSMUSG00000015852	Fcrls	436.67	195.189	678.151	3.47433	3.47433	1.79674	6.25429e-09	1.58676e-07	protein_coding
ENSMUSG00000020774	Aspa	2491.58	1113.99	3869.16	3.47325	3.47325	1.79628	1.71732e-11	5.96571e-10	protein_coding
ENSMUSG00000018474	Chd3	2160.02	966.211	3353.83	3.47112	3.47112	1.7954	1.77296e-14	8.30568e-13	protein_coding
ENSMUSG00000047959	Kcna3	19.3956	8.67708	30.1142	3.47055	3.47055	1.79516	0.000944939	0.00896236	protein_coding
ENSMUSG00000039994	Timeless	56.6605	25.3685	87.9525	3.467	3.467	1.79369	0.000329528	0.00354828	protein_coding
ENSMUSG00000004707	Ly9	103.463	46.3744	160.551	3.46206	3.46206	1.79163	5.19193e-05	0.000673371	protein_coding
ENSMUSG00000039960	Rhou	382.861	171.629	594.093	3.4615	3.4615	1.7914	6.75239e-08	1.45486e-06	protein_coding
ENSMUSG00000037716	Ccdc33	56.3268	25.2576	87.3961	3.4602	3.4602	1.79085	9.35574e-06	0.000141685	protein_coding
ENSMUSG00000073902	Gm1966	82.9342	37.2258	128.643	3.45574	3.45574	1.78899	0.000186453	0.00213928	unprocessed_pseudogene
ENSMUSG00000026177	Slc11a1	233.741	104.927	362.556	3.45532	3.45532	1.78882	7.96119e-11	2.53904e-09	protein_coding
ENSMUSG00000040084	Bub1b	80.007	35.9656	124.048	3.44908	3.44908	1.78621	0.000363603	0.00386725	protein_coding
ENSMUSG00000033107	Rnf125	154.13	69.3884	238.872	3.44254	3.44254	1.78347	2.86164e-05	0.0003909	protein_coding
ENSMUSG00000048376	F2r	67.9145	30.5841	105.245	3.44116	3.44116	1.7829	0.0017761	0.0155143	protein_coding
ENSMUSG00000056025	Clca3a1	88.6216	39.9268	137.316	3.43921	3.43921	1.78208	0.00286358	0.023385	protein_coding
ENSMUSG00000044350	Lacc1	234.842	105.841	363.843	3.43763	3.43763	1.78141	4.03061e-06	6.53662e-05	protein_coding
ENSMUSG00000034300	Fam53c	202.308	91.2599	313.356	3.43367	3.43367	1.77975	1.38953e-05	0.000203078	protein_coding
ENSMUSG00000060126	Tpt1	3489.37	1578.13	5400.62	3.42216	3.42216	1.77491	6.88935e-11	2.20968e-09	protein_coding
ENSMUSG00000013846	St3gal1	450.337	203.706	696.968	3.42144	3.42144	1.77461	3.20472e-08	7.27994e-07	protein_coding
ENSMUSG00000030786	Itgam	329.372	149.093	509.651	3.41834	3.41834	1.7733	4.01671e-08	8.98882e-07	protein_coding
ENSMUSG00000034686	Prr7	39.0441	17.6926	60.3957	3.41362	3.41362	1.7713	0.00449279	0.0341804	protein_coding
ENSMUSG00000015134	Aldh1a3	1242.76	564.041	1921.48	3.40664	3.40664	1.76835	1.38568e-15	7.24277e-14	protein_coding
ENSMUSG00000000957	Mmp14	1166.69	529.696	1803.67	3.40511	3.40511	1.7677	3.43106e-15	1.74097e-13	protein_coding
ENSMUSG00000038390	Gpr162	16.6811	7.58554	25.7767	3.39813	3.39813	1.76474	0.000444483	0.00461445	protein_coding
ENSMUSG00000053113	Socs3	276.868	126.082	427.653	3.39185	3.39185	1.76207	1.58946e-07	3.2509e-06	protein_coding
ENSMUSG00000073982	Rhog	87.8869	40.074	135.7	3.38623	3.38623	1.75968	3.61415e-05	0.000486628	protein_coding
ENSMUSG00000020261	Slc36a1	242.505	110.662	374.349	3.38283	3.38283	1.75823	8.25914e-09	2.04711e-07	protein_coding
ENSMUSG00000004508	Gab2	792.885	361.936	1223.83	3.38135	3.38135	1.7576	2.56402e-11	8.75877e-10	protein_coding
ENSMUSG00000070780	Rbm47	78.6858	35.9697	121.402	3.37512	3.37512	1.75494	0.00111437	0.0103452	protein_coding
STGASG028957	NA	4352.48	1989.9	6715.05	3.37456	3.37456	1.7547	7.9278e-20	5.92747e-18	novel antisense lncRNA
ENSMUSG00000033545	Znrf1	271.573	124.171	418.975	3.37418	3.37418	1.75454	1.32004e-05	0.00019418	protein_coding
ENSMUSG00000047810	Ccdc88b	76.9817	35.2573	118.706	3.36685	3.36685	1.7514	8.23952e-06	0.000126049	protein_coding
ENSMUSG00000030649	Anapc15	80.834	37.0834	124.585	3.35958	3.35958	1.74828	0.00427066	0.0327219	protein_coding
ENSMUSG00000032657	Fam189b	54.128	24.8534	83.4027	3.35579	3.35579	1.74665	4.63399e-05	0.000610475	protein_coding
ENSMUSG00000036528	Ppfibp2	511.864	235.348	788.381	3.34986	3.34986	1.7441	6.63001e-08	1.42985e-06	protein_coding
ENSMUSG00000028337	Coro2a	46.284	21.2984	71.2696	3.34624	3.34624	1.74254	0.000124552	0.00148254	protein_coding
ENSMUSG00000026395	Ptprc	696.542	321.324	1071.76	3.33545	3.33545	1.73788	3.30913e-10	9.83161e-09	protein_coding
ENSMUSG00000021728	Emb	132.602	61.3208	203.883	3.32486	3.32486	1.73329	2.64681e-06	4.45011e-05	protein_coding
ENSMUSG00000046186	Cd109	370.422	171.334	569.51	3.32398	3.32398	1.73291	3.43988e-09	9.0003e-08	protein_coding
ENSMUSG00000001751	Naglu	298.92	138.301	459.539	3.32275	3.32275	1.73238	2.17283e-08	5.06512e-07	protein_coding
ENSMUSG00000024769	Cdc42bpg	129.21	59.8045	198.616	3.3211	3.3211	1.73166	9.75543e-07	1.78074e-05	protein_coding
ENSMUSG00000030091	Nup210	64.9385	30.1481	99.7289	3.30796	3.30796	1.72594	0.000268893	0.00297481	protein_coding
ENSMUSG00000030798	Cd37	62.1038	28.8367	95.3709	3.30727	3.30727	1.72564	1.10197e-06	1.98742e-05	protein_coding
ENSMUSG00000023972	Ptk7	99.0226	46.0053	152.04	3.30483	3.30483	1.72458	5.34549e-05	0.000691698	protein_coding
ENSMUSG00000022440	C1qtnf6	177.476	82.549	272.403	3.2999	3.2999	1.72242	2.87753e-07	5.65981e-06	protein_coding
ENSMUSG00000025355	Mmp19	366.657	170.596	562.719	3.29855	3.29855	1.72183	1.5563e-10	4.78112e-09	protein_coding
ENSMUSG00000068699	Flnc	1527.14	710.69	2343.59	3.29762	3.29762	1.72143	1.5433e-12	5.97733e-11	protein_coding
ENSMUSG00000040687	Madd	150.263	69.9337	230.593	3.2973	3.2973	1.72129	2.23305e-05	0.000312793	protein_coding
ENSMUSG00000016995	Matn4	158.943	74.0603	243.826	3.29226	3.29226	1.71908	3.55346e-07	6.917e-06	protein_coding
ENSMUSG00000021451	Sema4d	124.328	57.9587	190.697	3.29023	3.29023	1.71819	4.04513e-10	1.18931e-08	protein_coding
ENSMUSG00000045751	Mms22l	40.5457	18.914	62.1774	3.28737	3.28737	1.71693	0.000927497	0.00880323	protein_coding
ENSMUSG00000022996	Wnt10b	84.0757	39.2487	128.903	3.28426	3.28426	1.71557	0.000168247	0.00194836	protein_coding
ENSMUSG00000037563	Rps16	158.037	73.7788	242.294	3.28406	3.28406	1.71548	4.41487e-11	1.45317e-09	protein_coding
ENSMUSG00000000958	Slc7a7	92.018	42.9925	141.043	3.28065	3.28065	1.71398	5.15958e-05	0.000670716	protein_coding
ENSMUSG00000037020	Wdr62	47.4941	22.1971	72.791	3.2793	3.2793	1.71339	0.00400334	0.0309892	protein_coding
ENSMUSG00000074361	C5ar2	34.8681	16.305	53.4313	3.27699	3.27699	1.71237	0.00108209	0.0100799	protein_coding
ENSMUSG00000019817	Plagl1	419.067	196.382	641.752	3.26788	3.26788	1.70835	3.20606e-16	1.80082e-14	protein_coding
ENSMUSG00000022504	Ciita	150.205	70.4226	229.987	3.26581	3.26581	1.70744	1.6592e-06	2.88634e-05	protein_coding
ENSMUSG00000028212	Ccne2	51.3766	24.1353	78.6179	3.25737	3.25737	1.70371	0.000328683	0.00354256	protein_coding
ENSMUSG00000030796	Tead2	129.835	61.0844	198.585	3.25099	3.25099	1.70088	2.04849e-05	0.000288732	protein_coding
ENSMUSG00000024349	Tmem173	94.231	44.3761	144.086	3.24693	3.24693	1.69908	4.47988e-05	0.000592247	protein_coding
ENSMUSG00000001300	Efnb2	190.648	89.8724	291.424	3.24265	3.24265	1.69717	7.42406e-09	1.85704e-07	protein_coding
ENSMUSG00000033192	Lpcat2	427.985	201.97	654	3.23811	3.23811	1.69515	6.98651e-09	1.75479e-07	protein_coding
ENSMUSG00000035566	Pcdh17	48.4729	22.9365	74.0094	3.2267	3.2267	1.69006	0.000453004	0.00469859	protein_coding
ENSMUSG00000034394	Lif	130.72	61.8633	199.577	3.22609	3.22609	1.68979	5.80304e-08	1.26357e-06	protein_coding
ENSMUSG00000048234	Rnf149	202.651	95.9081	309.395	3.22595	3.22595	1.68972	2.74941e-07	5.42673e-06	protein_coding
ENSMUSG00000070034	Sp110	76.2631	36.1032	116.423	3.22473	3.22473	1.68918	0.000547965	0.00554349	protein_coding
ENSMUSG00000032359	Ctsh	733.925	348.071	1119.78	3.2171	3.2171	1.68576	2.49888e-11	8.54919e-10	protein_coding
ENSMUSG00000050936	Gm42743	148.283	70.3601	226.207	3.21498	3.21498	1.68481	4.32841e-06	6.96122e-05	lincRNA
ENSMUSG00000039316	Rftn1	240.623	114.286	366.96	3.2109	3.2109	1.68298	1.32639e-06	2.35456e-05	protein_coding
ENSMUSG00000026656	Fcgr2b	342.754	162.857	522.651	3.20926	3.20926	1.68224	3.25542e-09	8.55732e-08	protein_coding
ENSMUSG00000029426	Scarb2	2931.32	1393	4469.63	3.20864	3.20864	1.68196	3.99642e-13	1.65576e-11	protein_coding
ENSMUSG00000026580	Selp	80.2321	38.1669	122.297	3.20428	3.20428	1.68	0.000122167	0.00145569	protein_coding
ENSMUSG00000021256	Vash1	233.976	111.311	356.641	3.204	3.204	1.67987	2.2891e-08	5.31221e-07	protein_coding
ENSMUSG00000031758	Cdyl2	107.679	51.3638	163.993	3.19278	3.19278	1.67481	7.42342e-05	0.000930895	protein_coding
ENSMUSG00000040345	Arhgap9	69.2659	33.0653	105.466	3.18964	3.18964	1.67339	1.67052e-05	0.000240564	protein_coding
ENSMUSG00000031875	Cmtm3	312.845	149.349	476.341	3.18945	3.18945	1.67331	4.25737e-10	1.24846e-08	protein_coding
ENSMUSG00000031101	Sash3	74.6758	35.6615	113.69	3.18804	3.18804	1.67267	2.86011e-05	0.0003909	protein_coding
ENSMUSG00000038910	Plcl2	134.707	64.3437	205.069	3.18709	3.18709	1.67224	5.40659e-07	1.03283e-05	protein_coding
ENSMUSG00000031078	Cttn	1420.67	679.17	2162.17	3.18354	3.18354	1.67063	2.89267e-11	9.77793e-10	protein_coding
ENSMUSG00000026126	Ptpn18	62.4722	29.8726	95.0718	3.18257	3.18257	1.67019	0.00370711	0.0290749	protein_coding
ENSMUSG00000000555	Itga5	456.998	218.95	695.047	3.17445	3.17445	1.66651	1.87055e-07	3.79148e-06	protein_coding
ENSMUSG00000004105	Angptl2	1234.24	593.135	1875.34	3.16175	3.16175	1.66072	1.47204e-11	5.17738e-10	protein_coding
ENSMUSG00000069273	Hist1h3e	84.9369	40.8401	129.034	3.15949	3.15949	1.65969	1.16575e-06	2.08744e-05	protein_coding
ENSMUSG00000036334	Igsf10	660.934	318.763	1003.1	3.14686	3.14686	1.65391	3.85171e-11	1.28088e-09	protein_coding
ENSMUSG00000071714	Csf2rb2	140.984	68.3142	213.654	3.12752	3.12752	1.64502	6.00656e-07	1.13782e-05	protein_coding
ENSMUSG00000002699	Lcp2	119.006	57.7642	180.249	3.12042	3.12042	1.64174	8.65296e-06	0.000131582	protein_coding
ENSMUSG00000025232	Hexa	1591.07	773.157	2408.98	3.11577	3.11577	1.63959	2.86514e-11	9.69939e-10	protein_coding
ENSMUSG00000092035	Peg10	171.987	83.6623	260.311	3.11145	3.11145	1.63759	7.81521e-05	0.000976037	protein_coding
ENSMUSG00000035697	Arhgap45	354.822	172.719	536.925	3.10867	3.10867	1.6363	1.20025e-09	3.32944e-08	protein_coding
ENSMUSG00000042349	Ikbke	179.566	87.4324	271.7	3.10755	3.10755	1.63578	1.02198e-09	2.85245e-08	protein_coding
ENSMUSG00000022831	Hcls1	98.5659	48.0278	149.104	3.10453	3.10453	1.63438	7.1058e-05	0.000896863	protein_coding
ENSMUSG00000040265	Dnm3	669.336	326.289	1012.38	3.10273	3.10273	1.63354	8.08818e-08	1.72619e-06	protein_coding
ENSMUSG00000054115	Skp2	45.8552	22.3641	69.3464	3.10079	3.10079	1.63264	0.00692623	0.0493046	protein_coding
ENSMUSG00000004952	Rasa4	383.228	187.194	579.263	3.09445	3.09445	1.62968	9.62193e-09	2.34626e-07	protein_coding
ENSMUSG00000025584	Pde8a	354.288	173.158	535.418	3.09207	3.09207	1.62857	2.32947e-08	5.40036e-07	protein_coding
ENSMUSG00000020709	Adap2	202.229	99.1198	305.339	3.0805	3.0805	1.62316	1.03687e-07	2.16984e-06	protein_coding
ENSMUSG00000024589	Nedd4l	575.289	282.302	868.277	3.0757	3.0757	1.62091	1.349e-10	4.18413e-09	protein_coding
ENSMUSG00000041488	Stx3	87.4061	42.932	131.88	3.07184	3.07184	1.6191	0.000723433	0.0070319	protein_coding
ENSMUSG00000035671	Zswim4	130.491	64.0993	196.883	3.07153	3.07153	1.61896	1.22172e-05	0.000180658	protein_coding
ENSMUSG00000027253	Lrp4	1343.86	660.82	2026.9	3.06726	3.06726	1.61695	1.99018e-09	5.31813e-08	protein_coding
ENSMUSG00000026185	Igfbp5	14992.7	7385.65	22599.8	3.05996	3.05996	1.61351	2.5579e-14	1.17393e-12	protein_coding
ENSMUSG00000009585	Apobec3	114.708	56.5246	172.892	3.0587	3.0587	1.61292	7.30931e-05	0.000917933	protein_coding
ENSMUSG00000052760	A630001G21Rik	50.4855	24.9389	76.0322	3.04874	3.04874	1.60821	0.000602858	0.00603392	protein_coding
ENSMUSG00000092528	Nlrp1c-ps	94.9382	46.9222	142.954	3.04662	3.04662	1.60721	1.27759e-06	2.27395e-05	transcribed_unprocessed_pseudogene
ENSMUSG00000031628	Casp3	51.4024	25.4205	77.3842	3.04416	3.04416	1.60605	0.00149814	0.0133813	protein_coding
ENSMUSG00000025089	Gfra1	2943.54	1456.04	4431.05	3.04323	3.04323	1.6056	6.10257e-11	1.97535e-09	protein_coding
ENSMUSG00000078190	Dnm3os	156.728	77.6008	235.855	3.03934	3.03934	1.60376	6.79215e-06	0.000105552	antisense
ENSMUSG00000037960	Card19	180.764	89.5222	272.006	3.03842	3.03842	1.60332	4.64699e-05	0.000611831	protein_coding
ENSMUSG00000016262	Sertad4	89.8891	44.654	135.124	3.02603	3.02603	1.59743	0.00362968	0.0286367	protein_coding
ENSMUSG00000028312	Smc2	148.205	73.6266	222.782	3.02584	3.02584	1.59734	0.000239234	0.00267952	protein_coding
ENSMUSG00000038379	Ttk	15.9409	7.93366	23.9481	3.01854	3.01854	1.59385	0.000988895	0.00934278	protein_coding
ENSMUSG00000034854	Mfsd12	273.278	136.09	410.465	3.01612	3.01612	1.5927	5.03018e-08	1.11028e-06	protein_coding
ENSMUSG00000053093	Myh7	404.695	201.972	607.418	3.00744	3.00744	1.58853	6.58168e-19	4.58686e-17	protein_coding
ENSMUSG00000034413	Neurl1b	114.933	57.3705	172.496	3.0067	3.0067	1.58818	0.00281868	0.0231033	protein_coding
ENSMUSG00000003283	Hck	126.546	63.2304	189.862	3.0027	3.0027	1.58626	5.21352e-06	8.26114e-05	protein_coding
ENSMUSG00000022483	Col2a1	212.616	106.267	318.964	3.00153	3.00153	1.5857	1.1544e-07	2.39801e-06	protein_coding
ENSMUSG00000079020	Slc45a4	163.49	81.8632	245.117	2.99423	2.99423	1.58219	5.50753e-06	8.69042e-05	protein_coding
ENSMUSG00000049130	C5ar1	76.6217	38.3984	114.845	2.99088	2.99088	1.58057	7.1212e-05	0.000898306	protein_coding
ENSMUSG00000039529	Atp8b1	702.706	352.381	1053.03	2.98834	2.98834	1.57934	3.7652e-08	8.4764e-07	protein_coding
ENSMUSG00000040659	Efhd2	208.157	104.598	311.715	2.98014	2.98014	1.57538	4.11853e-07	7.99626e-06	protein_coding
ENSMUSG00000043091	Tuba1c	182.122	91.6674	272.576	2.97353	2.97353	1.57218	5.8118e-07	1.10463e-05	protein_coding
ENSMUSG00000025352	Gdf11	122.073	61.4579	182.689	2.97258	2.97258	1.57172	0.000118737	0.00142081	protein_coding
ENSMUSG00000052085	Dock8	253.472	127.658	379.287	2.97111	2.97111	1.571	2.07487e-07	4.18309e-06	protein_coding
ENSMUSG00000024516	Sec11c	432.5	218.144	646.855	2.96526	2.96526	1.56816	5.47925e-07	1.04583e-05	protein_coding
ENSMUSG00000040219	Ttc12	129.496	65.3494	193.642	2.96318	2.96318	1.56715	0.000186323	0.00213888	protein_coding
ENSMUSG00000004530	Coro1c	753.814	380.465	1127.16	2.9626	2.9626	1.56686	3.36831e-10	9.99428e-09	protein_coding
ENSMUSG00000025044	Msr1	116.699	59.049	174.35	2.95263	2.95263	1.562	1.1786e-06	2.10877e-05	protein_coding
ENSMUSG00000066278	Vps37b	124.095	62.8072	185.382	2.95161	2.95161	1.5615	4.93902e-05	0.00064427	protein_coding
ENSMUSG00000020598	Nrcam	1244.59	630.628	1858.56	2.94716	2.94716	1.55932	1.34957e-09	3.71625e-08	protein_coding
ENSMUSG00000029223	Uchl1	575.723	291.758	859.688	2.94658	2.94658	1.55904	2.27758e-09	6.05033e-08	protein_coding
ENSMUSG00000024044	Epb41l3	526.865	267.466	786.264	2.93968	2.93968	1.55566	2.24998e-07	4.49995e-06	protein_coding
ENSMUSG00000041859	Mcm3	82.9142	42.0994	123.729	2.93897	2.93897	1.55531	9.744e-05	0.00119381	protein_coding
ENSMUSG00000070031	Sp140	86.4689	43.9771	128.961	2.93245	2.93245	1.55211	0.00215481	0.0183884	protein_coding
ENSMUSG00000049103	Ccr2	643.814	327.509	960.118	2.93158	2.93158	1.55168	6.23999e-09	1.58667e-07	protein_coding
ENSMUSG00000027907	S100a11	129.285	65.8084	192.762	2.92914	2.92914	1.55048	8.89066e-05	0.0010988	protein_coding
ENSMUSG00000025854	Fam20c	287.173	146.188	428.157	2.92881	2.92881	1.55031	1.1738e-05	0.000174371	protein_coding
ENSMUSG00000048388	Fam171b	194.3	98.9359	289.664	2.9278	2.9278	1.54981	4.47066e-07	8.60592e-06	protein_coding
ENSMUSG00000039735	Fnbp1l	180.663	92.0905	269.236	2.92361	2.92361	1.54775	0.000278197	0.00306125	protein_coding
ENSMUSG00000020061	Mybpc1	243.26	124.02	362.5	2.92292	2.92292	1.54741	3.29737e-20	2.52353e-18	protein_coding
ENSMUSG00000026430	Rassf5	64.4537	32.8757	96.0316	2.92105	2.92105	1.54649	0.00276597	0.0227774	protein_coding
ENSMUSG00000032014	Oaf	930.347	474.843	1385.85	2.91854	2.91854	1.54525	7.77731e-08	1.66299e-06	protein_coding
ENSMUSG00000091898	Tnnc1	41.465	21.1883	61.7417	2.91395	2.91395	1.54298	8.19305e-06	0.000125423	protein_coding
ENSMUSG00000037572	Wdhd1	48.5634	24.8614	72.2654	2.90673	2.90673	1.53939	0.00301687	0.024477	protein_coding
ENSMUSG00000032135	Mcam	1697.64	870.598	2524.67	2.89993	2.89993	1.53602	4.88723e-08	1.08084e-06	protein_coding
ENSMUSG00000024030	Abcg1	805.298	413.341	1197.26	2.89654	2.89654	1.53433	7.02119e-07	1.30915e-05	protein_coding
ENSMUSG00000047945	Marcksl1	286.651	147.176	426.125	2.89535	2.89535	1.53374	1.75081e-08	4.13529e-07	protein_coding
ENSMUSG00000038252	Ncapd2	133.048	68.3195	197.776	2.89487	2.89487	1.5335	6.91346e-06	0.000107216	protein_coding
ENSMUSG00000029762	Akr1b8	114.419	58.8397	169.998	2.88917	2.88917	1.53066	0.000103344	0.00125727	protein_coding
ENSMUSG00000060716	Plekhh1	24.4852	12.5963	36.3741	2.88768	2.88768	1.52991	0.00478124	0.0359811	protein_coding
ENSMUSG00000051934	Spats2	69.1937	35.6861	102.701	2.87791	2.87791	1.52502	0.00285921	0.0233578	protein_coding
ENSMUSG00000046841	Ckap4	448.544	231.346	665.743	2.8777	2.8777	1.52492	3.19576e-06	5.29035e-05	protein_coding
ENSMUSG00000032300	1700017B05Rik	126.055	65.0468	187.063	2.87582	2.87582	1.52397	7.77779e-05	0.000971901	protein_coding
ENSMUSG00000052384	Nrros	311.043	160.534	461.551	2.87509	2.87509	1.52361	4.5048e-06	7.22945e-05	protein_coding
ENSMUSG00000072812	Ahnak2	1342.77	693.12	1992.42	2.87456	2.87456	1.52334	3.39134e-11	1.13615e-09	protein_coding
ENSMUSG00000025212	Sfxn3	338.766	174.959	502.573	2.87251	2.87251	1.52231	2.01319e-06	3.44638e-05	protein_coding
ENSMUSG00000023905	Tnfrsf12a	125.423	64.8955	185.951	2.86539	2.86539	1.51873	9.18551e-05	0.00113214	protein_coding
ENSMUSG00000024736	Tmem132a	76.9351	39.8772	113.993	2.8586	2.8586	1.51531	0.000116299	0.00139386	protein_coding
ENSMUSG00000002233	Rhoc	385.555	200.023	571.088	2.85511	2.85511	1.51354	1.05012e-07	2.1935e-06	protein_coding
ENSMUSG00000049988	Lrrc25	55.1622	28.6262	81.6983	2.85397	2.85397	1.51297	0.00237828	0.0200379	protein_coding
ENSMUSG00000005142	Man2b1	1016.05	527.339	1504.75	2.85348	2.85348	1.51272	4.17125e-11	1.377e-09	protein_coding
ENSMUSG00000052102	Gnpda1	173.558	90.2237	256.893	2.84729	2.84729	1.50959	1.67792e-06	2.91442e-05	protein_coding
ENSMUSG00000072621	Slfn10-ps	20.5256	10.6714	30.3799	2.84685	2.84685	1.50937	0.00051843	0.00528733	transcribed_unprocessed_pseudogene
ENSMUSG00000035390	Brsk1	63.1263	32.8285	93.424	2.84582	2.84582	1.50884	0.0038408	0.0299776	protein_coding
ENSMUSG00000058099	Nfam1	133.735	69.6804	197.79	2.83853	2.83853	1.50514	2.26194e-05	0.00031608	protein_coding
ENSMUSG00000005054	Cstb	246.786	128.756	364.817	2.8334	2.8334	1.50253	3.96546e-06	6.44638e-05	protein_coding
ENSMUSG00000064288	Hist1h4k	43.1602	22.5537	63.7668	2.82733	2.82733	1.49944	0.000606139	0.00606408	protein_coding
ENSMUSG00000027887	Sypl2	36.385	19.0137	53.7562	2.82724	2.82724	1.49939	0.00173478	0.0151945	protein_coding
ENSMUSG00000072620	Slfn2	141.111	73.7609	208.46	2.82616	2.82616	1.49884	0.000196668	0.00224508	protein_coding
ENSMUSG00000002897	Il17ra	103.066	53.9333	152.198	2.82197	2.82197	1.4967	0.000267814	0.00296543	protein_coding
ENSMUSG00000026979	Psd4	84.25	44.153	124.347	2.81628	2.81628	1.49379	0.000456612	0.00472733	protein_coding
ENSMUSG00000041642	Kif21b	112.367	58.9187	165.815	2.8143	2.8143	1.49278	0.000138542	0.00163956	protein_coding
ENSMUSG00000052837	Junb	203.064	106.485	299.643	2.81395	2.81395	1.4926	0.00016567	0.00192628	protein_coding
ENSMUSG00000026596	Abl2	828.686	435.109	1222.26	2.8091	2.8091	1.49011	2.05425e-07	4.14521e-06	protein_coding
ENSMUSG00000004626	Stxbp2	116.045	60.9828	171.108	2.80583	2.80583	1.48843	4.87706e-05	0.000636923	protein_coding
ENSMUSG00000067629	Syngap1	97.9539	51.6397	144.268	2.79374	2.79374	1.4822	0.000308158	0.00334529	protein_coding
ENSMUSG00000026355	Mcm6	188.671	99.4671	277.876	2.79364	2.79364	1.48215	1.31137e-05	0.000193029	protein_coding
ENSMUSG00000052336	Cx3cr1	161.406	85.2339	237.579	2.78737	2.78737	1.47891	0.00144483	0.0129822	protein_coding
ENSMUSG00000074505	Fat3	198.314	104.725	291.903	2.78733	2.78733	1.47889	1.43745e-06	2.53575e-05	protein_coding
ENSMUSG00000035629	Rubcn	1047.72	553.725	1541.72	2.78427	2.78427	1.4773	2.8022e-07	5.52609e-06	protein_coding
ENSMUSG00000030409	Dmpk	623.013	329.433	916.593	2.78234	2.78234	1.4763	3.16146e-08	7.19615e-07	protein_coding
ENSMUSG00000036833	Pnpla7	424.411	224.819	624.003	2.77558	2.77558	1.47279	1.23276e-10	3.83412e-09	protein_coding
ENSMUSG00000026437	Cdk18	17.4892	9.27004	25.7083	2.77326	2.77326	1.47158	0.00429715	0.0328803	protein_coding
ENSMUSG00000098090	2700099C18Rik	12.2358	6.48956	17.9821	2.77093	2.77093	1.47037	0.00531708	0.0394414	transcribed_unprocessed_pseudogene
ENSMUSG00000022346	Myc	47.3375	25.1139	69.5611	2.76982	2.76982	1.46979	0.00402912	0.0311506	protein_coding
ENSMUSG00000042331	Specc1	720.437	382.401	1058.47	2.76796	2.76796	1.46882	9.21921e-09	2.25781e-07	protein_coding
ENSMUSG00000021140	Pcnx	1518.68	807.583	2229.77	2.76104	2.76104	1.46521	1.87939e-10	5.72694e-09	protein_coding
ENSMUSG00000019122	Ccl9	488.715	260.268	717.161	2.75547	2.75547	1.4623	1.05056e-06	1.90382e-05	protein_coding
ENSMUSG00000059883	Irak4	92.0197	49.0093	135.03	2.7552	2.7552	1.46216	0.000114102	0.00137044	protein_coding
ENSMUSG00000053199	Arhgap20	382.467	203.769	561.165	2.75392	2.75392	1.46149	1.6814e-06	2.91598e-05	protein_coding
ENSMUSG00000024270	Slc39a6	199.614	106.38	292.847	2.75283	2.75283	1.46092	0.000299361	0.00326409	protein_coding
ENSMUSG00000035673	Sbno2	431.074	229.947	632.202	2.74934	2.74934	1.45908	8.18462e-06	0.000125379	protein_coding
ENSMUSG00000017754	Pltp	875.153	467.215	1283.09	2.74625	2.74625	1.45746	2.47894e-11	8.49386e-10	protein_coding
ENSMUSG00000056394	Lig1	60.3879	32.2485	88.5272	2.74516	2.74516	1.45689	0.00329716	0.0263726	protein_coding
ENSMUSG00000031616	Ednra	122.39	65.4022	179.377	2.74268	2.74268	1.45558	3.90276e-05	0.000522993	protein_coding
ENSMUSG00000033467	Crlf2	43.8064	23.4262	64.1866	2.73995	2.73995	1.45415	0.00299364	0.0243065	protein_coding
ENSMUSG00000062604	Srpk2	796.389	425.964	1166.81	2.73923	2.73923	1.45377	5.21655e-08	1.14581e-06	protein_coding
ENSMUSG00000020312	Shc2	96.7369	51.7724	141.701	2.73701	2.73701	1.4526	0.000387375	0.00408926	protein_coding
ENSMUSG00000000266	Mid2	635.77	340.344	931.196	2.73605	2.73605	1.45209	4.64007e-07	8.91684e-06	protein_coding
ENSMUSG00000076437	Selenoh	55.957	29.9714	81.9426	2.73402	2.73402	1.45103	0.00285136	0.0233145	protein_coding
ENSMUSG00000022360	Atad2	169.386	90.775	247.997	2.732	2.732	1.44996	0.000294877	0.00322437	protein_coding
ENSMUSG00000039942	Ptger4	59.1329	31.7084	86.5574	2.72979	2.72979	1.44879	0.000113615	0.00136531	protein_coding
ENSMUSG00000027935	Rab13	57.4502	30.8088	84.0916	2.72946	2.72946	1.44862	0.00220578	0.0187384	protein_coding
ENSMUSG00000031880	Rrad	59.9589	32.1932	87.7246	2.72494	2.72494	1.44622	0.00141178	0.0127359	protein_coding
ENSMUSG00000070643	Sox13	351.745	189.085	514.405	2.72049	2.72049	1.44387	5.2121e-05	0.000675211	protein_coding
ENSMUSG00000028019	Pdgfc	70.3481	37.9906	102.706	2.70345	2.70345	1.4348	0.000625773	0.00621643	protein_coding
ENSMUSG00000028917	Plekhm2	403.937	218.254	589.619	2.70153	2.70153	1.43378	6.6083e-06	0.000103049	protein_coding
ENSMUSG00000040268	Plekha1	1528.25	825.747	2230.75	2.7015	2.7015	1.43376	6.52675e-08	1.40893e-06	protein_coding
ENSMUSG00000021262	Evl	171.811	93.0397	250.582	2.69328	2.69328	1.42936	2.63314e-08	6.06967e-07	protein_coding
ENSMUSG00000017830	Dhx58	31.1371	16.8641	45.4102	2.69272	2.69272	1.42906	0.000303031	0.00329598	protein_coding
ENSMUSG00000020437	Myo1g	100.863	54.6437	147.082	2.69166	2.69166	1.4285	0.00044964	0.00466584	protein_coding
ENSMUSG00000002835	Chaf1a	37.7239	20.4396	55.0082	2.69126	2.69126	1.42828	0.00212619	0.0181716	protein_coding
ENSMUSG00000032462	Pik3cb	97.8641	53.0346	142.694	2.69058	2.69058	1.42792	0.00179599	0.0156698	protein_coding
ENSMUSG00000020886	Dlg4	116.098	62.9291	169.267	2.68981	2.68981	1.42751	0.000800874	0.00770504	protein_coding
ENSMUSG00000023186	Vwa5a	1911.2	1037.77	2784.63	2.68328	2.68328	1.424	1.42578e-07	2.92407e-06	protein_coding
ENSMUSG00000040964	Arhgef10l	623.13	338.677	907.582	2.67978	2.67978	1.42212	1.47178e-06	2.58621e-05	protein_coding
ENSMUSG00000017929	B4galt5	246.284	133.868	358.7	2.67952	2.67952	1.42197	8.65365e-06	0.000131582	protein_coding
ENSMUSG00000055805	Fmnl1	126.447	68.9196	183.975	2.66941	2.66941	1.41652	5.84672e-05	0.000751388	protein_coding
ENSMUSG00000035208	Slfn8	104.826	57.1914	152.46	2.66578	2.66578	1.41456	0.000472123	0.00487228	protein_coding
ENSMUSG00000030539	Sema4b	163.916	89.5916	238.24	2.65918	2.65918	1.41098	6.98957e-05	0.000883181	protein_coding
ENSMUSG00000053128	Rnf26	89.9271	49.1936	130.661	2.65605	2.65605	1.40928	0.00111515	0.0103452	protein_coding
ENSMUSG00000016256	Ctsz	1278.96	700.265	1857.66	2.65279	2.65279	1.40751	9.76358e-11	3.07478e-09	protein_coding
ENSMUSG00000032501	Trib1	99.9303	54.7356	145.125	2.65138	2.65138	1.40675	0.00207059	0.0177434	protein_coding
ENSMUSG00000025198	Erlin1	143.736	78.7544	208.718	2.65024	2.65024	1.40613	0.00131565	0.0119691	protein_coding
ENSMUSG00000048440	Cyp4f16	74.4012	40.7832	108.019	2.64862	2.64862	1.40524	0.00289755	0.0236453	protein_coding
ENSMUSG00000071064	Zfp827	55.3792	30.3595	80.3988	2.64823	2.64823	1.40503	0.00118359	0.0109307	protein_coding
ENSMUSG00000026029	Casp8	234.664	128.651	340.677	2.64807	2.64807	1.40494	0.000722127	0.00702224	protein_coding
ENSMUSG00000045374	Wdr81	360.312	197.747	522.876	2.64416	2.64416	1.40281	4.29555e-06	6.91329e-05	protein_coding
ENSMUSG00000027435	Cd93	1449.64	795.927	2103.36	2.64266	2.64266	1.40199	1.66963e-08	3.95596e-07	protein_coding
ENSMUSG00000024727	Trpm6	141.262	77.7182	204.806	2.63524	2.63524	1.39794	0.000264075	0.00292725	protein_coding
ENSMUSG00000022912	Pros1	1395.27	768.791	2021.74	2.62977	2.62977	1.39494	4.14293e-08	9.25295e-07	protein_coding
ENSMUSG00000032035	Ets1	486.983	268.526	705.441	2.62708	2.62708	1.39346	1.07668e-05	0.000161003	protein_coding
ENSMUSG00000024180	Tmem8	37.3781	20.6284	54.1278	2.62395	2.62395	1.39174	0.00628669	0.0454589	protein_coding
ENSMUSG00000002274	Metrn	404.834	223.542	586.126	2.62199	2.62199	1.39066	5.04423e-08	1.11229e-06	protein_coding
ENSMUSG00000027495	Fam210b	74.2281	41.0244	107.432	2.61873	2.61873	1.38887	0.00214605	0.0183205	protein_coding
ENSMUSG00000047090	Tmem198b	235.558	130.671	340.444	2.60535	2.60535	1.38148	3.53267e-05	0.000476225	protein_coding
ENSMUSG00000046688	Tifa	92.4862	51.3214	133.651	2.60419	2.60419	1.38084	0.00251383	0.0209842	protein_coding
ENSMUSG00000027624	Epb41l1	715.387	397.134	1033.64	2.60274	2.60274	1.38003	3.89693e-07	7.57252e-06	protein_coding
ENSMUSG00000027009	Itga4	496.445	275.625	717.264	2.60232	2.60232	1.3798	5.17499e-05	0.000671945	protein_coding
ENSMUSG00000030214	Plbd1	135.798	75.4205	196.176	2.60109	2.60109	1.37912	0.00173701	0.0152081	protein_coding
ENSMUSG00000020021	Fgd6	151.74	84.4243	219.055	2.5947	2.5947	1.37557	0.00218464	0.0185786	protein_coding
ENSMUSG00000035621	Midn	249.65	138.931	360.368	2.59386	2.59386	1.3751	4.5548e-06	7.29931e-05	protein_coding
ENSMUSG00000042500	Ago4	100.29	55.8332	144.747	2.59249	2.59249	1.37434	0.00661657	0.0474501	protein_coding
ENSMUSG00000069300	Hist1h2bj	35.8593	19.9713	51.7474	2.59109	2.59109	1.37356	5.56727e-05	0.000718337	protein_coding
ENSMUSG00000022014	Epsti1	59.689	33.2509	86.1272	2.59022	2.59022	1.37307	0.000312051	0.00337458	protein_coding
ENSMUSG00000052920	Prkg1	288.287	160.807	415.767	2.5855	2.5855	1.37045	1.02056e-06	1.85393e-05	protein_coding
ENSMUSG00000014444	Piezo1	706.217	393.979	1018.45	2.58505	2.58505	1.37019	9.52517e-09	2.32769e-07	protein_coding
ENSMUSG00000039982	Dtx4	843.819	471.638	1216	2.57824	2.57824	1.36639	1.28884e-07	2.6553e-06	protein_coding
ENSMUSG00000003644	Rps6ka1	148.75	83.2303	214.27	2.57443	2.57443	1.36425	0.000189692	0.00217313	protein_coding
ENSMUSG00000024691	Fam111a	205.307	114.893	295.72	2.57386	2.57386	1.36393	0.000130656	0.00155029	protein_coding
ENSMUSG00000037852	Cpe	2697.02	1510.63	3883.41	2.57071	2.57071	1.36217	8.78181e-10	2.46633e-08	protein_coding
ENSMUSG00000052688	Rab7b	398.651	223.405	573.897	2.56887	2.56887	1.36113	2.03023e-05	0.000286516	protein_coding
ENSMUSG00000026389	Steap3	504.546	282.896	726.195	2.56701	2.56701	1.36009	1.89739e-09	5.09431e-08	protein_coding
ENSMUSG00000023915	Tnfrsf21	146.651	82.2873	211.016	2.56438	2.56438	1.35861	2.70692e-06	4.5444e-05	protein_coding
ENSMUSG00000025231	Sufu	104.185	58.5278	149.842	2.56018	2.56018	1.35625	0.00364222	0.0287094	protein_coding
ENSMUSG00000052160	Pld4	262.331	147.419	377.244	2.55899	2.55899	1.35557	2.46851e-06	4.16895e-05	protein_coding
ENSMUSG00000033880	Lgals3bp	477.45	268.596	686.304	2.55516	2.55516	1.35341	3.49382e-08	7.88904e-07	protein_coding
ENSMUSG00000031387	Renbp	116.074	65.3094	166.84	2.5546	2.5546	1.3531	0.000354283	0.00378595	protein_coding
ENSMUSG00000059326	Csf2ra	205.186	115.462	294.91	2.55417	2.55417	1.35285	0.000555829	0.00560796	protein_coding
ENSMUSG00000049225	Pdp1	478.295	269.384	687.206	2.55102	2.55102	1.35108	1.13998e-05	0.000169794	protein_coding
ENSMUSG00000095217	Hist1h2bn	81.7463	46.0542	117.438	2.55001	2.55001	1.3505	8.20592e-08	1.74802e-06	protein_coding
ENSMUSG00000019936	Epyc	118.247	66.6652	169.83	2.5475	2.5475	1.34908	0.000682447	0.00668436	protein_coding
ENSMUSG00000047216	Cdh19	3753.45	2117.89	5389.02	2.54452	2.54452	1.34739	3.46691e-09	9.06051e-08	protein_coding
ENSMUSG00000036894	Rap2b	183.085	103.33	262.84	2.5437	2.5437	1.34693	9.17938e-09	2.25049e-07	protein_coding
ENSMUSG00000040711	Sh3pxd2b	1206.24	681.16	1731.32	2.54173	2.54173	1.34581	4.62167e-08	1.02512e-06	protein_coding
ENSMUSG00000043635	Adamts3	73.5298	41.5278	105.532	2.54123	2.54123	1.34553	0.00171575	0.0150453	protein_coding
ENSMUSG00000038518	Jarid2	301.084	170.166	432.002	2.5387	2.5387	1.34409	0.00149223	0.0133492	protein_coding
ENSMUSG00000030986	Dhx32	192.545	108.874	276.217	2.53702	2.53702	1.34314	1.55793e-05	0.000225356	protein_coding
ENSMUSG00000069272	Hist1h2ae	11.383	6.44236	16.3235	2.53378	2.53378	1.34129	0.00227171	0.0192117	protein_coding
ENSMUSG00000034595	Ppp1r18	393.862	223.269	564.455	2.52814	2.52814	1.33807	5.02747e-05	0.000654296	protein_coding
ENSMUSG00000030022	Adamts9	751.602	426.127	1077.08	2.5276	2.5276	1.33777	2.61698e-05	0.000361194	protein_coding
ENSMUSG00000007080	Pole	73.628	41.7646	105.491	2.52586	2.52586	1.33677	0.00169465	0.0148834	protein_coding
ENSMUSG00000045838	A430105I19Rik	327.25	185.978	468.522	2.51924	2.51924	1.33299	0.00010777	0.0013048	protein_coding
ENSMUSG00000028249	Sdcbp	2044.72	1162.07	2927.37	2.51909	2.51909	1.3329	3.79219e-09	9.84225e-08	protein_coding
ENSMUSG00000026317	Cln8	324.962	184.78	465.143	2.51728	2.51728	1.33187	7.70389e-06	0.000118735	protein_coding
ENSMUSG00000000275	Trim25	196.247	111.635	280.86	2.51587	2.51587	1.33106	1.43575e-06	2.53474e-05	protein_coding
ENSMUSG00000022865	Cxadr	567.459	322.853	812.065	2.51528	2.51528	1.33072	2.2675e-06	3.85253e-05	protein_coding
ENSMUSG00000058729	Lin9	46.092	26.224	65.9599	2.51525	2.51525	1.3307	0.00143532	0.0129085	protein_coding
ENSMUSG00000003873	Bax	112.181	63.8302	160.531	2.51498	2.51498	1.33055	0.00107153	0.0100063	protein_coding
ENSMUSG00000026042	Col5a2	10058.6	5725.06	14392.2	2.5139	2.5139	1.32993	6.72289e-12	2.43664e-10	protein_coding
ENSMUSG00000032076	Cadm1	700.761	398.899	1002.62	2.51348	2.51348	1.32968	2.27952e-07	4.555e-06	protein_coding
ENSMUSG00000020483	Dynll2	171.863	97.8585	245.868	2.51248	2.51248	1.32911	9.68456e-05	0.00118717	protein_coding
ENSMUSG00000034390	Cmip	432.891	246.613	619.168	2.51069	2.51069	1.32809	8.72254e-06	0.000132451	protein_coding
ENSMUSG00000031838	Ifi30	257.176	146.664	367.689	2.50701	2.50701	1.32597	8.53133e-08	1.8105e-06	protein_coding
ENSMUSG00000007817	Zmiz1	1094.82	624.615	1565.02	2.50558	2.50558	1.32515	1.76533e-08	4.16522e-07	protein_coding
ENSMUSG00000015968	Cacna1d	88.0305	50.261	125.8	2.50294	2.50294	1.32362	6.8112e-07	1.27632e-05	protein_coding
ENSMUSG00000028745	Capzb	572.055	326.622	817.488	2.50286	2.50286	1.32357	3.1563e-07	6.17584e-06	protein_coding
ENSMUSG00000041235	Chd7	300.9	172.045	429.756	2.49793	2.49793	1.32073	8.72815e-07	1.60883e-05	protein_coding
ENSMUSG00000024538	Ppic	520.44	297.604	743.277	2.49754	2.49754	1.32051	2.98202e-07	5.85004e-06	protein_coding
ENSMUSG00000052056	Zfp217	242.329	138.599	346.059	2.49684	2.49684	1.3201	0.000333044	0.00358101	protein_coding
ENSMUSG00000026305	Lrrfip1	429.512	245.853	613.17	2.49405	2.49405	1.31849	6.97929e-05	0.000882376	protein_coding
ENSMUSG00000043719	Col6a6	99.8386	57.1552	142.522	2.4936	2.4936	1.31823	8.83419e-07	1.62705e-05	protein_coding
ENSMUSG00000028497	Hacd4	296.33	169.797	422.864	2.49041	2.49041	1.31639	0.000159328	0.00186309	protein_coding
ENSMUSG00000040270	Bach2	96.5588	55.3399	137.778	2.48966	2.48966	1.31595	0.000653364	0.00645079	protein_coding
ENSMUSG00000037306	Man1c1	404.252	231.822	576.682	2.4876	2.4876	1.31475	1.26866e-06	2.26096e-05	protein_coding
ENSMUSG00000011148	Adssl1	75.0037	43.0163	106.991	2.48722	2.48722	1.31453	0.00187499	0.0162711	protein_coding
ENSMUSG00000034247	Plekhm1	216.666	124.397	308.934	2.48345	2.48345	1.31235	0.000148327	0.00174347	protein_coding
ENSMUSG00000022305	Lrp12	311.093	178.757	443.428	2.48061	2.48061	1.3107	4.5037e-05	0.000594533	protein_coding
ENSMUSG00000029470	P2rx4	349.995	201.163	498.827	2.47972	2.47972	1.31017	6.12353e-06	9.59537e-05	protein_coding
ENSMUSG00000063297	Luzp2	152.903	87.9854	217.82	2.47564	2.47564	1.3078	0.000568543	0.00572345	protein_coding
ENSMUSG00000054342	Kcnn4	66.6782	38.3859	94.9706	2.4741	2.4741	1.3069	0.00270941	0.0223605	protein_coding
ENSMUSG00000024087	Cyp1b1	297.309	171.191	423.427	2.47341	2.47341	1.3065	1.79994e-05	0.00025707	protein_coding
ENSMUSG00000026193	Fn1	20333.9	11720.3	28947.4	2.46985	2.46985	1.30443	4.50929e-11	1.47994e-09	protein_coding
ENSMUSG00000028789	Azin2	55.464	32.0004	78.9275	2.46645	2.46645	1.30244	0.000669069	0.00659144	protein_coding
ENSMUSG00000051790	Nlgn2	377.214	217.717	536.711	2.46518	2.46518	1.30169	1.07283e-06	1.93952e-05	protein_coding
ENSMUSG00000034707	Gns	1500.63	866.41	2134.86	2.46403	2.46403	1.30102	1.51004e-08	3.60812e-07	protein_coding
ENSMUSG00000022438	Parvb	74.7215	43.1425	106.301	2.46394	2.46394	1.30097	0.00307407	0.0248612	protein_coding
ENSMUSG00000026749	Nek6	274.341	158.49	390.191	2.46193	2.46193	1.29979	0.000177297	0.00204671	protein_coding
ENSMUSG00000046434	Hnrnpa1	391.376	226.132	556.62	2.46148	2.46148	1.29952	2.50609e-06	4.22927e-05	protein_coding
ENSMUSG00000004655	Aqp1	1152.45	666.11	1638.8	2.46025	2.46025	1.2988	5.65136e-07	1.07686e-05	protein_coding
ENSMUSG00000075284	Wipf1	659.3	381.462	937.139	2.4567	2.4567	1.29672	6.97813e-08	1.4992e-06	protein_coding
ENSMUSG00000017760	Ctsa	1636.48	947.952	2325	2.45266	2.45266	1.29434	1.4375e-09	3.92488e-08	protein_coding
ENSMUSG00000031375	Bgn	2142.1	1243.18	3041.02	2.44616	2.44616	1.29052	2.11938e-08	4.95399e-07	protein_coding
ENSMUSG00000018381	Abi3	77.8309	45.2018	110.46	2.44371	2.44371	1.28907	0.00015696	0.00183826	protein_coding
ENSMUSG00000022436	Sh3bp1	63.9553	37.2	90.7107	2.43846	2.43846	1.28597	0.00124756	0.0114419	protein_coding
ENSMUSG00000040675	Mthfd1l	220.34	128.217	312.462	2.43697	2.43697	1.28509	0.000455999	0.00472314	protein_coding
ENSMUSG00000025795	Rassf3	532.24	310.149	754.332	2.43216	2.43216	1.28224	2.45029e-06	4.14129e-05	protein_coding
ENSMUSG00000089832	Shkbp1	52.0888	30.3627	73.8148	2.4311	2.4311	1.28161	0.00280929	0.0230668	protein_coding
ENSMUSG00000021268	Meg3	1165.91	679.678	1652.14	2.43076	2.43076	1.28141	3.23277e-10	9.63009e-09	lincRNA
ENSMUSG00000039787	Cercam	111.487	65.0654	157.909	2.42692	2.42692	1.27913	0.000508387	0.00520606	protein_coding
ENSMUSG00000039936	Pik3cd	303.813	177.314	430.313	2.42685	2.42685	1.27909	1.01878e-05	0.000153156	protein_coding
ENSMUSG00000037966	Ninj1	199.806	116.689	282.923	2.4246	2.4246	1.27774	4.94497e-05	0.000644433	protein_coding
ENSMUSG00000045216	Hs6st1	287.44	168.237	406.642	2.41708	2.41708	1.27326	2.22737e-05	0.000312191	protein_coding
ENSMUSG00000031659	Adcy7	637.985	373.847	902.123	2.41308	2.41308	1.27087	4.46965e-09	1.15211e-07	protein_coding
ENSMUSG00000042228	Lyn	332.392	194.85	469.934	2.41178	2.41178	1.2701	4.28456e-07	8.283e-06	protein_coding
ENSMUSG00000026418	Tnni1	64.7611	37.9834	91.5388	2.40997	2.40997	1.26902	0.000737167	0.00715309	protein_coding
ENSMUSG00000030341	Tnfrsf1a	412.322	241.879	582.764	2.40932	2.40932	1.26862	0.000161382	0.00188199	protein_coding
ENSMUSG00000036672	Cenpt	83.1343	48.781	117.488	2.40847	2.40847	1.26812	0.0068405	0.0487989	protein_coding
ENSMUSG00000029186	Pi4k2b	233.421	137.127	329.716	2.40446	2.40446	1.26571	5.64088e-05	0.000727004	protein_coding
ENSMUSG00000029381	Shroom3	572.626	337.044	808.207	2.39793	2.39793	1.26179	4.37963e-08	9.74306e-07	protein_coding
ENSMUSG00000033365	Ipo13	192.231	113.276	271.185	2.39401	2.39401	1.25943	0.000200876	0.00228734	protein_coding
ENSMUSG00000039976	Tbc1d16	147.554	87.0507	208.057	2.39007	2.39007	1.25705	0.000673379	0.00661946	protein_coding
ENSMUSG00000048782	Insc	429.021	253.128	604.913	2.38975	2.38975	1.25686	0.000184544	0.00211953	protein_coding
ENSMUSG00000049744	Arhgap15	125.92	74.3709	177.468	2.38626	2.38626	1.25475	1.37838e-05	0.000201802	protein_coding
ENSMUSG00000022283	Pabpc1	1164.82	688.349	1641.28	2.38438	2.38438	1.25361	8.40268e-07	1.55391e-05	protein_coding
ENSMUSG00000070934	Rraga	68.8868	40.732	97.0417	2.38245	2.38245	1.25244	0.00459497	0.0348609	protein_coding
ENSMUSG00000024052	Lpin2	172.896	102.234	243.558	2.38235	2.38235	1.25239	8.90599e-05	0.00110009	protein_coding
ENSMUSG00000027775	Mfsd1	503.469	298.355	708.584	2.37497	2.37497	1.24791	1.00579e-05	0.000151506	protein_coding
ENSMUSG00000031785	Adgrg1	198.304	117.599	279.009	2.37255	2.37255	1.24644	7.54102e-05	0.000943881	protein_coding
ENSMUSG00000025511	Tspan4	253.132	150.536	355.729	2.36309	2.36309	1.24067	9.38104e-05	0.0011531	protein_coding
ENSMUSG00000021614	Vcan	2253.2	1340.56	3165.83	2.36157	2.36157	1.23975	9.58922e-07	1.75685e-05	protein_coding
ENSMUSG00000011884	Gltp	352.387	209.714	495.061	2.36065	2.36065	1.23918	1.33011e-05	0.000195534	protein_coding
ENSMUSG00000024112	Cacna1h	130.298	77.6439	182.952	2.35629	2.35629	1.23652	1.67886e-05	0.000241303	protein_coding
ENSMUSG00000030707	Coro1a	293.812	175.086	412.537	2.35619	2.35619	1.23646	9.36133e-05	0.0011513	protein_coding
ENSMUSG00000000631	Myo18a	1368.77	815.84	1921.7	2.35548	2.35548	1.23602	2.40208e-09	6.36607e-08	protein_coding
ENSMUSG00000006589	Aprt	159.759	95.2567	224.262	2.35429	2.35429	1.23529	0.00117476	0.010858	protein_coding
ENSMUSG00000029175	Slc35f6	366.39	218.618	514.162	2.35188	2.35188	1.23381	0.00067379	0.00662062	protein_coding
ENSMUSG00000030657	Xylt1	47.9313	28.6128	67.2497	2.35033	2.35033	1.23287	0.00532734	0.0394916	protein_coding
ENSMUSG00000040857	Erf	297.214	177.425	417.002	2.3503	2.3503	1.23285	4.20846e-05	0.000560631	protein_coding
ENSMUSG00000033577	Myo6	1269.88	758.159	1781.59	2.3499	2.3499	1.2326	5.17019e-06	8.20399e-05	protein_coding
ENSMUSG00000025612	Bach1	736.685	439.885	1033.49	2.34945	2.34945	1.23232	1.50944e-05	0.000218902	protein_coding
ENSMUSG00000027698	Nceh1	640.435	382.481	898.389	2.34885	2.34885	1.23195	1.095e-07	2.27881e-06	protein_coding
ENSMUSG00000075470	Alg10b	295.319	176.399	414.24	2.34832	2.34832	1.23163	0.000672626	0.00661494	protein_coding
ENSMUSG00000052854	Nrk	57.3001	34.2436	80.3566	2.34662	2.34662	1.23058	0.000165174	0.0019215	protein_coding
ENSMUSG00000025921	Rdh10	238.141	142.333	333.95	2.34625	2.34625	1.23036	0.000150779	0.00177138	protein_coding
ENSMUSG00000038342	Mlxip	293.392	175.546	411.239	2.34263	2.34263	1.22813	0.000104078	0.00126485	protein_coding
ENSMUSG00000049299	Trappc1	142.025	85.0072	199.043	2.34149	2.34149	1.22743	0.000610575	0.00609765	protein_coding
ENSMUSG00000041238	Rbbp8	124.057	74.287	173.827	2.33994	2.33994	1.22647	0.002019	0.0173408	protein_coding
ENSMUSG00000072720	Myo18b	65.3316	39.1278	91.5353	2.33939	2.33939	1.22614	5.59215e-05	0.000721135	protein_coding
ENSMUSG00000040212	Emp3	261.958	156.9	367.017	2.33917	2.33917	1.226	2.24511e-05	0.000314093	protein_coding
ENSMUSG00000032939	Nup93	174.256	104.646	243.867	2.33041	2.33041	1.22058	0.00146508	0.0131223	protein_coding
ENSMUSG00000026728	Vim	23952.4	14399.3	33505.5	2.32689	2.32689	1.2184	6.99073e-08	1.50048e-06	protein_coding
ENSMUSG00000001473	Tubb6	379.071	227.988	530.154	2.32536	2.32536	1.21746	0.000112468	0.00135441	protein_coding
ENSMUSG00000035891	Cerk	758.843	456.804	1060.88	2.3224	2.3224	1.21562	3.34899e-06	5.53183e-05	protein_coding
ENSMUSG00000030104	Edem1	739.236	445.813	1032.66	2.31635	2.31635	1.21185	0.000565699	0.0056999	protein_coding
ENSMUSG00000025758	Plk4	69.621	42.0558	97.1861	2.31088	2.31088	1.20844	0.00412433	0.0317624	protein_coding
ENSMUSG00000009687	Fxyd5	270.226	163.284	377.168	2.30988	2.30988	1.20782	0.000516072	0.00526566	protein_coding
ENSMUSG00000038178	Slc43a2	545.285	329.59	760.98	2.30887	2.30887	1.20719	2.8293e-06	4.72526e-05	protein_coding
ENSMUSG00000068196	Col8a1	2728.78	1649.78	3807.78	2.30805	2.30805	1.20667	2.63248e-07	5.21416e-06	protein_coding
ENSMUSG00000019810	Fuca2	122.975	74.4524	171.497	2.30344	2.30344	1.20379	8.05055e-05	0.00100376	protein_coding
ENSMUSG00000029598	Plbd2	336.651	203.828	469.473	2.30327	2.30327	1.20369	1.39865e-06	2.47698e-05	protein_coding
ENSMUSG00000038400	Pmepa1	567.325	343.635	791.015	2.3019	2.3019	1.20283	9.29569e-07	1.70648e-05	protein_coding
ENSMUSG00000031822	Gse1	175.186	106.239	244.134	2.29796	2.29796	1.20035	0.00137448	0.0124492	protein_coding
ENSMUSG00000030530	Furin	492.453	298.823	686.084	2.29595	2.29595	1.19909	6.74205e-09	1.69906e-07	protein_coding
ENSMUSG00000025188	Hps1	150.377	91.4625	209.292	2.28829	2.28829	1.19427	6.61413e-05	0.000839499	protein_coding
ENSMUSG00000040990	Sh3kbp1	400.578	243.644	557.512	2.28823	2.28823	1.19423	0.000863216	0.00824511	protein_coding
ENSMUSG00000040661	Rad54l2	471.85	287.057	656.643	2.2875	2.2875	1.19377	1.00947e-05	0.000151959	protein_coding
ENSMUSG00000070462	Mesdc1	222.43	135.38	309.481	2.28601	2.28601	1.19283	0.00089173	0.00849948	protein_coding
ENSMUSG00000033581	Igf2bp2	255.965	155.794	356.136	2.28595	2.28595	1.19279	0.00158977	0.0140773	protein_coding
ENSMUSG00000018476	Kdm6b	250.718	152.833	348.604	2.28095	2.28095	1.18963	4.27681e-06	6.88805e-05	protein_coding
ENSMUSG00000029687	Ezh2	130.368	79.5475	181.188	2.27773	2.27773	1.1876	0.00234423	0.0197805	protein_coding
ENSMUSG00000032220	Myo1e	546.102	333.321	758.884	2.27674	2.27674	1.18697	4.70592e-05	0.000618371	protein_coding
ENSMUSG00000026077	Npas2	84.1594	51.3695	116.949	2.27663	2.27663	1.1869	0.00246661	0.0206511	protein_coding
ENSMUSG00000025978	Rftn2	255.69	156.325	355.056	2.27128	2.27128	1.1835	0.00018032	0.0020763	protein_coding
ENSMUSG00000040945	Rcc2	310.808	190.05	431.566	2.2708	2.2708	1.1832	6.08767e-06	9.55243e-05	protein_coding
ENSMUSG00000026928	Card9	45.6598	27.9303	63.3893	2.26955	2.26955	1.18241	0.00555694	0.0409249	protein_coding
ENSMUSG00000031367	Ap1s2	370.504	226.825	514.183	2.26686	2.26686	1.1807	0.000382273	0.00403918	protein_coding
ENSMUSG00000002602	Axl	3826.81	2345.82	5307.8	2.26266	2.26266	1.17802	1.29616e-07	2.66793e-06	protein_coding
ENSMUSG00000001418	Glmp	318.936	195.548	442.323	2.26196	2.26196	1.17758	0.000191304	0.00218827	protein_coding
ENSMUSG00000026360	Rgs2	138.939	85.1927	192.685	2.26175	2.26175	1.17744	0.00198567	0.0170894	protein_coding
ENSMUSG00000018362	Kpna2	204.239	125.253	283.225	2.26123	2.26123	1.17711	0.000335663	0.00360403	protein_coding
ENSMUSG00000022698	Naa50	376.104	230.694	521.515	2.26064	2.26064	1.17673	0.00134781	0.0122321	protein_coding
ENSMUSG00000042035	Igsf3	837.214	513.644	1160.78	2.2599	2.2599	1.17626	1.14578e-06	2.05822e-05	protein_coding
ENSMUSG00000053158	Fes	252.144	154.822	349.466	2.25721	2.25721	1.17454	6.86517e-07	1.28537e-05	protein_coding
ENSMUSG00000020029	Nudt4	1161.64	713.748	1609.52	2.25503	2.25503	1.17315	7.20956e-05	0.000907423	protein_coding
ENSMUSG00000030847	Bag3	314.665	193.437	435.893	2.25341	2.25341	1.17211	0.00214438	0.0183132	protein_coding
ENSMUSG00000045973	Slc25a51	1115.85	686.071	1545.63	2.25287	2.25287	1.17177	1.4419e-06	2.53963e-05	protein_coding
ENSMUSG00000022802	Lmln	81.5944	50.1916	112.997	2.25132	2.25132	1.17077	0.00355708	0.028191	protein_coding
ENSMUSG00000002221	Paxip1	238.746	146.871	330.622	2.2511	2.2511	1.17063	5.2801e-06	8.36078e-05	protein_coding
ENSMUSG00000054469	Lclat1	255.688	157.445	353.931	2.24796	2.24796	1.16862	0.0006774	0.00664741	protein_coding
ENSMUSG00000049932	H2afx	68.4586	42.1684	94.7488	2.24692	2.24692	1.16795	0.000953303	0.00902918	protein_coding
ENSMUSG00000031103	Elf4	183.209	112.872	253.545	2.2463	2.2463	1.16755	1.04999e-05	0.000157429	protein_coding
ENSMUSG00000022263	Trio	2575.04	1586.54	3563.53	2.2461	2.2461	1.16742	7.17198e-06	0.00011092	protein_coding
ENSMUSG00000030218	Mgp	981.927	605.431	1358.42	2.24373	2.24373	1.1659	2.15016e-06	3.66144e-05	protein_coding
ENSMUSG00000027540	Ptpn1	392.956	242.603	543.309	2.2395	2.2395	1.16318	6.65218e-06	0.000103587	protein_coding
ENSMUSG00000086096	Gm12688	105.993	65.5252	146.46	2.23517	2.23517	1.16038	0.00539822	0.0398991	lincRNA
ENSMUSG00000031805	Jak3	109.156	67.4921	150.819	2.23462	2.23462	1.16003	0.00273895	0.0225713	protein_coding
ENSMUSG00000024659	Anxa1	1632.45	1009.54	2255.35	2.23403	2.23403	1.15965	7.0999e-07	1.32056e-05	protein_coding
ENSMUSG00000030428	Ttyh1	408.234	252.505	563.963	2.23348	2.23348	1.15929	9.28812e-05	0.00114292	protein_coding
ENSMUSG00000021477	Ctsl	2029.64	1257.14	2802.14	2.22898	2.22898	1.15638	2.27276e-08	5.29062e-07	protein_coding
ENSMUSG00000042029	Ncapg2	168.44	104.37	232.51	2.22775	2.22775	1.15559	0.000620476	0.00618012	protein_coding
ENSMUSG00000005442	Cic	919.111	570.022	1268.2	2.22483	2.22483	1.15369	4.20337e-06	6.78428e-05	protein_coding
ENSMUSG00000023018	Smarcd1	224.957	139.631	310.283	2.22216	2.22216	1.15196	0.00332926	0.0265917	protein_coding
ENSMUSG00000039145	Camk1d	159.682	99.1355	220.229	2.2215	2.2215	1.15153	0.00063132	0.00626541	protein_coding
ENSMUSG00000020611	Gna13	1167.58	725.087	1610.08	2.22053	2.22053	1.1509	2.99361e-05	0.000406959	protein_coding
ENSMUSG00000042599	Kdm7a	1156.84	718.768	1594.92	2.21896	2.21896	1.14988	0.000136043	0.00161083	protein_coding
ENSMUSG00000007613	Tgfbr1	800.07	497.609	1102.53	2.21565	2.21565	1.14773	4.70762e-05	0.000618371	protein_coding
ENSMUSG00000023009	Nckap5l	127.15	79.0929	175.208	2.21522	2.21522	1.14745	0.000667797	0.00658178	protein_coding
ENSMUSG00000069662	Marcks	3065.24	1907.47	4223.02	2.21393	2.21393	1.14661	1.73736e-06	3.00379e-05	protein_coding
ENSMUSG00000037239	Spred3	69.9971	43.5645	96.4298	2.2135	2.2135	1.14633	0.000301542	0.00328294	protein_coding
ENSMUSG00000060678	Hist1h4c	151.354	94.4023	208.307	2.20658	2.20658	1.14181	0.00510552	0.0380345	protein_coding
ENSMUSG00000030452	Nipa2	266.026	165.953	366.099	2.20604	2.20604	1.14146	0.00463081	0.0350414	protein_coding
ENSMUSG00000021990	Spata13	1204.73	751.659	1657.8	2.20552	2.20552	1.14112	2.16147e-05	0.00030352	protein_coding
ENSMUSG00000050271	Prag1	290.252	181.349	399.154	2.20102	2.20102	1.13818	0.000198133	0.00226066	protein_coding
ENSMUSG00000038456	Dennd2a	438.116	274.114	602.118	2.19659	2.19659	1.13527	1.37901e-05	0.000201802	protein_coding
ENSMUSG00000026726	Cubn	268.504	168.569	368.439	2.18568	2.18568	1.12809	0.00629936	0.0455021	protein_coding
ENSMUSG00000059923	Grb2	264.522	166.069	362.974	2.18568	2.18568	1.12808	1.27796e-06	2.27395e-05	protein_coding
ENSMUSG00000031749	St3gal2	432.613	271.776	593.449	2.1836	2.1836	1.12671	9.28212e-05	0.0011428	protein_coding
ENSMUSG00000026072	Il1r1	286.778	180.264	393.292	2.18175	2.18175	1.12549	6.81673e-05	0.000863758	protein_coding
ENSMUSG00000044447	Dock5	848.636	533.737	1163.53	2.17998	2.17998	1.12431	0.000145804	0.00171648	protein_coding
ENSMUSG00000030894	Tpp1	632.759	398.067	867.45	2.17915	2.17915	1.12377	2.69178e-07	5.32693e-06	protein_coding
ENSMUSG00000032221	Mns1	11.8063	7.43508	16.1775	2.17584	2.17584	1.12157	0.00701836	0.0499133	protein_coding
ENSMUSG00000019528	Gyg	189.842	119.572	260.112	2.17535	2.17535	1.12125	0.000420711	0.00439595	protein_coding
ENSMUSG00000045930	Clec14a	95.2987	60.0324	130.565	2.17491	2.17491	1.12095	0.00593674	0.0432285	protein_coding
ENSMUSG00000049076	Acap2	1343.59	846.764	1840.41	2.17346	2.17346	1.11999	4.89451e-05	0.000638832	protein_coding
ENSMUSG00000019872	Smpdl3a	400.2	252.325	548.075	2.1721	2.1721	1.11909	0.000321119	0.00346434	protein_coding
ENSMUSG00000037902	Sirpa	2015.1	1270.8	2759.39	2.17138	2.17138	1.11862	2.94279e-06	4.90147e-05	protein_coding
ENSMUSG00000024451	Arap3	264.061	166.53	361.592	2.17133	2.17133	1.11858	0.00123016	0.0113099	protein_coding
ENSMUSG00000079442	St6galnac4	110.86	69.9212	151.799	2.171	2.171	1.11836	0.00126378	0.0115671	protein_coding
ENSMUSG00000024556	Me2	213.502	134.867	292.136	2.1661	2.1661	1.1151	0.000812613	0.00781133	protein_coding
ENSMUSG00000038780	Smurf1	828.375	523.326	1133.42	2.1658	2.1658	1.1149	7.69171e-05	0.000961677	protein_coding
ENSMUSG00000027848	Olfml3	1255.99	793.536	1718.44	2.16555	2.16555	1.11473	2.52413e-06	4.25334e-05	protein_coding
ENSMUSG00000047246	Hist1h2be	137.52	86.9366	188.103	2.16368	2.16368	1.11349	0.000161523	0.00188199	protein_coding
ENSMUSG00000050989	Selenon	363.931	230.108	497.754	2.16313	2.16313	1.11312	0.000622251	0.00618961	protein_coding
ENSMUSG00000034520	Gjc1	139.748	88.404	191.092	2.16158	2.16158	1.11208	0.000669796	0.00659572	protein_coding
ENSMUSG00000022146	Osmr	613.088	387.837	838.338	2.16158	2.16158	1.11208	0.00153521	0.0136638	protein_coding
ENSMUSG00000027860	Vangl1	179.732	113.7	245.763	2.1615	2.1615	1.11203	0.000902699	0.00859315	protein_coding
ENSMUSG00000031207	Msn	1843.63	1166.65	2520.61	2.16056	2.16056	1.11141	2.31892e-06	3.93102e-05	protein_coding
ENSMUSG00000024121	Atp6v0c	149.353	94.5173	204.188	2.16033	2.16033	1.11125	4.07881e-05	0.000544968	protein_coding
ENSMUSG00000075705	Msrb1	181.095	114.611	247.58	2.16018	2.16018	1.11115	0.00367917	0.0289361	protein_coding
ENSMUSG00000039158	Akna	213.05	135.028	291.072	2.15564	2.15564	1.10812	0.00114594	0.0106121	protein_coding
ENSMUSG00000038068	Rnf144b	64.3095	40.7622	87.8569	2.15535	2.15535	1.10792	0.00324381	0.0260196	protein_coding
ENSMUSG00000038175	Mylip	511.576	324.678	698.473	2.15128	2.15128	1.1052	7.49398e-05	0.000938513	protein_coding
ENSMUSG00000008398	Elk3	260.102	165.109	355.095	2.15067	2.15067	1.10479	0.00535634	0.0396545	protein_coding
ENSMUSG00000033720	Sfxn5	153.331	97.3627	209.299	2.14969	2.14969	1.10413	0.000168021	0.00194836	protein_coding
ENSMUSG00000029098	Acox3	332.487	211.375	453.599	2.14595	2.14595	1.10161	3.44659e-05	0.000465176	protein_coding
ENSMUSG00000002227	Mov10	101.517	64.5575	138.476	2.14501	2.14501	1.10098	0.00104397	0.00977725	protein_coding
ENSMUSG00000006273	Atp6v1b2	672.064	427.796	916.332	2.14198	2.14198	1.09895	1.74074e-06	3.00708e-05	protein_coding
ENSMUSG00000059309	NA	74.8284	47.679	101.978	2.13884	2.13884	1.09683	9.1439e-05	0.00112763	NA
ENSMUSG00000031959	Wdr59	171.773	109.486	234.059	2.1378	2.1378	1.09613	0.000570567	0.00573871	protein_coding
ENSMUSG00000024909	Efemp2	349.872	223.093	476.651	2.13656	2.13656	1.09529	1.84061e-05	0.000262214	protein_coding
ENSMUSG00000018927	Ccl6	559.353	357.167	761.54	2.13217	2.13217	1.09232	0.000106305	0.00128844	protein_coding
ENSMUSG00000060586	H2-Eb1	941.639	601.339	1281.94	2.13181	2.13181	1.09208	4.53208e-06	7.26807e-05	protein_coding
ENSMUSG00000042436	Mfap4	108.451	69.2682	147.634	2.13133	2.13133	1.09176	0.000643388	0.0063718	protein_coding
ENSMUSG00000027663	Zmat3	197.894	126.396	269.391	2.13132	2.13132	1.09175	0.000166774	0.00193612	protein_coding
ENSMUSG00000026547	Tagln2	394.274	251.831	536.717	2.13126	2.13126	1.0917	0.00432929	0.0330702	protein_coding
ENSMUSG00000028681	Ptch2	141.173	90.2535	192.093	2.12837	2.12837	1.08975	0.00390855	0.0304013	protein_coding
ENSMUSG00000059741	Myl3	108.946	69.6733	148.219	2.12735	2.12735	1.08906	9.10419e-08	1.91944e-06	protein_coding
ENSMUSG00000029771	Irf5	182.444	116.735	248.152	2.12577	2.12577	1.08798	0.000343597	0.00368221	protein_coding
ENSMUSG00000073491	Ifi213	41.4649	26.55	56.3799	2.12354	2.12354	1.08647	0.00167235	0.0147104	protein_coding
ENSMUSG00000034731	Dgkh	90.8473	58.1881	123.506	2.12254	2.12254	1.08579	0.00258099	0.0214654	protein_coding
ENSMUSG00000024238	Zeb1	1441.33	923.208	1959.45	2.12244	2.12244	1.08572	1.14518e-05	0.000170456	protein_coding
ENSMUSG00000027641	Rbl1	102.202	65.5301	138.874	2.11923	2.11923	1.08354	0.00141667	0.0127749	protein_coding
ENSMUSG00000030536	Iqgap1	3169.53	2033.83	4305.22	2.1168	2.1168	1.08188	4.67797e-06	7.48608e-05	protein_coding
ENSMUSG00000063904	Dpp3	236.433	151.962	320.905	2.11174	2.11174	1.07843	0.00028303	0.00310536	protein_coding
ENSMUSG00000028670	Lypla2	174.396	112.122	236.67	2.11082	2.11082	1.07781	0.00085431	0.00816695	protein_coding
ENSMUSG00000060131	Atp8b4	69.2704	44.5572	93.9837	2.10928	2.10928	1.07675	0.00054413	0.00551209	protein_coding
ENSMUSG00000036777	Anln	230.065	148.087	312.042	2.10716	2.10716	1.0753	0.000135736	0.00160889	protein_coding
ENSMUSG00000021556	Golm1	198.771	128.109	269.433	2.10315	2.10315	1.07256	0.00631624	0.0455948	protein_coding
ENSMUSG00000060224	Pyroxd2	51.3568	33.1093	69.6042	2.10225	2.10225	1.07194	0.00521767	0.0387549	protein_coding
ENSMUSG00000049313	Sorl1	356.001	229.541	482.46	2.10184	2.10184	1.07166	0.000529616	0.00538439	protein_coding
ENSMUSG00000024014	Pim1	70.1094	45.228	94.9908	2.10026	2.10026	1.07057	0.00281673	0.0231027	protein_coding
ENSMUSG00000032508	Myd88	84.0364	54.2355	113.837	2.09895	2.09895	1.06966	0.00369123	0.0290101	protein_coding
ENSMUSG00000020715	Ern1	236.865	152.971	320.758	2.09685	2.09685	1.06823	0.00035383	0.0037829	protein_coding
ENSMUSG00000061119	Prcp	352.925	228.079	477.771	2.09476	2.09476	1.06679	0.00149277	0.0133492	protein_coding
ENSMUSG00000042015	Wdr41	162.909	105.331	220.488	2.09329	2.09329	1.06577	0.00442557	0.0337371	protein_coding
ENSMUSG00000036381	P2ry14	256.486	165.907	347.066	2.09193	2.09193	1.06484	0.0017717	0.0154818	protein_coding
ENSMUSG00000021702	Thbs4	2291.3	1482.8	3099.8	2.0905	2.0905	1.06385	4.72822e-06	7.55343e-05	protein_coding
ENSMUSG00000027669	Gnb4	516.346	334.223	698.469	2.08983	2.08983	1.06338	0.000333236	0.00358137	protein_coding
ENSMUSG00000057329	Bcl2	723.691	468.479	978.903	2.08954	2.08954	1.06318	0.00316518	0.0254976	protein_coding
ENSMUSG00000035713	Usp35	136.453	88.3798	184.526	2.08788	2.08788	1.06204	0.000258449	0.00287477	protein_coding
ENSMUSG00000040511	Pvr	199.864	129.526	270.203	2.08608	2.08608	1.06079	0.00270086	0.0223063	protein_coding
ENSMUSG00000049969	Plekhf2	170.273	110.393	230.153	2.08484	2.08484	1.05994	0.00669039	0.0478976	protein_coding
ENSMUSG00000020747	Tmem94	245.804	159.394	332.213	2.08422	2.08422	1.05951	0.00105299	0.00985354	protein_coding
ENSMUSG00000024501	Dpysl3	1082.02	701.83	1462.22	2.08344	2.08344	1.05896	7.4193e-07	1.3777e-05	protein_coding
ENSMUSG00000054720	Lrrc8c	315.376	204.701	426.051	2.08133	2.08133	1.05751	0.00241984	0.0203501	protein_coding
ENSMUSG00000033066	Gas7	4876.18	3165.86	6586.5	2.08047	2.08047	1.05691	2.48346e-05	0.000344027	protein_coding
ENSMUSG00000035632	Cnot3	132.825	86.2556	179.394	2.0798	2.0798	1.05644	0.00464387	0.0351167	protein_coding
ENSMUSG00000019979	Apaf1	422.586	274.535	570.637	2.07856	2.07856	1.05558	0.000216394	0.00244554	protein_coding
ENSMUSG00000014329	Bicc1	1012.03	658.081	1365.97	2.07569	2.07569	1.05359	1.01463e-06	1.84463e-05	protein_coding
ENSMUSG00000032633	Flcn	287.816	187.193	388.438	2.07506	2.07506	1.05315	0.00249481	0.0208409	protein_coding
ENSMUSG00000026648	Dclre1c	206.225	134.324	278.125	2.07055	2.07055	1.05002	0.00127039	0.0116182	protein_coding
ENSMUSG00000036002	Fam214b	213.145	138.832	287.458	2.07054	2.07054	1.05001	7.15705e-05	0.000902324	protein_coding
ENSMUSG00000032327	Stra6	597.908	389.763	806.054	2.06806	2.06806	1.04828	6.09626e-07	1.15288e-05	protein_coding
ENSMUSG00000034993	Vat1	1311.4	855.86	1766.94	2.06452	2.06452	1.04581	1.28915e-05	0.000190131	protein_coding
ENSMUSG00000073490	Ifi207	291.723	190.43	393.017	2.06384	2.06384	1.04533	0.000900208	0.00857305	protein_coding
ENSMUSG00000059456	Ptk2b	148.302	96.8976	199.705	2.06099	2.06099	1.04334	0.00150286	0.0134182	protein_coding
ENSMUSG00000037410	Tbc1d2b	417.859	273.142	562.576	2.05965	2.05965	1.0424	0.000501614	0.0051437	protein_coding
ENSMUSG00000021895	Arhgef3	412.269	269.527	555.012	2.05921	2.05921	1.04209	0.000119593	0.00142955	protein_coding
ENSMUSG00000022122	Ednrb	510.115	333.738	686.493	2.05698	2.05698	1.04053	7.99596e-05	0.000997506	protein_coding
ENSMUSG00000021196	Pfkp	481.564	315.927	647.201	2.04858	2.04858	1.03462	9.90548e-05	0.00120966	protein_coding
ENSMUSG00000032280	Tle3	1013.78	665.166	1362.4	2.04821	2.04821	1.03437	0.000511571	0.00522782	protein_coding
ENSMUSG00000007041	Clic1	577.817	379.158	776.476	2.0479	2.0479	1.03414	1.37083e-05	0.000200866	protein_coding
ENSMUSG00000026094	Stk17b	263.289	172.836	353.743	2.04669	2.04669	1.03329	0.00344856	0.0274281	protein_coding
ENSMUSG00000027248	Pdia3	1380.24	906.067	1854.4	2.04665	2.04665	1.03327	6.65515e-06	0.000103587	protein_coding
ENSMUSG00000024677	Ms4a6b	138.568	90.9812	186.154	2.04608	2.04608	1.03286	0.00574689	0.0421451	protein_coding
ENSMUSG00000040479	Dgkz	493.433	324.093	662.772	2.04501	2.04501	1.03211	0.000250213	0.00279279	protein_coding
ENSMUSG00000026786	Apbb1ip	93.329	61.3059	125.352	2.0447	2.0447	1.03189	0.00071623	0.00696789	protein_coding
ENSMUSG00000024610	Cd74	2988	1963.31	4012.68	2.04383	2.04383	1.03128	1.36066e-06	2.4116e-05	protein_coding
ENSMUSG00000058624	Gda	473.574	311.73	635.418	2.03836	2.03836	1.02741	0.00491391	0.0368258	protein_coding
ENSMUSG00000060981	Hist1h4h	151.023	99.4599	202.585	2.03685	2.03685	1.02634	0.00646258	0.0465174	protein_coding
ENSMUSG00000082286	Pisd-ps1	301.494	198.595	404.394	2.03627	2.03627	1.02593	0.000998484	0.00940975	transcribed_unprocessed_pseudogene
ENSMUSG00000036904	Fzd8	173.723	114.45	232.996	2.03579	2.03579	1.02559	0.00478758	0.0360105	protein_coding
ENSMUSG00000022358	Fbxo32	355.4	234.385	476.414	2.03262	2.03262	1.02334	1.95193e-05	0.000277025	protein_coding
ENSMUSG00000037465	Klf10	334.35	220.507	448.193	2.03255	2.03255	1.02329	0.000299832	0.00326747	protein_coding
ENSMUSG00000024426	Atat1	163.432	107.817	219.048	2.03166	2.03166	1.02266	0.00480682	0.0361191	protein_coding
ENSMUSG00000018965	Ywhah	680.361	449.01	911.712	2.03049	2.03049	1.02183	0.000462438	0.00478326	protein_coding
ENSMUSG00000024835	Coro1b	460.435	304.189	616.68	2.02729	2.02729	1.01955	0.000112739	0.00135696	protein_coding
ENSMUSG00000052727	Map1b	6844.35	4521.84	9166.86	2.02724	2.02724	1.01952	9.51767e-05	0.00116862	protein_coding
ENSMUSG00000058486	Wdr91	195.163	129.116	261.211	2.02307	2.02307	1.01655	0.00162043	0.0143151	protein_coding
ENSMUSG00000097451	Rian	1267.58	838.935	1696.23	2.02188	2.02188	1.0157	3.9784e-06	6.46275e-05	processed_transcript
ENSMUSG00000023075	Akirin1	313.335	207.431	419.24	2.0211	2.0211	1.01514	0.00382574	0.0298704	protein_coding
ENSMUSG00000069601	Ank3	4961.21	3284.61	6637.81	2.02089	2.02089	1.01499	1.27155e-05	0.000187657	protein_coding
ENSMUSG00000025650	Col7a1	76.144	50.4191	101.869	2.02044	2.02044	1.01467	0.00269136	0.0222458	protein_coding
ENSMUSG00000074785	Plxnc1	299.134	198.109	400.159	2.01989	2.01989	1.01428	0.000141838	0.00167496	protein_coding
ENSMUSG00000017057	Il13ra1	275.317	182.399	368.235	2.01885	2.01885	1.01353	0.00201356	0.0173007	protein_coding
ENSMUSG00000059182	Skap2	245.602	162.722	328.481	2.01866	2.01866	1.0134	0.00149609	0.0133683	protein_coding
ENSMUSG00000026956	Uap1l1	285.916	189.462	382.369	2.01818	2.01818	1.01305	0.000419329	0.00438881	protein_coding
ENSMUSG00000038733	Wdr26	1377.14	912.871	1841.41	2.01717	2.01717	1.01233	0.000425092	0.00443687	protein_coding
ENSMUSG00000036412	Arsi	140.277	93.019	187.534	2.01608	2.01608	1.01155	0.00185226	0.0160924	protein_coding
ENSMUSG00000027660	Skil	556.298	368.911	743.685	2.01589	2.01589	1.01142	0.00357406	0.0282967	protein_coding
ENSMUSG00000073421	H2-Ab1	978.591	649.013	1308.17	2.01563	2.01563	1.01123	2.51511e-06	4.24132e-05	protein_coding
ENSMUSG00000029622	Arpc1b	4127.4	2738.14	5516.66	2.01474	2.01474	1.0106	1.1374e-05	0.000169522	protein_coding
ENSMUSG00000026657	Frmd4a	918.272	609.417	1227.13	2.01361	2.01361	1.00978	2.42119e-05	0.00033602	protein_coding
ENSMUSG00000094655	Gm25360	174.809	116.015	233.603	2.01356	2.01356	1.00975	0.000300525	0.00327345	snRNA
ENSMUSG00000038244	Mical2	729.146	484.358	973.935	2.01078	2.01078	1.00775	0.00206347	0.0176891	protein_coding
ENSMUSG00000029093	Sorcs2	961.855	639.029	1284.68	2.01036	2.01036	1.00746	5.65671e-05	0.000728628	protein_coding
ENSMUSG00000028698	Pik3r3	139.662	92.9219	186.402	2.00601	2.00601	1.00433	0.00577532	0.0422665	protein_coding
ENSMUSG00000020818	Mfsd11	215.436	143.366	287.507	2.0054	2.0054	1.00389	0.000633122	0.00627839	protein_coding
ENSMUSG00000030314	Atg7	204.649	136.265	273.033	2.00369	2.00369	1.00266	0.00190604	0.0164961	protein_coding
ENSMUSG00000002266	Zim1	101.547	67.6156	135.478	2.00365	2.00365	1.00263	1.88326e-06	3.23622e-05	protein_coding
ENSMUSG00000002885	Adgre5	540.84	360.987	720.694	1.99645	1.99645	0.99744	0.000327874	0.00353553	protein_coding
ENSMUSG00000031167	Rbm3	785.907	524.574	1047.24	1.99636	1.99636	0.997373	0.000318351	0.00343941	protein_coding
ENSMUSG00000042659	Arrdc4	162	108.135	215.865	1.99626	1.99626	0.997298	0.00374369	0.0293007	protein_coding
ENSMUSG00000018819	Lsp1	797.154	532.25	1062.06	1.99541	1.99541	0.996687	1.45312e-05	0.00021155	protein_coding
ENSMUSG00000052560	Cpne8	308.093	205.716	410.47	1.99533	1.99533	0.996624	0.00100302	0.00944859	protein_coding
ENSMUSG00000035992	Fnip1	714.152	477.16	951.145	1.99335	1.99335	0.995192	0.00122492	0.0112688	protein_coding
ENSMUSG00000024981	Acsl5	320.378	214.151	426.604	1.99207	1.99207	0.994269	0.00561586	0.0412781	protein_coding
ENSMUSG00000017299	Dnttip1	106.019	70.897	141.141	1.99079	1.99079	0.993338	0.00673219	0.0481206	protein_coding
ENSMUSG00000014361	Mertk	870.062	581.871	1158.25	1.99057	1.99057	0.99318	0.000271741	0.00300045	protein_coding
ENSMUSG00000016024	Lbp	1041.28	696.561	1386	1.98977	1.98977	0.992602	1.88221e-06	3.23622e-05	protein_coding
ENSMUSG00000024002	Brd4	429.05	287.131	570.969	1.98853	1.98853	0.991702	0.00197269	0.0170143	protein_coding
ENSMUSG00000033039	Micall1	466.393	312.177	620.608	1.988	1.988	0.99132	5.16794e-06	8.20399e-05	protein_coding
ENSMUSG00000048965	Mrgpre	42.0477	28.1546	55.9407	1.98691	1.98691	0.990526	0.00494368	0.0369875	protein_coding
ENSMUSG00000031165	Was	53.0817	35.5542	70.6092	1.98596	1.98596	0.989836	0.00218213	0.018573	protein_coding
ENSMUSG00000026923	Notch1	1219.35	817.424	1621.28	1.9834	1.9834	0.987972	0.0002824	0.00309994	protein_coding
ENSMUSG00000028048	Gba	418.973	281.085	556.861	1.98111	1.98111	0.98631	0.00175241	0.0153251	protein_coding
ENSMUSG00000026958	Dpp7	239.555	161.238	317.871	1.97144	1.97144	0.979249	0.0012045	0.0111056	protein_coding
ENSMUSG00000021003	Galc	239.02	160.981	317.059	1.96954	1.96954	0.977859	3.20273e-05	0.0004333	protein_coding
ENSMUSG00000031309	Rps6ka3	745.995	502.474	989.517	1.96929	1.96929	0.977675	0.00345853	0.0274881	protein_coding
ENSMUSG00000074886	Grk6	489.339	329.747	648.931	1.96797	1.96797	0.976707	0.00218533	0.0185786	protein_coding
ENSMUSG00000068794	Col28a1	1259.46	848.88	1670.03	1.96734	1.96734	0.976246	3.25034e-05	0.000439477	protein_coding
ENSMUSG00000034205	Loxl2	929.896	627.272	1232.52	1.96489	1.96489	0.974446	5.21189e-06	8.26114e-05	protein_coding
ENSMUSG00000030782	Tgfb1i1	116.06	78.3111	153.809	1.96408	1.96408	0.973853	0.00392951	0.0305353	protein_coding
ENSMUSG00000059796	Eif4a1	1651.66	1116.35	2186.97	1.95904	1.95904	0.970149	0.000124738	0.00148398	protein_coding
ENSMUSG00000038384	Setd1b	218.13	147.521	288.739	1.95727	1.95727	0.968844	0.00100361	0.00945019	protein_coding
ENSMUSG00000029119	Man2b2	481.748	326.046	637.45	1.95509	1.95509	0.967237	0.00114628	0.0106121	protein_coding
ENSMUSG00000033222	Ttf2	101.072	68.453	133.691	1.95303	1.95303	0.965712	0.00110511	0.0102647	protein_coding
ENSMUSG00000023830	Igf2r	1370.07	927.908	1812.23	1.95303	1.95303	0.965712	8.03584e-06	0.000123267	protein_coding
ENSMUSG00000035206	Sppl2b	175.78	119.052	232.508	1.95299	1.95299	0.965685	0.00184135	0.0160161	protein_coding
ENSMUSG00000066150	Slc31a1	111.842	75.7791	147.904	1.95178	1.95178	0.964789	0.000542781	0.0055009	protein_coding
ENSMUSG00000033319	Fem1c	295.111	200.183	390.04	1.94842	1.94842	0.962302	0.00164274	0.0144838	protein_coding
ENSMUSG00000032690	Oas2	70.6566	47.9302	93.3829	1.94831	1.94831	0.962223	0.00116023	0.0107325	protein_coding
ENSMUSG00000023994	Nfya	262.193	177.9	346.486	1.94765	1.94765	0.961734	0.00402679	0.0311506	protein_coding
ENSMUSG00000001123	Lgals9	286.236	194.54	377.933	1.9427	1.9427	0.958065	7.49104e-05	0.000938513	protein_coding
ENSMUSG00000019564	Arid3a	118.861	80.8028	156.918	1.94199	1.94199	0.957538	0.000973527	0.00921301	protein_coding
ENSMUSG00000038156	Spon1	149.348	101.616	197.08	1.93945	1.93945	0.95565	0.00143582	0.0129085	protein_coding
ENSMUSG00000036473	Tbc1d24	207.928	141.544	274.312	1.938	1.938	0.954566	0.00373192	0.029239	protein_coding
ENSMUSG00000028078	Dclk2	213.768	145.535	282.002	1.9377	1.9377	0.954345	0.000168237	0.00194836	protein_coding
ENSMUSG00000053040	Aph1c	83.3008	56.7118	109.89	1.93769	1.93769	0.954336	0.00369736	0.0290287	protein_coding
ENSMUSG00000040850	Psme4	1198.06	815.722	1580.39	1.93741	1.93741	0.954131	0.000272364	0.00300586	protein_coding
ENSMUSG00000020100	Slc29a3	292.935	199.489	386.381	1.93686	1.93686	0.95372	8.33928e-05	0.00103747	protein_coding
ENSMUSG00000051627	Hist1h1e	342.695	233.427	451.962	1.9362	1.9362	0.953229	0.00204344	0.0175307	protein_coding
ENSMUSG00000066026	Dhrs3	1202.88	819.397	1586.35	1.936	1.936	0.953079	1.59051e-05	0.000229774	protein_coding
ENSMUSG00000021807	2700060E02Rik	561.016	382.616	739.415	1.93252	1.93252	0.950486	0.000618611	0.00617244	protein_coding
ENSMUSG00000021782	Dlg5	275.209	187.699	362.718	1.93244	1.93244	0.950424	0.00265276	0.0219814	protein_coding
ENSMUSG00000036594	H2-Aa	1903.07	1297.99	2508.15	1.93233	1.93233	0.950341	1.73696e-05	0.000248862	protein_coding
ENSMUSG00000066113	Adamtsl1	1166.06	795.736	1536.38	1.93077	1.93077	0.949176	2.0447e-05	0.000288378	protein_coding
ENSMUSG00000022098	Bmp1	2027.78	1384.38	2671.18	1.92951	1.92951	0.948235	2.18343e-05	0.000306413	protein_coding
ENSMUSG00000047875	Gpr157	148.258	101.419	195.098	1.92369	1.92369	0.943876	0.00140271	0.0126744	protein_coding
ENSMUSG00000001999	Blvra	89.4546	61.2111	117.698	1.92282	1.92282	0.943226	0.00405731	0.0313157	protein_coding
ENSMUSG00000019951	Uhrf1bp1l	552.703	378.557	726.849	1.92005	1.92005	0.941147	0.00153212	0.0136471	protein_coding
ENSMUSG00000032560	Dnajc13	1039.62	712.345	1366.89	1.91886	1.91886	0.940246	0.0027972	0.023001	protein_coding
ENSMUSG00000030978	Rrm1	246.188	168.829	323.547	1.91641	1.91641	0.93841	0.00107917	0.0100568	protein_coding
ENSMUSG00000022969	Il10rb	329.591	226.05	433.132	1.91609	1.91609	0.938166	0.000367462	0.00390461	protein_coding
ENSMUSG00000090035	Galnt4	123.541	84.8168	162.265	1.91312	1.91312	0.93593	0.00266223	0.022036	protein_coding
ENSMUSG00000061143	Maml3	249.583	171.402	327.764	1.91225	1.91225	0.935271	0.00224724	0.0190404	protein_coding
ENSMUSG00000038264	Sema7a	314.467	216.108	412.825	1.91027	1.91027	0.933775	0.00373946	0.0292778	protein_coding
ENSMUSG00000038239	Hrc	34.1925	23.5049	44.8802	1.9094	1.9094	0.933117	0.0022228	0.0188688	protein_coding
ENSMUSG00000030084	Plxna1	1075.99	739.855	1412.12	1.90864	1.90864	0.932547	0.000254768	0.00283802	protein_coding
ENSMUSG00000050628	Ubald2	149.15	102.609	195.691	1.90714	1.90714	0.931413	0.00270269	0.0223132	protein_coding
ENSMUSG00000004099	Dnmt1	435.87	300.169	571.571	1.90416	1.90416	0.929156	0.000549269	0.00554945	protein_coding
ENSMUSG00000028382	Ptbp3	1281.46	882.795	1680.12	1.90318	1.90318	0.928415	0.00111758	0.0103634	protein_coding
ENSMUSG00000048107	NA	500.954	345.279	656.628	1.90173	1.90173	0.927314	0.00042656	0.00444678	NA
ENSMUSG00000028164	Manba	291.502	201.301	381.703	1.89618	1.89618	0.923099	0.00030289	0.00329598	protein_coding
ENSMUSG00000052397	Ezr	615.466	425.185	805.748	1.89505	1.89505	0.922238	0.0011002	0.0102274	protein_coding
ENSMUSG00000029070	Mxra8	1556.28	1076.78	2035.77	1.8906	1.8906	0.918847	2.96306e-05	0.000403534	protein_coding
ENSMUSG00000036057	Ptpn23	302.15	209.207	395.092	1.88852	1.88852	0.917258	0.000406612	0.00427634	protein_coding
ENSMUSG00000015085	Entpd2	396.13	274.287	517.974	1.88844	1.88844	0.917194	2.09452e-06	3.56939e-05	protein_coding
ENSMUSG00000020152	Actr2	938.46	649.869	1227.05	1.88815	1.88815	0.916975	0.000219448	0.00247633	protein_coding
ENSMUSG00000022312	Eif3h	318.323	220.709	415.937	1.88455	1.88455	0.914217	0.00363455	0.0286651	protein_coding
ENSMUSG00000040093	Bmf	196.364	136.174	256.554	1.88401	1.88401	0.913808	0.00372435	0.0291898	protein_coding
ENSMUSG00000017721	Pigt	216.827	150.383	283.271	1.88367	1.88367	0.913543	1.07922e-05	0.000161169	protein_coding
ENSMUSG00000033685	Ucp2	761.309	528.517	994.102	1.88093	1.88093	0.911445	0.000160311	0.00187167	protein_coding
ENSMUSG00000036181	Hist1h1c	626.318	435.039	817.596	1.87936	1.87936	0.910244	0.00104056	0.00975737	protein_coding
ENSMUSG00000020661	Dnmt3a	816.515	567.164	1065.87	1.87929	1.87929	0.91019	2.38117e-06	4.03351e-05	protein_coding
ENSMUSG00000024621	Csf1r	1369.27	951.675	1786.87	1.87761	1.87761	0.908897	6.52278e-05	0.000830137	protein_coding
ENSMUSG00000030256	Bhlhe41	244.198	169.765	318.632	1.8769	1.8769	0.908354	0.00021935	0.00247633	protein_coding
ENSMUSG00000005198	Polr2a	653.957	454.94	852.974	1.87491	1.87491	0.906825	0.000110672	0.00133564	protein_coding
ENSMUSG00000012114	Med15	260.488	181.377	339.6	1.87234	1.87234	0.904845	0.00125712	0.0115202	protein_coding
ENSMUSG00000036862	Dchs1	136.203	94.8948	177.511	1.8706	1.8706	0.903504	0.000663175	0.00653908	protein_coding
ENSMUSG00000055538	Zcchc24	1292.01	901.296	1682.73	1.86701	1.86701	0.900732	0.00042001	0.00439269	protein_coding
ENSMUSG00000025938	Slco5a1	14.8499	10.362	19.3379	1.86623	1.86623	0.900129	0.00209578	0.0179389	protein_coding
ENSMUSG00000034041	Lyl1	96.4227	67.2924	125.553	1.86578	1.86578	0.89978	0.00411102	0.0316815	protein_coding
ENSMUSG00000042404	Dennd4b	214.05	149.393	278.707	1.8656	1.8656	0.899638	0.000540727	0.005485	protein_coding
ENSMUSG00000029561	Oasl2	108.199	75.5197	140.878	1.86545	1.86545	0.899523	0.00308319	0.0249171	protein_coding
ENSMUSG00000031673	Cdh11	873.29	610.053	1136.53	1.863	1.863	0.897625	0.000166745	0.00193612	protein_coding
ENSMUSG00000039206	Daglb	297.209	207.742	386.676	1.86133	1.86133	0.896336	0.00167436	0.0147223	protein_coding
ENSMUSG00000047045	Tmem164	372.909	260.716	485.102	1.86065	1.86065	0.895807	0.000631536	0.00626541	protein_coding
ENSMUSG00000025810	Nrp1	1567.93	1097.18	2038.69	1.85812	1.85812	0.893843	6.76113e-05	0.000857194	protein_coding
ENSMUSG00000053293	Pom121	97.3235	68.1173	126.53	1.85753	1.85753	0.893382	0.0050433	0.0376082	protein_coding
ENSMUSG00000027423	Snx5	1024.96	717.408	1332.51	1.85739	1.85739	0.893276	0.000569834	0.00573389	protein_coding
ENSMUSG00000073411	H2-D1	2357.79	1650.32	3065.26	1.85737	1.85737	0.893265	0.00245771	0.0206072	protein_coding
ENSMUSG00000036606	Plxnb2	1307.72	915.497	1699.95	1.85686	1.85686	0.892867	2.02018e-05	0.000285332	protein_coding
ENSMUSG00000024066	Xdh	710.119	497.385	922.853	1.85541	1.85541	0.891736	0.000441632	0.00459118	protein_coding
ENSMUSG00000054414	Slc30a7	509.637	357.282	661.993	1.85286	1.85286	0.889752	0.00196389	0.0169513	protein_coding
ENSMUSG00000027004	Frzb	1506.37	1056.47	1956.26	1.8517	1.8517	0.888851	6.13277e-05	0.000785467	protein_coding
ENSMUSG00000036636	Clcn7	470.129	330.192	610.065	1.84761	1.84761	0.885657	0.00564762	0.0414623	protein_coding
ENSMUSG00000026411	Tmem9	133.974	94.1695	173.778	1.84537	1.84537	0.883911	0.00355048	0.0281588	protein_coding
ENSMUSG00000034040	Wbscr17	444.747	312.889	576.605	1.84284	1.84284	0.881933	9.78546e-05	0.00119824	protein_coding
ENSMUSG00000064043	Trerf1	101.978	71.7445	132.212	1.84282	1.84282	0.881912	0.00267733	0.0221525	processed_transcript
ENSMUSG00000050697	Prkaa1	379.974	267.344	492.603	1.84258	1.84258	0.881728	0.00145283	0.0130385	protein_coding
ENSMUSG00000020674	Pxdn	1491.64	1050.15	1933.13	1.84081	1.84081	0.880343	4.35156e-05	0.000577989	protein_coding
ENSMUSG00000022816	Fstl1	5662.13	3988.48	7335.79	1.83924	1.83924	0.879114	2.72888e-05	0.000374351	protein_coding
ENSMUSG00000056201	Cfl1	2426.69	1710.74	3142.65	1.83701	1.83701	0.877361	8.37717e-05	0.00104104	protein_coding
ENSMUSG00000047793	Sned1	1486.32	1048.25	1924.4	1.83582	1.83582	0.876426	0.000779147	0.00752165	protein_coding
ENSMUSG00000024165	Hn1l	283.06	199.633	366.487	1.8358	1.8358	0.876409	0.000511737	0.00522782	protein_coding
ENSMUSG00000001128	Cfp	253.546	178.869	328.223	1.83499	1.83499	0.875774	0.00360381	0.0284824	protein_coding
ENSMUSG00000025409	Mbd6	151.242	106.732	195.752	1.83405	1.83405	0.87503	0.000179902	0.00207255	protein_coding
ENSMUSG00000017417	Plxdc1	108.464	76.7694	140.159	1.82572	1.82572	0.868463	0.000168259	0.00194836	protein_coding
ENSMUSG00000030921	Trim30a	231.381	163.775	298.987	1.8256	1.8256	0.868371	0.00216962	0.0185007	protein_coding
ENSMUSG00000020149	Rab1a	647.838	458.972	836.705	1.823	1.823	0.866314	0.00242941	0.020423	protein_coding
ENSMUSG00000089762	Ier5l	55.6022	39.4311	71.7734	1.82022	1.82022	0.864116	0.0030259	0.0245238	protein_coding
ENSMUSG00000039997	Ifi203	270.761	192.148	349.374	1.81825	1.81825	0.862554	0.000334438	0.00359258	protein_coding
ENSMUSG00000001870	Ltbp1	1318.34	936.258	1700.43	1.8162	1.8162	0.860922	0.000306365	0.00332743	protein_coding
ENSMUSG00000040151	Hs2st1	511.94	363.585	660.295	1.81606	1.81606	0.860816	0.00218213	0.018573	protein_coding
ENSMUSG00000041354	Rgl2	451	320.31	581.691	1.81602	1.81602	0.860783	0.00530113	0.039336	protein_coding
ENSMUSG00000023036	Pcdhgc4	2304.5	1638.39	2970.61	1.81313	1.81313	0.858481	0.000296696	0.00323955	protein_coding
ENSMUSG00000052459	Atp6v1a	845.71	602.217	1089.2	1.80866	1.80866	0.854919	8.59737e-05	0.00106489	protein_coding
ENSMUSG00000048126	Col6a3	6512.32	4637.98	8386.67	1.80826	1.80826	0.854603	2.03917e-06	3.48558e-05	protein_coding
ENSMUSG00000028960	Ube4b	361.863	257.961	465.764	1.80556	1.80556	0.852447	0.00235007	0.0198224	protein_coding
ENSMUSG00000061589	Dot1l	381.911	272.412	491.41	1.80392	1.80392	0.851139	3.16979e-05	0.000429357	protein_coding
ENSMUSG00000039298	Cdk5rap2	474.989	338.855	611.123	1.8035	1.8035	0.850797	0.00281987	0.0231033	protein_coding
ENSMUSG00000036478	Btg1	392.612	280.122	505.103	1.80315	1.80315	0.850523	0.000113529	0.00136501	protein_coding
ENSMUSG00000051391	Ywhag	510.741	365.098	656.385	1.79783	1.79783	0.846258	4.76634e-05	0.000624993	protein_coding
ENSMUSG00000038650	Rnh1	631.52	451.636	811.405	1.79659	1.79659	0.845261	0.000781327	0.00753947	protein_coding
ENSMUSG00000034349	Smc4	355.268	254.307	456.228	1.794	1.794	0.843184	0.00159541	0.0141161	protein_coding
ENSMUSG00000028099	Polr3c	71.609	51.3187	91.8994	1.79076	1.79076	0.840572	0.00631943	0.0456033	protein_coding
ENSMUSG00000024940	Ltbp3	662.757	475.206	850.309	1.78935	1.78935	0.839435	0.000679694	0.00666703	protein_coding
ENSMUSG00000030560	Ctsc	1035.55	742.924	1328.17	1.78776	1.78776	0.838155	0.000310171	0.00336391	protein_coding
ENSMUSG00000023079	Gtf2ird1	166.223	119.301	213.146	1.78662	1.78662	0.83723	0.00463933	0.0350941	protein_coding
ENSMUSG00000020737	Hn1	409.563	294.114	525.012	1.78507	1.78507	0.835978	0.000222076	0.00250304	protein_coding
ENSMUSG00000079477	Rab7	694.498	498.767	890.23	1.78486	1.78486	0.835812	1.96219e-05	0.000278131	protein_coding
ENSMUSG00000046718	Bst2	122.326	87.9143	156.739	1.78286	1.78286	0.83419	0.00541879	0.040038	protein_coding
ENSMUSG00000025348	Itga7	2466.04	1772.83	3159.25	1.78203	1.78203	0.833523	0.000794006	0.00764875	protein_coding
ENSMUSG00000071669	Snx29	256.004	184.163	327.845	1.78019	1.78019	0.832028	0.00210276	0.017985	protein_coding
ENSMUSG00000074305	Peak1	1074.53	773.249	1375.82	1.77927	1.77927	0.831282	0.00153056	0.0136385	protein_coding
ENSMUSG00000060568	Fam78b	191.956	138.208	245.704	1.77779	1.77779	0.830081	0.00587923	0.0429109	protein_coding
ENSMUSG00000020176	Grb10	1165.68	839.412	1491.95	1.77737	1.77737	0.829744	4.78749e-05	0.000627038	protein_coding
ENSMUSG00000090828	Sox2ot	461.946	332.687	591.205	1.77706	1.77706	0.829491	0.00343569	0.0273354	lincRNA
ENSMUSG00000001506	Col1a1	20962.8	15106	26819.6	1.77543	1.77543	0.828165	9.83241e-11	3.09214e-09	protein_coding
ENSMUSG00000029178	Klf3	332.265	239.621	424.91	1.77326	1.77326	0.826402	0.00197631	0.017039	protein_coding
ENSMUSG00000060063	Alox5ap	99.8017	72.0144	127.589	1.77172	1.77172	0.825149	0.00397206	0.0308104	protein_coding
ENSMUSG00000027422	Rrbp1	1843.69	1330.68	2356.69	1.77104	1.77104	0.824601	4.94883e-05	0.000644433	protein_coding
ENSMUSG00000058070	Eml1	1067.44	770.843	1364.04	1.76955	1.76955	0.823378	0.00254629	0.021216	protein_coding
ENSMUSG00000004846	Plod3	787.093	569.056	1005.13	1.76631	1.76631	0.820738	0.000202701	0.00230463	protein_coding
ENSMUSG00000040209	Zfp704	1134.6	820.63	1448.56	1.76518	1.76518	0.819817	0.00161025	0.0142307	protein_coding
ENSMUSG00000022967	Ifnar1	835.62	604.941	1066.3	1.76265	1.76265	0.817747	0.00599441	0.0436062	protein_coding
ENSMUSG00000020400	Tnip1	148.904	107.922	189.886	1.75947	1.75947	0.815143	0.000725721	0.00705111	protein_coding
ENSMUSG00000028367	Txn1	453.631	329.133	578.13	1.75652	1.75652	0.812722	0.00443639	0.0337968	protein_coding
ENSMUSG00000034487	Kdelc2	239.329	173.836	304.822	1.75351	1.75351	0.810242	0.00494981	0.0370088	protein_coding
ENSMUSG00000049775	Tmsb4x	5716.33	4156.73	7275.93	1.7504	1.7504	0.807684	0.000338655	0.00363269	protein_coding
ENSMUSG00000062210	Tnfaip8	244.836	178.286	311.385	1.74655	1.74655	0.804507	0.00576812	0.0422665	protein_coding
ENSMUSG00000034135	Sik3	383.752	279.493	488.012	1.74606	1.74606	0.804104	0.00331409	0.0264986	protein_coding
ENSMUSG00000014498	Ankrd52	427.248	311.24	543.256	1.74546	1.74546	0.803606	0.000310324	0.00336395	protein_coding
ENSMUSG00000032481	Smarcc1	409.332	298.201	520.463	1.74534	1.74534	0.80351	0.00133088	0.0120931	protein_coding
ENSMUSG00000007880	Arid1a	863.518	629.16	1097.88	1.74499	1.74499	0.803218	0.000853427	0.00816196	protein_coding
ENSMUSG00000013033	Adgrl1	261.522	190.688	332.355	1.74293	1.74293	0.801512	0.00625703	0.0453269	protein_coding
ENSMUSG00000025068	Gsto1	169.224	123.55	214.897	1.73935	1.73935	0.798552	3.40535e-06	5.60852e-05	protein_coding
ENSMUSG00000021877	Arf4	699.539	511.361	887.716	1.73599	1.73599	0.795756	0.000983172	0.00929383	protein_coding
ENSMUSG00000025967	Eef1b2	719.491	526.161	912.821	1.73487	1.73487	0.794828	0.0005269	0.0053616	protein_coding
ENSMUSG00000024663	Rab3il1	546.381	400.009	692.753	1.73184	1.73184	0.792309	0.0016896	0.0148448	protein_coding
ENSMUSG00000006307	Kmt2b	412.894	302.306	523.482	1.73163	1.73163	0.792129	0.0019462	0.0168179	protein_coding
ENSMUSG00000051344	Plekhm3	421.456	308.608	534.305	1.73134	1.73134	0.791887	0.000983302	0.00929383	protein_coding
ENSMUSG00000035493	Tgfbi	2427.39	1780.33	3074.44	1.7269	1.7269	0.788182	4.41237e-05	0.000584691	protein_coding
ENSMUSG00000031555	Adam9	932.286	683.802	1180.77	1.72677	1.72677	0.788079	0.000211984	0.00240532	protein_coding
ENSMUSG00000029104	Htt	1481.41	1087.14	1875.67	1.72532	1.72532	0.786865	0.0053902	0.0398529	protein_coding
ENSMUSG00000025362	Rps26	498.221	365.698	630.744	1.72477	1.72477	0.786405	0.000468342	0.00483768	protein_coding
ENSMUSG00000013833	Med16	122.18	89.701	154.66	1.72417	1.72417	0.785901	0.00425571	0.0326295	protein_coding
ENSMUSG00000050708	Ftl1	5735.58	4217.96	7253.21	1.7196	1.7196	0.782073	6.48584e-05	0.000826469	protein_coding
ENSMUSG00000057789	Bak1	170.362	125.297	215.428	1.71934	1.71934	0.781852	0.00680338	0.048568	protein_coding
ENSMUSG00000001555	Fkbp10	439.641	323.362	555.919	1.71919	1.71919	0.781725	0.000426321	0.00444634	protein_coding
ENSMUSG00000041390	Mdfic	716.496	527.017	905.974	1.71906	1.71906	0.781621	0.00226055	0.0191327	protein_coding
ENSMUSG00000031885	Cbfb	681.267	501.272	861.262	1.71815	1.71815	0.780858	0.000699879	0.00683219	protein_coding
ENSMUSG00000026817	Ak1	369.753	272.221	467.286	1.71657	1.71657	0.779528	1.13134e-05	0.000168729	protein_coding
ENSMUSG00000034807	Colgalt1	688.167	507.45	868.883	1.71225	1.71225	0.775897	0.00126863	0.0116069	protein_coding
ENSMUSG00000032177	Pde4a	55.6689	41.051	70.2867	1.71218	1.71218	0.775833	0.00364272	0.0287094	protein_coding
ENSMUSG00000024013	Fgd2	134.051	98.9065	169.195	1.71066	1.71066	0.77455	0.00332422	0.0265608	protein_coding
ENSMUSG00000030557	Mef2a	814.474	601.169	1027.78	1.70963	1.70963	0.773688	0.00428668	0.0328224	protein_coding
ENSMUSG00000033684	Qsox1	403.715	299.367	508.063	1.69713	1.69713	0.763095	0.000852965	0.00816099	protein_coding
ENSMUSG00000058881	Zfp516	538.8	399.564	678.037	1.69694	1.69694	0.762935	0.00174897	0.0153069	protein_coding
ENSMUSG00000009090	Ap1b1	357.41	265.256	449.563	1.69482	1.69482	0.761135	0.000262177	0.00290867	protein_coding
ENSMUSG00000010051	Hyal1	87.7031	65.1001	110.306	1.69441	1.69441	0.760782	0.00593289	0.0432144	protein_coding
ENSMUSG00000063856	Gpx1	1291.77	960.099	1623.44	1.6909	1.6909	0.757794	0.00470446	0.035468	protein_coding
ENSMUSG00000067276	Capn6	171.084	127.191	214.977	1.69019	1.69019	0.757185	0.00245945	0.0206141	protein_coding
ENSMUSG00000040940	Arhgef1	378.503	281.568	475.438	1.68853	1.68853	0.755771	0.00134547	0.0122169	protein_coding
ENSMUSG00000031146	Plp2	198.238	147.489	248.986	1.68816	1.68816	0.755453	0.00447865	0.0340842	protein_coding
ENSMUSG00000026814	Eng	192.85	143.535	242.165	1.68715	1.68715	0.75459	0.0058155	0.0424964	protein_coding
ENSMUSG00000027523	Gnas	4000.93	2981.29	5020.56	1.68402	1.68402	0.751909	1.48427e-05	0.000215668	protein_coding
ENSMUSG00000026965	Anapc2	243.412	181.39	305.434	1.68385	1.68385	0.751766	0.000478374	0.00492553	protein_coding
ENSMUSG00000024900	Cpt1a	946.055	705.399	1186.71	1.68232	1.68232	0.750456	6.53205e-06	0.000102072	protein_coding
ENSMUSG00000054874	Pcnx3	501.44	374.157	628.723	1.68037	1.68037	0.74878	0.00230029	0.0194461	protein_coding
ENSMUSG00000042628	Zfyve1	394.576	294.515	494.636	1.67949	1.67949	0.748026	0.0054281	0.0400806	protein_coding
ENSMUSG00000022114	Spry2	197.174	147.559	246.789	1.67248	1.67248	0.741986	0.00536215	0.0396845	protein_coding
ENSMUSG00000022443	Myh9	4896.84	3664.66	6129.01	1.67246	1.67246	0.741975	0.00111491	0.0103452	protein_coding
ENSMUSG00000021978	Extl3	853.511	638.998	1068.02	1.6714	1.6714	0.741061	0.000290818	0.00318306	protein_coding
ENSMUSG00000042254	Cilp	1280.37	958.829	1601.91	1.6707	1.6707	0.740449	0.000788467	0.00760187	protein_coding
ENSMUSG00000050721	Plekho2	432.815	324.343	541.286	1.66887	1.66887	0.73887	0.0064803	0.0466004	protein_coding
ENSMUSG00000036450	Hif1an	192.126	143.979	240.273	1.66881	1.66881	0.738817	0.00128565	0.0117388	protein_coding
ENSMUSG00000056268	Dennd1b	415.559	311.712	519.405	1.6663	1.6663	0.736647	0.0031009	0.0250341	protein_coding
ENSMUSG00000021910	Nisch	2000.14	1501.07	2499.2	1.66494	1.66494	0.735473	0.000646596	0.00639516	protein_coding
ENSMUSG00000003458	Ncstn	573.235	430.273	716.197	1.66452	1.66452	0.735104	0.000742995	0.00720345	protein_coding
ENSMUSG00000028760	Eif4g3	788.348	592.01	984.686	1.66329	1.66329	0.734042	0.00342143	0.0272316	protein_coding
ENSMUSG00000043008	Klhl6	62.7806	47.1493	78.4118	1.66305	1.66305	0.733834	0.00290311	0.0236822	protein_coding
ENSMUSG00000027408	Cpxm1	628.447	472.074	784.82	1.66249	1.66249	0.733348	0.00132156	0.0120149	protein_coding
ENSMUSG00000020935	Dcakd	136.304	102.438	170.169	1.66119	1.66119	0.732219	0.00656613	0.0471126	protein_coding
ENSMUSG00000039477	Tnrc18	648.71	487.819	809.602	1.65963	1.65963	0.730865	0.00152146	0.0135682	protein_coding
ENSMUSG00000048758	Rpl29	471.937	355.158	588.717	1.65762	1.65762	0.729113	0.00123205	0.011318	protein_coding
ENSMUSG00000035279	Ssc5d	136.223	102.615	169.832	1.65504	1.65504	0.726868	0.00393059	0.0305353	protein_coding
ENSMUSG00000021127	Zfp36l1	491.208	370.24	612.176	1.65346	1.65346	0.725484	0.00674432	0.048192	protein_coding
ENSMUSG00000024413	Npc1	1253.99	945.335	1562.64	1.653	1.653	0.725089	0.00298667	0.0242586	protein_coding
ENSMUSG00000020189	Osbpl8	1033.3	779.073	1287.53	1.65264	1.65264	0.724776	0.000829106	0.00795632	protein_coding
ENSMUSG00000027966	Col11a1	666.602	503.828	829.376	1.64615	1.64615	0.719095	0.000991043	0.00935183	protein_coding
ENSMUSG00000028843	Sh3bgrl3	341.524	258.135	424.912	1.64609	1.64609	0.719041	0.000371618	0.00394506	protein_coding
ENSMUSG00000024542	Cep192	421.492	318.896	524.089	1.64345	1.64345	0.716726	0.004058	0.0313157	protein_coding
ENSMUSG00000028047	Thbs3	672.14	508.795	835.485	1.64209	1.64209	0.715529	0.000128759	0.00152859	protein_coding
ENSMUSG00000013936	Myl2	87.6844	66.4753	108.894	1.63811	1.63811	0.712029	2.62062e-05	0.000361475	protein_coding
ENSMUSG00000038077	Kcna6	880.555	669.076	1092.03	1.63215	1.63215	0.706777	0.00268851	0.0222368	protein_coding
ENSMUSG00000045039	Megf8	845.736	642.742	1048.73	1.63165	1.63165	0.706331	0.00189608	0.0164351	protein_coding
ENSMUSG00000025647	Shisa5	381.937	290.512	473.361	1.6294	1.6294	0.704344	0.000139031	0.00164448	protein_coding
ENSMUSG00000034832	Tet3	599.358	456.312	742.404	1.62696	1.62696	0.702182	0.00565325	0.0414719	protein_coding
ENSMUSG00000024393	Prrc2a	1346.54	1025.92	1667.15	1.62503	1.62503	0.700464	0.00153333	0.0136524	protein_coding
ENSMUSG00000024235	Map3k8	137.963	105.136	170.789	1.62446	1.62446	0.699959	0.00264454	0.0219375	protein_coding
ENSMUSG00000041164	Zmiz2	225.591	171.926	279.256	1.62428	1.62428	0.699802	0.0054915	0.0404825	protein_coding
ENSMUSG00000036155	Mgat5	147.966	112.803	183.129	1.62345	1.62345	0.699061	0.0058798	0.0429109	protein_coding
ENSMUSG00000028692	Akr1a1	1940.72	1479.57	2401.88	1.62337	1.62337	0.69899	0.00144778	0.0130035	protein_coding
ENSMUSG00000016128	Stard13	2873.94	2191.26	3556.62	1.6231	1.6231	0.698749	0.00265148	0.0219789	protein_coding
ENSMUSG00000032816	Igdcc4	115.421	88.0233	142.818	1.62251	1.62251	0.698224	0.00365338	0.0287835	protein_coding
ENSMUSG00000022894	Adamts5	1813.68	1383.33	2244.02	1.62219	1.62219	0.697942	0.00143211	0.0128902	protein_coding
ENSMUSG00000021725	Parp8	197.8	150.9	244.7	1.62161	1.62161	0.697423	0.000160879	0.00187734	protein_coding
ENSMUSG00000028646	Rragc	486.248	371.396	601.1	1.61849	1.61849	0.694646	0.00459197	0.0348527	protein_coding
ENSMUSG00000042272	Sestd1	405.455	309.789	501.12	1.61762	1.61762	0.693869	0.00616905	0.0447901	protein_coding
ENSMUSG00000028173	Wls	601.082	459.581	742.583	1.61578	1.61578	0.692234	0.00370149	0.029051	protein_coding
ENSMUSG00000038545	Cul7	514.762	394.142	635.382	1.61206	1.61206	0.688907	0.00235371	0.0198457	protein_coding
ENSMUSG00000025498	Irf7	82.8291	63.4712	102.187	1.60997	1.60997	0.687037	0.00694879	0.0494496	protein_coding
ENSMUSG00000018293	Pfn1	1099.6	842.681	1356.53	1.60977	1.60977	0.686857	0.000224925	0.00253181	protein_coding
ENSMUSG00000030123	Plxnd1	1237.97	949.517	1526.42	1.60757	1.60757	0.684883	0.00244663	0.0205448	protein_coding
ENSMUSG00000029570	Lfng	183.646	140.932	226.36	1.60616	1.60616	0.683616	0.00320048	0.0257544	protein_coding
ENSMUSG00000020474	Polm	69.7143	53.5284	85.9003	1.60476	1.60476	0.682359	0.000416084	0.00436173	protein_coding
ENSMUSG00000059248	2009-09-01	1504.38	1155.78	1852.97	1.60321	1.60321	0.680966	0.00129164	0.0117843	protein_coding
ENSMUSG00000021756	Il6st	7079.28	5448.22	8710.35	1.59875	1.59875	0.676945	0.00164482	0.0144965	protein_coding
ENSMUSG00000032187	Smarca4	828.824	637.989	1019.66	1.59824	1.59824	0.676484	0.00504793	0.0376303	protein_coding
ENSMUSG00000013787	Ehmt2	705.664	543.301	868.026	1.59769	1.59769	0.675987	0.0049399	0.0369765	protein_coding
ENSMUSG00000039087	Rreb1	442.307	340.939	543.675	1.59464	1.59464	0.673231	0.00108534	0.0101059	protein_coding
ENSMUSG00000000282	Mnt	130.325	100.513	160.137	1.59321	1.59321	0.671932	0.00272488	0.0224718	protein_coding
ENSMUSG00000020476	Dbnl	346.932	267.781	426.084	1.59117	1.59117	0.670085	0.00627537	0.045416	protein_coding
ENSMUSG00000031538	Plat	1367.97	1058.78	1677.15	1.58404	1.58404	0.66361	0.000693535	0.00677337	protein_coding
ENSMUSG00000002289	Angptl4	599.941	465.38	734.502	1.57828	1.57828	0.658356	0.000280858	0.00308602	protein_coding
ENSMUSG00000075307	Klhl41	74.2393	57.6033	90.8753	1.5776	1.5776	0.657736	0.000201189	0.00228975	protein_coding
ENSMUSG00000030096	Slc6a6	2169.15	1684.38	2653.93	1.57561	1.57561	0.655911	0.000510988	0.00522559	protein_coding
ENSMUSG00000041420	Meis3	96.0257	74.6113	117.44	1.57402	1.57402	0.654457	0.00261456	0.0216967	protein_coding
ENSMUSG00000054808	Actn4	1170.03	910.509	1429.55	1.57006	1.57006	0.650815	0.00226068	0.0191327	protein_coding
ENSMUSG00000061482	Hist1h4d	305.116	237.459	372.772	1.56983	1.56983	0.650612	0.00497043	0.0371384	protein_coding
ENSMUSG00000031029	Eif3f	471.871	367.606	576.135	1.56726	1.56726	0.648249	0.00458188	0.0347995	protein_coding
ENSMUSG00000058546	Rpl23a	2284.6	1779.8	2789.41	1.56726	1.56726	0.648248	0.00279093	0.0229578	protein_coding
ENSMUSG00000022089	Bin3	134.012	104.407	163.617	1.56711	1.56711	0.648104	0.00123796	0.0113677	protein_coding
ENSMUSG00000036446	Lum	4043.3	3152.8	4933.8	1.5649	1.5649	0.646068	0.00433647	0.0331138	protein_coding
ENSMUSG00000041037	Irgq	324.271	252.959	395.582	1.56382	1.56382	0.645071	0.00327052	0.0261781	protein_coding
ENSMUSG00000025314	Ptprj	1004.41	784.102	1224.72	1.56193	1.56193	0.643333	0.0047133	0.0355109	protein_coding
ENSMUSG00000036275	9530068E07Rik	1013.73	793.148	1234.31	1.55622	1.55622	0.638045	0.00535605	0.0396545	protein_coding
ENSMUSG00000063160	Numbl	369.461	289.119	449.803	1.55577	1.55577	0.63763	0.00482782	0.0362408	protein_coding
ENSMUSG00000045594	Glb1	250.742	196.338	305.145	1.55418	1.55418	0.636157	0.000359198	0.00382941	protein_coding
ENSMUSG00000026207	Speg	130.413	102.173	158.653	1.55278	1.55278	0.634856	0.00166884	0.0146853	protein_coding
ENSMUSG00000037742	Eef1a1	27566.5	21601	33532.1	1.55234	1.55234	0.634445	0.00582305	0.0425379	protein_coding
ENSMUSG00000032231	Anxa2	3690.04	2892.32	4487.77	1.55162	1.55162	0.633772	0.00141107	0.0127346	protein_coding
ENSMUSG00000028530	Jak1	1424.86	1117.53	1732.2	1.55003	1.55003	0.632292	0.00625988	0.0453329	protein_coding
ENSMUSG00000042828	Trim72	41.6265	32.6592	50.5939	1.54915	1.54915	0.631475	0.000424981	0.00443687	protein_coding
ENSMUSG00000030662	Ipo5	652.654	512.917	792.391	1.54487	1.54487	0.627486	0.00557494	0.041044	protein_coding
ENSMUSG00000029174	Tbc1d1	245.068	192.731	297.405	1.54311	1.54311	0.625842	0.000615231	0.00614143	protein_coding
ENSMUSG00000068040	Tm9sf4	322.563	253.969	391.156	1.54017	1.54017	0.623092	0.0023809	0.0200525	protein_coding
ENSMUSG00000042292	Mkl1	188.244	148.266	228.223	1.53928	1.53928	0.622251	0.00359144	0.0284044	protein_coding
ENSMUSG00000021996	Esd	513.086	404.179	621.993	1.5389	1.5389	0.621904	0.00661737	0.0474501	protein_coding
ENSMUSG00000032562	Gnai2	1291.02	1017.82	1564.22	1.53684	1.53684	0.619964	0.0013044	0.0118764	protein_coding
ENSMUSG00000029207	Apbb2	838.159	661.106	1015.21	1.53562	1.53562	0.618825	0.00702704	0.0499592	protein_coding
ENSMUSG00000030064	Frmd4b	552.914	436.794	669.033	1.53169	1.53169	0.615124	0.00545089	0.0402357	protein_coding
ENSMUSG00000007836	Hnrnpa0	313.714	248.058	379.369	1.52935	1.52935	0.612921	0.00481341	0.0361567	protein_coding
ENSMUSG00000020372	Rack1	2693.16	2136.62	3249.69	1.52095	1.52095	0.604972	0.00315413	0.0254267	protein_coding
ENSMUSG00000034157	Cipc	535.821	427.341	644.3	1.5077	1.5077	0.592346	0.00376188	0.0294125	protein_coding
ENSMUSG00000004891	Nes	4747.27	3786.97	5707.58	1.50716	1.50716	0.591836	0.00685563	0.0488678	protein_coding
ENSMUSG00000071415	Rpl23	1702.19	1358.21	2046.16	1.50652	1.50652	0.591216	0.0045135	0.0343148	protein_coding
ENSMUSG00000031740	Mmp2	3934.24	3140.95	4727.53	1.50513	1.50513	0.589886	0.000545722	0.00552574	protein_coding
ENSMUSG00000031548	Sfrp1	324.78	259.696	389.863	1.50123	1.50123	0.586143	0.000751549	0.00728013	protein_coding
ENSMUSG00000039883	Lrrc17	143.176	114.508	171.844	1.50072	1.50072	0.585656	0.00418571	0.0321802	protein_coding
ENSMUSG00000020653	Klf11	217.489	174.42	260.557	1.49385	1.49385	0.579032	0.000592382	0.00594224	protein_coding
ENSMUSG00000039637	Coro7	239.18	191.896	286.463	1.4928	1.4928	0.578025	0.00319816	0.0257457	protein_coding
ENSMUSG00000040488	Ltbp4	1214.49	974.669	1454.32	1.49212	1.49212	0.577359	0.00042066	0.00439595	protein_coding
ENSMUSG00000028111	Ctsk	356.526	286.934	426.119	1.48508	1.48508	0.570538	0.00277551	0.0228476	protein_coding
ENSMUSG00000002265	Peg3	1401.68	1128.22	1675.13	1.48476	1.48476	0.570227	0.00233284	0.0196992	protein_coding
ENSMUSG00000006498	Ptbp1	856.58	689.979	1023.18	1.48292	1.48292	0.568437	0.00559352	0.0411406	protein_coding
ENSMUSG00000029478	Ncor2	739.347	596.699	881.996	1.47813	1.47813	0.56377	0.00348525	0.027681	protein_coding
ENSMUSG00000028116	Myoz2	33.2414	26.8618	39.6209	1.47499	1.47499	0.560703	0.00577383	0.0422665	protein_coding
ENSMUSG00000038886	Man2a2	956.463	773.313	1139.61	1.47368	1.47368	0.55942	0.00322711	0.0259133	protein_coding
ENSMUSG00000029580	Actb	16495.1	13371.6	19618.5	1.46717	1.46717	0.553036	0.00303433	0.024575	protein_coding
ENSMUSG00000045128	Rpl18a	1101.64	896.263	1307.01	1.45829	1.45829	0.544281	0.006248	0.045276	protein_coding
ENSMUSG00000025132	Arhgdia	1107.59	902.136	1313.04	1.45548	1.45548	0.541492	0.00302692	0.0245238	protein_coding
ENSMUSG00000018585	Atox1	262.351	214.033	310.669	1.4515	1.4515	0.53754	0.00678564	0.0484566	protein_coding
ENSMUSG00000022587	Ly6e	630.125	515.239	745.011	1.44595	1.44595	0.532018	0.00157492	0.0139732	protein_coding
ENSMUSG00000059901	Adamts14	234.394	191.663	277.124	1.44589	1.44589	0.53196	0.0030099	0.0244297	protein_coding
ENSMUSG00000005397	Nid1	9839.19	8052.45	11625.9	1.44378	1.44378	0.529847	0.00482739	0.0362408	protein_coding
ENSMUSG00000001419	Mef2d	465.211	382.753	547.669	1.43087	1.43087	0.516892	0.00662343	0.0474784	protein_coding
ENSMUSG00000021701	Plk2	915.082	753.276	1076.89	1.42961	1.42961	0.515619	0.00643245	0.0463153	protein_coding
ENSMUSG00000034994	Eef2	7387.99	6107.55	8668.42	1.4193	1.4193	0.505176	0.00321741	0.025863	protein_coding
ENSMUSG00000021822	Plau	229.571	189.845	269.297	1.41851	1.41851	0.504381	0.00339373	0.0270397	protein_coding
ENSMUSG00000017493	Igfbp4	2057.86	1707.41	2408.3	1.41049	1.41049	0.496201	0.0063098	0.0455629	protein_coding
ENSMUSG00000052698	Tln2	1353.56	1123.7	1583.42	1.40911	1.40911	0.494785	0.00580877	0.0424626	protein_coding
ENSMUSG00000067274	Rplp0	4557.98	3802.66	5313.3	1.39726	1.39726	0.482598	0.00493211	0.0369377	protein_coding
ENSMUSG00000068614	Actc1	206.003	172.927	239.079	1.38254	1.38254	0.467322	1.94479e-06	3.33688e-05	protein_coding
ENSMUSG00000020241	Col6a2	3170.89	2662.04	3679.74	1.3823	1.3823	0.467071	0.000735224	0.0071373	protein_coding
ENSMUSG00000025130	P4hb	2574.02	2161.48	2986.56	1.38172	1.38172	0.466467	0.00548425	0.0404555	protein_coding
ENSMUSG00000058569	Tmed9	349.409	294.028	404.79	1.37671	1.37671	0.461222	0.00325259	0.0260715	protein_coding
ENSMUSG00000037679	Inf2	1022.33	862.695	1181.97	1.37009	1.37009	0.454276	0.00577208	0.0422665	protein_coding
ENSMUSG00000007783	Cpt1c	179.545	151.939	207.15	1.36337	1.36337	0.447179	0.00552572	0.0407082	protein_coding
ENSMUSG00000040249	Lrp1	11829.3	10026.3	13632.3	1.35966	1.35966	0.443251	0.00575914	0.0422213	protein_coding
ENSMUSG00000026837	Col5a1	7177.06	6086.42	8267.7	1.35839	1.35839	0.441893	0.0012165	0.0112063	protein_coding
ENSMUSG00000056328	Myh1	811.465	691.251	931.68	1.34782	1.34782	0.430625	3.22533e-13	1.34369e-11	protein_coding
ENSMUSG00000018921	Pelp1	82.159	70.3569	93.961	1.33549	1.33549	0.417371	0.00578519	0.042316	protein_coding
ENSMUSG00000032332	Col12a1	1674.02	1434.46	1913.57	1.334	1.334	0.415755	0.00654083	0.0469758	protein_coding
ENSMUSG00000041734	Kirrel	1027.25	890.052	1164.46	1.3083	1.3083	0.387693	0.00664107	0.0475746	protein_coding
ENSMUSG00000064367	mt-Nd5	2987.84	2591.13	3384.54	1.3062	1.3062	0.385377	0.00417957	0.0321439	protein_coding
ENSMUSG00000056481	Cd248	520.784	456.194	585.373	1.28317	1.28317	0.359708	0.00577654	0.0422665	protein_coding
ENSMUSG00000028773	Fabp3	49.5293	43.7602	55.2983	1.26367	1.26367	0.337618	0.00621866	0.0450923	protein_coding
ENSMUSG00000022371	Col14a1	2778.31	2485.79	3070.83	1.23536	1.23536	0.304927	0.0063336	0.045691	protein_coding
ENSMUSG00000065232	Gm22973	109.183	98.5632	119.803	1.2155	1.2155	0.281548	0.00371445	0.0291223	snRNA
ENSMUSG00000026043	Col3a1	59589	54071.1	65106.9	1.2041	1.2041	0.267953	0.00197881	0.017041	protein_coding
STGIG025081	NA	17.1967	15.6523	18.7411	1.19734	1.19734	0.259831	0.0060181	0.0437644	novel intergenic lncRNA
ENSMUSG00000031461	Myom2	151.466	137.909	165.023	1.1966	1.1966	0.258945	0.00425947	0.0326472	protein_coding
ENSMUSG00000026208	Des	510.446	472.405	548.487	1.16105	1.16105	0.215433	0.000105475	0.00127907	protein_coding
ENSMUSG00000022519	Srl	204.608	190.42	218.796	1.14901	1.14901	0.200397	0.00460262	0.0348983	protein_coding
ENSMUSG00000026950	Neb	2954.99	2928.11	2981.88	1.01837	1.01837	0.0262566	0.000319814	0.00345356	protein_coding
ENSMUSG00000044468	Fam46c	454.007	460.913	447.101	0.970033	-1.03089	-0.0438938	0.00687501	0.0489864	protein_coding
ENSMUSG00000061462	Obscn	367.625	389.242	346.007	0.888926	-1.12495	-0.169865	0.00459615	0.0348609	protein_coding
ENSMUSG00000051747	Ttn	25250	27270.6	23229.3	0.851808	-1.17397	-0.231399	0.00336879	0.026863	protein_coding
ENSMUSG00000015656	Hspa8	7009.03	7613.34	6404.72	0.841249	-1.18871	-0.249395	0.00466302	0.0352262	protein_coding
ENSMUSG00000052374	Actn2	205.43	224.491	186.369	0.830187	-1.20455	-0.268492	1.94024e-05	0.000275538	protein_coding
ENSMUSG00000028410	Dnaja1	602.036	675.42	528.652	0.782701	-1.27763	-0.353468	0.00181655	0.0158309	protein_coding
ENSMUSG00000040433	Zbtb38	1170.47	1336.08	1004.85	0.752083	-1.32964	-0.411036	0.00549096	0.0404825	protein_coding
ENSMUSG00000024966	Stip1	387.605	442.862	332.348	0.750455	-1.33253	-0.414163	0.00558396	0.0410971	protein_coding
ENSMUSG00000027078	Ube2l6	213.592	246.744	180.44	0.731287	-1.36745	-0.45149	0.00283307	0.0231946	protein_coding
ENSMUSG00000055782	Abcd2	296.433	342.903	249.964	0.728963	-1.37181	-0.456082	0.00269156	0.0222458	protein_coding
ENSMUSG00000031425	Plp1	5061	5871.66	4250.33	0.723871	-1.38146	-0.466196	0.00478208	0.0359811	protein_coding
ENSMUSG00000035847	Ids	795.181	924.011	666.35	0.721149	-1.38668	-0.471631	0.0062471	0.045276	protein_coding
ENSMUSG00000022016	Akap11	1359.47	1583.75	1135.19	0.71677	-1.39515	-0.480418	0.00360696	0.0284972	protein_coding
ENSMUSG00000004364	Cul3	1023.93	1193.82	854.038	0.715381	-1.39786	-0.483216	0.00610341	0.0443563	protein_coding
ENSMUSG00000025860	Xiap	1206.11	1414.7	997.524	0.705115	-1.41821	-0.504069	0.0034989	0.0277796	protein_coding
ENSMUSG00000025986	Slc39a10	483.774	570.87	396.678	0.694865	-1.43913	-0.525195	0.00462946	0.0350414	protein_coding
ENSMUSG00000024695	Zfp91	1199.23	1418.76	979.7	0.690534	-1.44815	-0.534215	0.00502493	0.0374836	protein_coding
ENSMUSG00000029655	N4bp2l2	906.175	1074.85	737.499	0.686141	-1.45743	-0.543422	0.00432341	0.0330364	protein_coding
ENSMUSG00000003809	Gcdh	138.239	164.02	112.458	0.685637	-1.4585	-0.544484	0.00296161	0.0240897	protein_coding
ENSMUSG00000055737	Ghr	820.287	973.312	667.261	0.685558	-1.45867	-0.54465	0.00123191	0.011318	protein_coding
ENSMUSG00000039116	Adgrg6	658.915	784.565	533.265	0.679695	-1.47125	-0.55704	0.00297524	0.0241832	protein_coding
ENSMUSG00000021171	Esyt2	1281.58	1530.94	1032.22	0.674243	-1.48314	-0.56866	0.0046882	0.0353809	protein_coding
ENSMUSG00000025813	Homer2	187.403	224.057	150.75	0.672823	-1.48628	-0.571702	0.00421857	0.0323888	protein_coding
ENSMUSG00000020716	Nf1	2856.09	3414.98	2297.2	0.672682	-1.48659	-0.572004	0.00438868	0.0334785	protein_coding
ENSMUSG00000084957	Bbip1	145.769	174.322	117.215	0.672405	-1.4872	-0.572598	0.00129168	0.0117843	protein_coding
ENSMUSG00000074994	Qser1	834.208	997.902	670.514	0.671924	-1.48826	-0.573631	0.00257154	0.0213948	protein_coding
ENSMUSG00000024856	Cdk2ap2	142.507	170.513	114.5	0.671505	-1.48919	-0.574531	0.00164755	0.0145149	protein_coding
ENSMUSG00000055407	Map6	438.448	524.791	352.106	0.670944	-1.49044	-0.575736	0.00648505	0.0466048	protein_coding
ENSMUSG00000025323	Sp4	260.011	311.273	208.749	0.67063	-1.49113	-0.57641	0.00615246	0.044684	protein_coding
ENSMUSG00000035649	Zcchc7	592.311	709.179	475.442	0.670413	-1.49162	-0.576879	0.00646805	0.0465379	protein_coding
ENSMUSG00000022292	Rrm2b	197.443	236.638	158.248	0.668735	-1.49536	-0.580494	0.00290702	0.0237055	protein_coding
ENSMUSG00000002688	Prkd1	197.65	237.031	158.27	0.667718	-1.49764	-0.582689	0.00560634	0.0412215	protein_coding
ENSMUSG00000024588	Fech	358.194	430.239	286.149	0.665093	-1.50355	-0.588371	0.0041954	0.0322438	protein_coding
ENSMUSG00000063450	Syne2	4357.1	5235.35	3478.84	0.664489	-1.50491	-0.589682	0.00447651	0.0340794	protein_coding
ENSMUSG00000048249	Crebrf	1167	1403.22	930.782	0.663318	-1.50757	-0.592228	0.00464931	0.0351344	protein_coding
ENSMUSG00000055435	Maf	1760.09	2117.09	1403.09	0.662745	-1.50887	-0.593473	0.00485726	0.0364375	protein_coding
ENSMUSG00000024350	Dnajc18	454.106	546.213	361.999	0.662744	-1.50888	-0.593477	0.00382518	0.0298704	protein_coding
ENSMUSG00000032328	Tmem30a	1668.1	2007.35	1328.85	0.661992	-1.51059	-0.595115	0.00483432	0.0362775	protein_coding
ENSMUSG00000026103	Gls	1816.89	2186.65	1447.13	0.661804	-1.51102	-0.595524	0.00246804	0.0206554	protein_coding
ENSMUSG00000020646	Mboat2	625.23	752.747	497.712	0.661195	-1.51241	-0.596853	0.00384952	0.0300353	protein_coding
ENSMUSG00000034248	Slc25a37	140.045	168.916	111.174	0.658164	-1.51938	-0.603481	0.00259053	0.0215289	protein_coding
ENSMUSG00000031751	Amfr	1407.95	1702.36	1113.55	0.654125	-1.52876	-0.612362	0.00466709	0.0352451	protein_coding
ENSMUSG00000065037	Rn7sk	95713.7	115931	75496.2	0.651215	-1.53559	-0.618794	0.00469576	0.0354142	misc_RNA
ENSMUSG00000014932	Yes1	292.353	354.178	230.528	0.650881	-1.53638	-0.619535	0.00646955	0.0465379	protein_coding
ENSMUSG00000028517	Plpp3	1968.1	2389.88	1546.33	0.647034	-1.54551	-0.628086	0.00562521	0.0413199	protein_coding
ENSMUSG00000024083	Pja2	1210.95	1471.15	950.751	0.646263	-1.54736	-0.629808	0.00697367	0.049611	protein_coding
ENSMUSG00000004032	Gstm5	230.014	279.458	180.569	0.646141	-1.54765	-0.630079	0.00301789	0.024477	protein_coding
ENSMUSG00000027634	Ndrg3	452.924	550.639	355.209	0.645085	-1.55018	-0.632438	0.00404179	0.0312226	protein_coding
ENSMUSG00000029238	Clock	968.668	1178.72	758.613	0.643588	-1.55379	-0.63579	0.000571438	0.00574491	protein_coding
ENSMUSG00000024096	Ralbp1	886.591	1079.46	693.725	0.642661	-1.55603	-0.63787	0.00320895	0.0258134	protein_coding
ENSMUSG00000090841	Myl6	2396.97	2919.46	1874.48	0.642066	-1.55747	-0.639206	0.00270077	0.0223063	protein_coding
ENSMUSG00000073664	Nbeal1	2220.21	2709.43	1730.98	0.638873	-1.56526	-0.646399	0.00129895	0.0118363	protein_coding
ENSMUSG00000039100	2006-03-01	1545.68	1888.74	1202.62	0.636733	-1.57052	-0.65124	0.000506964	0.00519385	protein_coding
ENSMUSG00000039753	Fbxl5	884.166	1082.01	686.327	0.63431	-1.57652	-0.656741	0.0037069	0.0290749	protein_coding
ENSMUSG00000002413	Braf	864.883	1058.72	671.044	0.633824	-1.57773	-0.657847	0.00130094	0.0118496	protein_coding
ENSMUSG00000022964	Tmem50b	182.528	223.584	141.472	0.632746	-1.58041	-0.660301	0.00455971	0.0346544	protein_coding
ENSMUSG00000006740	Kif5b	2964.68	3633.19	2296.18	0.632001	-1.58228	-0.662001	0.000383741	0.00405279	protein_coding
ENSMUSG00000073557	Ppp1r12b	1031.47	1264.45	798.492	0.631493	-1.58355	-0.663161	0.00520696	0.0386881	protein_coding
ENSMUSG00000019699	Akt3	718.957	881.632	556.281	0.630967	-1.58487	-0.664362	0.000279747	0.00307681	protein_coding
ENSMUSG00000038174	Fam126b	334.208	409.953	258.463	0.63047	-1.58612	-0.6655	0.00106051	0.00991158	protein_coding
ENSMUSG00000036737	Oxsr1	599.635	735.654	463.616	0.630209	-1.58677	-0.666097	0.00593044	0.0432105	protein_coding
ENSMUSG00000028035	Dnajb4	254.694	312.481	196.906	0.630137	-1.58696	-0.666263	0.00410347	0.0316342	protein_coding
ENSMUSG00000019929	Dcn	26650	32697.1	20602.9	0.630112	-1.58702	-0.66632	0.000746604	0.00723533	protein_coding
ENSMUSG00000014226	Cacybp	212.952	261.275	164.629	0.6301	-1.58705	-0.666347	0.00169644	0.0148934	protein_coding
ENSMUSG00000008763	Man1a2	1066.46	1308.54	824.381	0.630001	-1.5873	-0.666574	0.00386424	0.030138	protein_coding
ENSMUSG00000038594	Cep85l	169.01	207.4	130.62	0.629798	-1.58781	-0.667038	0.00472525	0.0355891	protein_coding
ENSMUSG00000021427	Ssr1	1594.76	1958.18	1231.34	0.62882	-1.59028	-0.669282	0.00258573	0.0214969	protein_coding
ENSMUSG00000024754	Tmem2	909.992	1118.41	701.576	0.627299	-1.59414	-0.672775	0.00596421	0.0434005	protein_coding
ENSMUSG00000058006	Mdn1	977.622	1202.46	752.783	0.626035	-1.59735	-0.675685	0.00224316	0.0190201	protein_coding
ENSMUSG00000028007	Snx7	366.696	451.282	282.109	0.625128	-1.59967	-0.677775	0.00332188	0.0265515	protein_coding
ENSMUSG00000031232	Magt1	762.808	938.97	586.645	0.624775	-1.60058	-0.67859	0.00274342	0.0226	protein_coding
ENSMUSG00000020841	Cpd	2844.35	3504.84	2183.85	0.623095	-1.60489	-0.682475	0.00324997	0.0260597	protein_coding
ENSMUSG00000037905	Bri3bp	176.101	217.05	135.153	0.622679	-1.60596	-0.683439	0.00278489	0.0229165	protein_coding
ENSMUSG00000037060	Prkcdbp	655.129	808.664	501.593	0.620274	-1.61219	-0.689023	0.0064012	0.0461049	protein_coding
ENSMUSG00000040612	Ildr2	849.067	1049.24	648.898	0.618449	-1.61695	-0.693274	0.000913464	0.00868829	protein_coding
ENSMUSG00000001687	Ubl3	776.307	959.782	592.831	0.617673	-1.61898	-0.695084	0.00441684	0.033682	protein_coding
ENSMUSG00000022136	Dnajc3	1245.61	1541.27	949.954	0.616345	-1.62247	-0.69819	0.00104113	0.00975874	protein_coding
ENSMUSG00000022390	Zc3h7b	764.318	945.92	582.717	0.616032	-1.62329	-0.698923	0.00536854	0.0397188	protein_coding
ENSMUSG00000022270	Fam134b	503.721	623.547	383.895	0.615664	-1.62426	-0.699785	0.00231112	0.019523	protein_coding
ENSMUSG00000015994	Fnta	666.892	825.672	508.111	0.61539	-1.62499	-0.700427	0.00396306	0.0307617	protein_coding
ENSMUSG00000053929	Cyhr1	522.914	647.551	398.276	0.61505	-1.62588	-0.701224	0.00333794	0.0266516	protein_coding
ENSMUSG00000036309	Skp1a	1163.16	1440.98	885.333	0.614395	-1.62762	-0.702762	0.00284799	0.0233083	protein_coding
ENSMUSG00000048486	Fitm2	146.59	181.734	111.447	0.613241	-1.63068	-0.705474	0.00402764	0.0311506	protein_coding
ENSMUSG00000026748	Plxdc2	1521.1	1888.13	1154.07	0.611223	-1.63606	-0.71023	0.00108828	0.0101292	protein_coding
ENSMUSG00000022048	Dpysl2	2552.97	3170.64	1935.29	0.610377	-1.63833	-0.712227	0.00260955	0.0216631	protein_coding
ENSMUSG00000028412	Slc44a1	1838.38	2283.55	1393.22	0.610109	-1.63905	-0.712862	0.00175147	0.0153228	protein_coding
ENSMUSG00000032826	Ank2	1373.32	1706.71	1039.92	0.609315	-1.64119	-0.714741	0.00518696	0.0385522	protein_coding
ENSMUSG00000029221	Slc30a9	752.998	935.81	570.185	0.609296	-1.64124	-0.714786	0.00107393	0.010024	protein_coding
ENSMUSG00000022462	Slc38a2	1128.46	1402.69	854.225	0.60899	-1.64206	-0.715509	0.000707926	0.00690197	protein_coding
ENSMUSG00000024431	Nr3c1	1560.14	1939.4	1180.88	0.608893	-1.64232	-0.71574	0.00128146	0.0117052	protein_coding
ENSMUSG00000044864	Ankrd50	1200.54	1492.79	908.298	0.608459	-1.6435	-0.716768	0.000622156	0.00618961	protein_coding
ENSMUSG00000043991	Pura	2378.65	2957.9	1799.39	0.608333	-1.64384	-0.717067	0.000102198	0.00124535	protein_coding
ENSMUSG00000007656	Arpp19	449.693	559.211	340.176	0.608314	-1.64389	-0.717112	0.00675599	0.0482601	protein_coding
ENSMUSG00000001065	Zfp276	702.719	873.873	531.565	0.608287	-1.64396	-0.717176	0.000213677	0.00242089	protein_coding
ENSMUSG00000023150	Ivns1abp	2317.57	2882.91	1752.23	0.6078	-1.64528	-0.718332	0.000652626	0.00644632	protein_coding
ENSMUSG00000025151	Maged1	2654.83	3305.38	2004.29	0.606372	-1.64915	-0.721725	0.00419804	0.0322531	protein_coding
ENSMUSG00000028414	Fktn	270.073	336.516	203.629	0.605111	-1.65259	-0.724728	0.00266228	0.022036	protein_coding
ENSMUSG00000023495	Pcbp4	698.297	870.118	526.476	0.605063	-1.65272	-0.724844	0.00438048	0.0334273	protein_coding
ENSMUSG00000018481	Appbp2	759.278	946.291	572.264	0.604744	-1.65359	-0.725602	0.0019893	0.0171118	protein_coding
ENSMUSG00000062397	Zfp706	445.893	555.766	336.019	0.604605	-1.65397	-0.725936	0.000549292	0.00554945	protein_coding
ENSMUSG00000032925	Itgbl1	711.625	887.203	536.047	0.604199	-1.65508	-0.726905	0.0021822	0.018573	protein_coding
ENSMUSG00000025786	Zdhhc3	980.369	1222.45	738.287	0.60394	-1.65579	-0.727523	0.00373379	0.0292435	protein_coding
ENSMUSG00000037712	Fermt2	890.016	1110.28	669.756	0.603234	-1.65773	-0.729211	0.00650236	0.0467144	protein_coding
ENSMUSG00000034998	Foxn2	444.49	554.606	334.374	0.602904	-1.65864	-0.73	0.00047982	0.00493817	protein_coding
ENSMUSG00000046230	Vps13a	794.994	992.064	597.923	0.602707	-1.65918	-0.730472	0.00033758	0.00362288	protein_coding
ENSMUSG00000018765	Fxr2	571.237	712.976	429.498	0.602402	-1.66002	-0.731201	0.00158068	0.0140132	protein_coding
ENSMUSG00000036273	Lrrk2	1282.88	1601.92	963.844	0.60168	-1.66201	-0.732932	0.000620978	0.0061824	protein_coding
ENSMUSG00000030516	Tjp1	2376.47	2973.37	1779.56	0.5985	-1.67084	-0.740576	0.00182216	0.0158736	protein_coding
ENSMUSG00000050199	Lgr4	548.353	686.428	410.278	0.597699	-1.67308	-0.742508	0.00245012	0.020564	protein_coding
ENSMUSG00000065954	Tacc1	2146.44	2688.28	1604.61	0.596893	-1.67534	-0.744456	0.000539844	0.00547851	protein_coding
ENSMUSG00000020949	Fkbp3	259.178	324.808	193.547	0.595883	-1.67818	-0.7469	0.00138614	0.0125346	protein_coding
ENSMUSG00000036955	Kif1bp	314.731	394.492	234.969	0.595624	-1.67891	-0.747525	0.00629445	0.0454957	protein_coding
ENSMUSG00000024026	Glo1	371.069	465.137	277.001	0.595524	-1.67919	-0.747767	0.0051442	0.0382974	protein_coding
ENSMUSG00000053907	Mat2a	970.075	1216.2	723.954	0.59526	-1.67994	-0.748407	0.000530284	0.00538876	protein_coding
ENSMUSG00000025780	Itih5	3086.03	3869.79	2302.28	0.594937	-1.68085	-0.749192	0.000520753	0.00530863	protein_coding
ENSMUSG00000042046	Dstyk	515.574	646.956	384.192	0.593846	-1.68394	-0.75184	0.00136191	0.0123551	protein_coding
ENSMUSG00000055980	Irs1	1189.47	1493.54	885.401	0.592821	-1.68685	-0.754331	0.00392265	0.0305005	protein_coding
ENSMUSG00000023004	Tuba1b	1794.38	2254.2	1334.56	0.592031	-1.6891	-0.756256	0.00221773	0.0188328	protein_coding
ENSMUSG00000028434	Epb41l4b	715.451	899.389	531.514	0.590972	-1.69213	-0.758838	0.000610456	0.00609765	protein_coding
ENSMUSG00000005873	Reep5	890.989	1120.23	661.748	0.590726	-1.69283	-0.759439	0.00082763	0.00794553	protein_coding
ENSMUSG00000042453	Reln	7194.1	9048.2	5340.01	0.590174	-1.69442	-0.760788	0.000356749	0.0038105	protein_coding
ENSMUSG00000043004	Gng2	1508.74	1897.84	1119.65	0.589962	-1.69502	-0.761305	0.000404979	0.00426115	protein_coding
ENSMUSG00000015776	Med22	467.986	588.707	347.266	0.589879	-1.69526	-0.761508	0.00416303	0.0320386	protein_coding
ENSMUSG00000021411	Pxdc1	258.924	325.73	192.119	0.58981	-1.69546	-0.761677	0.00210784	0.0180216	protein_coding
ENSMUSG00000005803	Sqrdl	207.004	260.442	153.566	0.589638	-1.69596	-0.762098	0.00561808	0.0412809	protein_coding
ENSMUSG00000020902	Ntn1	1358.9	1710.04	1007.77	0.589327	-1.69685	-0.762859	0.00103809	0.00973831	protein_coding
ENSMUSG00000024533	Spire1	655.294	824.674	485.914	0.58922	-1.69716	-0.763123	0.00037434	0.00397022	protein_coding
ENSMUSG00000031878	Nae1	465.663	586.096	345.229	0.589032	-1.6977	-0.763583	0.00254014	0.0211726	protein_coding
ENSMUSG00000036053	Fmnl2	1350.16	1700.15	1000.17	0.588285	-1.69986	-0.765412	0.000365059	0.0038809	protein_coding
ENSMUSG00000024213	Nudt3	832.643	1048.73	616.561	0.587915	-1.70093	-0.76632	0.000738608	0.00716399	protein_coding
ENSMUSG00000047139	Cd24a	223.888	282.028	165.748	0.5877	-1.70155	-0.766849	0.00158009	0.0140132	protein_coding
ENSMUSG00000030102	Itpr1	1144.9	1442.29	847.512	0.587616	-1.70179	-0.767054	0.000546255	0.00552866	protein_coding
ENSMUSG00000029648	Flt1	264.269	332.92	195.618	0.587581	-1.70189	-0.76714	0.00168596	0.0148186	protein_coding
ENSMUSG00000022186	Oxct1	941.78	1186.5	697.065	0.587499	-1.70213	-0.767341	0.000700164	0.00683219	protein_coding
ENSMUSG00000073418	C4b	2559.11	3224.51	1893.71	0.587285	-1.70275	-0.767866	0.00565289	0.0414719	protein_coding
ENSMUSG00000024098	Twsg1	962.029	1212.27	711.785	0.58715	-1.70314	-0.7682	0.00534725	0.0396132	protein_coding
ENSMUSG00000036087	Slain2	752.677	948.707	556.647	0.586742	-1.70433	-0.769201	0.00070863	0.00690382	protein_coding
ENSMUSG00000053898	Ech1	739.609	932.624	546.595	0.586083	-1.70624	-0.770824	0.0015255	0.0135988	protein_coding
ENSMUSG00000022389	Tef	846.268	1067.48	625.059	0.585549	-1.7078	-0.772139	0.000390589	0.00411742	protein_coding
ENSMUSG00000028339	Col15a1	3503.72	4420.03	2587.41	0.585383	-1.70828	-0.772547	0.00628734	0.0454589	protein_coding
ENSMUSG00000032549	Rab6b	284.422	358.827	210.018	0.585292	-1.70855	-0.772772	0.00203251	0.0174502	protein_coding
ENSMUSG00000034653	Ythdc2	215.855	272.397	159.314	0.584861	-1.70981	-0.773835	0.00248052	0.0207368	protein_coding
ENSMUSG00000027272	Ubr1	513.528	648.148	378.908	0.5846	-1.71057	-0.774477	0.00516129	0.0383993	protein_coding
ENSMUSG00000021820	Camk2g	346.98	438.382	255.578	0.583003	-1.71526	-0.778424	0.0025481	0.0212232	protein_coding
ENSMUSG00000090523	Gypc	187.149	236.556	137.741	0.582277	-1.7174	-0.780224	0.00398056	0.0308532	protein_coding
ENSMUSG00000037049	Smpd1	374.144	473.321	274.966	0.58093	-1.72138	-0.783564	0.0021774	0.0185601	protein_coding
ENSMUSG00000028603	Scp2	807.045	1021.05	593.039	0.580813	-1.72172	-0.783854	0.00281251	0.0230849	protein_coding
ENSMUSG00000051285	Pcmtd1	917.555	1161.12	673.994	0.58047	-1.72274	-0.784707	4.20728e-05	0.000560631	protein_coding
ENSMUSG00000055254	Ntrk2	642.776	813.513	472.04	0.58025	-1.7234	-0.785254	0.000190475	0.00217989	protein_coding
ENSMUSG00000021360	Gcnt2	319.56	404.481	234.639	0.580098	-1.72385	-0.785632	0.00218933	0.0186056	protein_coding
ENSMUSG00000072704	Smim10l1	461.815	584.568	339.063	0.580023	-1.72407	-0.785819	0.0049767	0.037173	protein_coding
ENSMUSG00000029468	P2rx7	734.336	930.009	538.663	0.579202	-1.72651	-0.78786	0.000199188	0.0022704	protein_coding
ENSMUSG00000027367	Stard7	481.103	609.405	352.802	0.578928	-1.72733	-0.788544	0.00107431	0.010024	protein_coding
ENSMUSG00000020253	Ppm1m	276.356	350.085	202.628	0.578798	-1.72772	-0.788869	0.00197745	0.017041	protein_coding
ENSMUSG00000020422	Tns3	2582.76	3271.84	1893.68	0.57878	-1.72777	-0.788912	0.00233658	0.0197233	protein_coding
ENSMUSG00000019899	Lama2	4689.54	5941.84	3437.24	0.578481	-1.72867	-0.78966	0.0016343	0.014415	protein_coding
ENSMUSG00000031467	Agpat5	160.159	202.978	117.34	0.578093	-1.72982	-0.790626	0.00684223	0.0487989	protein_coding
ENSMUSG00000069515	Lyz1	143.846	182.325	105.367	0.577908	-1.73038	-0.791088	0.0018758	0.0162718	protein_coding
ENSMUSG00000001995	Sipa1l2	705.868	894.782	516.954	0.577743	-1.73087	-0.791501	0.000122408	0.00145779	protein_coding
ENSMUSG00000001829	Clpb	218.728	277.436	160.021	0.576784	-1.73375	-0.793896	0.00550986	0.0406046	protein_coding
ENSMUSG00000043384	Gprasp1	528.282	670.094	386.471	0.576742	-1.73388	-0.794003	2.01505e-05	0.000284908	protein_coding
ENSMUSG00000026470	Stx6	398.578	505.575	291.581	0.576731	-1.73391	-0.79403	0.000675517	0.0066332	protein_coding
ENSMUSG00000001627	Ifrd1	298.017	378.119	217.915	0.576312	-1.73517	-0.795077	0.00052177	0.00531659	protein_coding
ENSMUSG00000033161	Atp1a1	2509.94	3185.14	1834.75	0.576034	-1.73601	-0.795773	0.000494254	0.00507484	protein_coding
ENSMUSG00000002900	Lamb1	3515.07	4463.32	2566.82	0.575092	-1.73885	-0.798136	0.00637739	0.0459506	protein_coding
ENSMUSG00000039831	Arhgap29	964.41	1225.72	703.095	0.573617	-1.74332	-0.801841	0.000498303	0.00511208	protein_coding
ENSMUSG00000048537	Phldb1	2034.97	2587.2	1482.75	0.573108	-1.74487	-0.803122	0.000375316	0.00397871	protein_coding
ENSMUSG00000035863	Palm	310.78	395.267	226.294	0.57251	-1.7467	-0.804628	0.00496731	0.0371274	protein_coding
ENSMUSG00000026568	Mpc2	240.564	306.01	175.118	0.572262	-1.74745	-0.805252	0.00381673	0.0298214	protein_coding
ENSMUSG00000041058	Wwp1	1630.06	2073.56	1186.56	0.572231	-1.74755	-0.80533	0.000411987	0.00432682	protein_coding
ENSMUSG00000020376	Rnf130	755.505	961.505	549.505	0.571505	-1.74977	-0.807161	0.00120698	0.0111239	protein_coding
ENSMUSG00000075706	Gpx4	1385.41	1763.67	1007.15	0.571054	-1.75115	-0.808301	0.000602678	0.00603392	protein_coding
ENSMUSG00000007659	Bcl2l1	708.116	901.565	514.668	0.57086	-1.75174	-0.80879	0.00608102	0.0442078	protein_coding
ENSMUSG00000043061	Tmem18	310.672	395.741	225.604	0.570081	-1.75414	-0.810762	0.00295806	0.0240695	protein_coding
ENSMUSG00000004319	Clcn3	909.956	1159.45	660.465	0.569638	-1.7555	-0.811882	0.00617472	0.0448168	protein_coding
ENSMUSG00000033705	Stard9	2031.48	2588.64	1474.32	0.569535	-1.75582	-0.812143	0.0028558	0.0233384	protein_coding
ENSMUSG00000042010	Acacb	190.402	242.623	138.18	0.569527	-1.75584	-0.812164	0.00153855	0.0136827	protein_coding
ENSMUSG00000030527	Crtc3	419.073	534.118	304.028	0.569216	-1.7568	-0.812952	0.00188739	0.0163661	protein_coding
ENSMUSG00000036437	Npy1r	48.6207	61.994	35.2473	0.56856	-1.75883	-0.814615	0.00533868	0.0395626	protein_coding
ENSMUSG00000030554	Synm	227.884	290.576	165.191	0.568493	-1.75904	-0.814786	0.000222147	0.00250304	protein_coding
ENSMUSG00000031523	Dlc1	1905.36	2430.75	1379.96	0.56771	-1.76146	-0.816773	0.000682674	0.00668436	protein_coding
ENSMUSG00000025421	Hdhd2	327.104	417.329	236.878	0.567605	-1.76179	-0.817041	0.000766882	0.00741593	protein_coding
ENSMUSG00000045103	Dmd	2419.02	3086.66	1751.38	0.567402	-1.76242	-0.817556	1.3553e-05	0.000198719	protein_coding
ENSMUSG00000023367	Tmem176a	491.315	626.951	355.678	0.567313	-1.76269	-0.817782	0.00251929	0.021022	protein_coding
ENSMUSG00000019970	Sgk1	1036.95	1323.47	750.43	0.567018	-1.76361	-0.818532	8.1759e-05	0.00101827	protein_coding
ENSMUSG00000020911	Krt19	153.151	195.537	110.764	0.566461	-1.76535	-0.819951	0.000923441	0.00877211	protein_coding
ENSMUSG00000001552	Jup	625.375	798.48	452.27	0.566414	-1.76549	-0.82007	0.00120038	0.0110766	protein_coding
ENSMUSG00000029287	Tgfbr3	2048.39	2615.98	1480.8	0.566058	-1.7666	-0.820978	0.00105513	0.00986941	protein_coding
ENSMUSG00000021025	Nfkbia	255.554	326.65	184.458	0.564697	-1.77086	-0.824452	0.00527899	0.0391846	protein_coding
ENSMUSG00000078861	Zfp931	125.563	160.526	90.6012	0.564403	-1.77178	-0.825202	0.00266205	0.022036	protein_coding
ENSMUSG00000038497	Tmco3	423.86	541.934	305.785	0.564247	-1.77227	-0.825602	0.00306039	0.0247594	protein_coding
ENSMUSG00000029016	Clcn6	527.305	674.916	379.695	0.562582	-1.77752	-0.829866	0.00138995	0.0125641	protein_coding
ENSMUSG00000050379	2006-09-01	382.634	489.791	275.477	0.562438	-1.77798	-0.830235	0.000703681	0.00686355	protein_coding
ENSMUSG00000038982	Bloc1s5	121.032	154.966	87.0989	0.562052	-1.77919	-0.831224	0.003136	0.0252986	protein_coding
ENSMUSG00000097119	B230354K17Rik	319.191	408.914	229.468	0.561165	-1.78201	-0.833503	0.000798139	0.007682	lincRNA
ENSMUSG00000027208	Fgf7	191.732	245.648	137.817	0.561035	-1.78242	-0.833837	0.00310099	0.0250341	protein_coding
ENSMUSG00000036885	Arhgef26	407.961	522.762	293.161	0.560792	-1.78319	-0.834462	6.90507e-05	0.000873482	protein_coding
ENSMUSG00000020272	Stk10	334.015	428.195	239.834	0.560105	-1.78538	-0.836232	0.00148855	0.013322	protein_coding
ENSMUSG00000026782	Abi2	500.668	641.957	359.378	0.559817	-1.7863	-0.836972	0.00143231	0.0128902	protein_coding
ENSMUSG00000041598	Cdc42ep4	528.104	677.698	378.51	0.558523	-1.79044	-0.840311	0.000454939	0.00471433	protein_coding
ENSMUSG00000043631	Ecm2	626.09	804.299	447.882	0.55686	-1.79578	-0.844614	0.000966152	0.00914705	protein_coding
ENSMUSG00000039585	Myo9a	1808.89	2323.78	1294	0.556853	-1.79581	-0.844632	4.66972e-05	0.000614108	protein_coding
ENSMUSG00000026203	Dnajb2	99.6633	128.094	71.2321	0.556091	-1.79827	-0.846608	0.00307978	0.0248985	protein_coding
ENSMUSG00000037111	Setd7	908.557	1168.29	648.82	0.555357	-1.80064	-0.848514	0.000418186	0.0043797	protein_coding
ENSMUSG00000020859	Spag9	3997.12	5140.97	2853.27	0.555005	-1.80179	-0.849427	7.05119e-05	0.000890469	protein_coding
ENSMUSG00000045237	1110012L19Rik	100.723	129.651	71.7941	0.553748	-1.80588	-0.852698	0.00334925	0.026723	protein_coding
ENSMUSG00000097324	Carmn	141.298	181.885	100.712	0.553715	-1.80598	-0.852783	0.00532211	0.0394658	lincRNA
ENSMUSG00000047187	Rab2a	1260.01	1622.33	897.692	0.553335	-1.80722	-0.853775	0.000996278	0.00939289	protein_coding
ENSMUSG00000029464	Gpn3	97.5442	125.64	69.4485	0.552758	-1.80911	-0.855281	0.00298057	0.0242178	protein_coding
ENSMUSG00000028669	Pithd1	216.415	278.841	153.99	0.55225	-1.81078	-0.856607	0.000948629	0.00898869	protein_coding
ENSMUSG00000060487	Samd5	120.786	155.659	85.9126	0.551927	-1.81183	-0.85745	0.00492546	0.0369001	protein_coding
ENSMUSG00000047996	Prrg1	215.165	277.308	153.022	0.551814	-1.81221	-0.857747	0.00149355	0.0133509	protein_coding
ENSMUSG00000062908	Acadm	520.1	670.325	369.875	0.551785	-1.8123	-0.857823	0.00345293	0.0274532	protein_coding
ENSMUSG00000014426	Map3k4	618.507	797.551	439.464	0.551017	-1.81483	-0.859832	4.74175e-05	0.000622492	protein_coding
ENSMUSG00000038080	Kdm1b	253.295	326.621	179.97	0.551004	-1.81487	-0.859866	0.000127121	0.00151073	protein_coding
ENSMUSG00000037370	Enpp1	235.405	303.573	167.237	0.550895	-1.81523	-0.860152	0.000619341	0.006177	protein_coding
ENSMUSG00000073725	Lmbrd1	760.252	980.893	539.611	0.550123	-1.81778	-0.862175	0.000237137	0.00265734	protein_coding
ENSMUSG00000078866	Zfp970	462.798	597.134	328.462	0.550064	-1.81797	-0.862328	0.00125329	0.0114898	protein_coding
ENSMUSG00000058756	Thra	739.56	954.231	524.888	0.550064	-1.81797	-0.862328	0.00100687	0.00947294	protein_coding
ENSMUSG00000032540	Abhd5	350.731	452.796	248.666	0.54918	-1.8209	-0.864649	0.00106561	0.0099551	protein_coding
ENSMUSG00000030275	Etnk1	1163.94	1503.21	824.679	0.548613	-1.82278	-0.86614	8.92367e-05	0.00110168	protein_coding
ENSMUSG00000031667	Aktip	347.23	448.517	245.943	0.548348	-1.82366	-0.866837	0.000395244	0.0041626	protein_coding
ENSMUSG00000025262	Fam120c	233.176	301.271	165.08	0.547948	-1.82499	-0.86789	0.00369271	0.0290101	protein_coding
ENSMUSG00000000708	Kat2b	877.681	1134.83	620.536	0.546812	-1.82878	-0.870884	2.26211e-05	0.00031608	protein_coding
ENSMUSG00000079557	2002-03-01	430.383	556.527	304.239	0.546674	-1.82924	-0.871246	0.00322536	0.0259133	protein_coding
ENSMUSG00000057101	Zfp180	292.569	378.351	206.787	0.546549	-1.82966	-0.871578	0.00669356	0.0479051	protein_coding
ENSMUSG00000045038	Prkce	258.732	334.608	182.857	0.546479	-1.8299	-0.871761	0.00213422	0.0182334	protein_coding
ENSMUSG00000027861	Casq2	273.526	353.886	193.167	0.545846	-1.83202	-0.873433	0.00189972	0.0164603	protein_coding
ENSMUSG00000030313	Dennd5b	328.815	425.418	232.211	0.545843	-1.83203	-0.873442	0.000203304	0.00231032	protein_coding
ENSMUSG00000075232	Amd1	260.195	336.757	183.633	0.545298	-1.83386	-0.874883	0.00398594	0.030874	protein_coding
ENSMUSG00000042700	Sipa1l1	1300.75	1683.49	918	0.545295	-1.83387	-0.87489	0.00109926	0.0102229	protein_coding
ENSMUSG00000032547	Ryk	484.872	627.808	341.937	0.544652	-1.83604	-0.876594	0.00107799	0.0100499	protein_coding
ENSMUSG00000039349	C130074G19Rik	465.352	602.552	328.152	0.544604	-1.8362	-0.87672	0.00187337	0.0162674	protein_coding
ENSMUSG00000030861	Acadsb	506.375	656.265	356.485	0.543202	-1.84094	-0.880439	0.000541125	0.00548658	protein_coding
ENSMUSG00000048218	Amigo2	99.1009	128.48	69.7214	0.542662	-1.84277	-0.881875	0.00398709	0.030874	protein_coding
ENSMUSG00000050666	Vstm4	209.227	271.298	147.156	0.542415	-1.84361	-0.88253	0.000850707	0.00814284	protein_coding
ENSMUSG00000022723	Crybg3	620.762	805.004	436.52	0.542259	-1.84414	-0.882947	0.000619925	0.00618009	protein_coding
ENSMUSG00000081534	Slc48a1	486.638	631.168	342.108	0.542024	-1.84494	-0.883572	0.00251158	0.0209732	protein_coding
ENSMUSG00000020023	Tmcc3	406.953	528.185	285.721	0.540948	-1.84861	-0.886438	0.00142827	0.0128693	protein_coding
ENSMUSG00000018593	Sparc	18638.5	24192.9	13084.1	0.540826	-1.84903	-0.886765	0.00285066	0.0233145	protein_coding
ENSMUSG00000036916	Zfp280c	308.452	400.399	216.506	0.540724	-1.84937	-0.887035	5.17814e-05	0.000671968	protein_coding
ENSMUSG00000030770	Parva	1592.17	2067.78	1116.55	0.539976	-1.85193	-0.889032	0.000776341	0.00749776	protein_coding
ENSMUSG00000022790	Igsf11	246.359	320.074	172.643	0.539385	-1.85396	-0.890614	0.000111916	0.00134921	protein_coding
ENSMUSG00000002108	Nr1h3	163.953	213.017	114.89	0.539347	-1.85409	-0.890714	0.000252952	0.00281918	protein_coding
ENSMUSG00000021900	Btd	209.111	271.699	146.522	0.539281	-1.85432	-0.890891	0.00304581	0.0246503	protein_coding
ENSMUSG00000020817	Rabep1	850.964	1105.92	596.009	0.538927	-1.85554	-0.891839	0.000232569	0.00261264	protein_coding
ENSMUSG00000006373	Pgrmc1	960.198	1248.31	672.082	0.538392	-1.85738	-0.89327	0.000198703	0.00226602	protein_coding
ENSMUSG00000017009	Sdc4	814.79	1059.42	570.162	0.538185	-1.8581	-0.893826	0.000309784	0.00336133	protein_coding
ENSMUSG00000040234	Tm7sf3	907.707	1180.66	634.756	0.537628	-1.86002	-0.895319	0.00238838	0.020108	protein_coding
ENSMUSG00000029484	Anxa3	795.516	1034.85	556.179	0.537447	-1.86065	-0.895807	0.00120168	0.0110842	protein_coding
ENSMUSG00000000440	Pparg	104.745	136.268	73.2224	0.537342	-1.86101	-0.896087	0.00253827	0.0211648	protein_coding
ENSMUSG00000041731	Pgm5	123.603	160.802	86.4036	0.53733	-1.86105	-0.896118	0.00190338	0.0164795	protein_coding
ENSMUSG00000028906	Epb41	259.892	338.141	181.642	0.53718	-1.86157	-0.896522	8.70576e-07	1.60601e-05	protein_coding
ENSMUSG00000031755	Bbs2	167.784	218.318	117.25	0.53706	-1.86199	-0.896844	0.00462129	0.0349928	protein_coding
ENSMUSG00000029669	Tspan12	114.509	148.998	80.02	0.537055	-1.86201	-0.896859	0.00281893	0.0231033	protein_coding
ENSMUSG00000022514	Il1rap	419.806	546.257	293.356	0.537029	-1.8621	-0.896929	0.000475962	0.00490965	protein_coding
ENSMUSG00000041696	Rasl12	190.373	247.726	133.02	0.536963	-1.86232	-0.897105	0.00145574	0.0130543	protein_coding
ENSMUSG00000061411	Nol4l	208.221	270.994	145.449	0.536724	-1.86315	-0.897747	0.00545425	0.0402473	protein_coding
ENSMUSG00000047694	Yipf6	490.241	638.156	342.325	0.536429	-1.86418	-0.898541	0.000237026	0.00265734	protein_coding
ENSMUSG00000040596	Pogk	573.087	746.403	399.77	0.535596	-1.86708	-0.900784	0.000297047	0.00324182	protein_coding
ENSMUSG00000033174	Mgll	967.403	1260.3	674.511	0.5352	-1.86846	-0.901849	0.000112416	0.00135441	protein_coding
ENSMUSG00000022799	Arhgap31	2109.54	2748.38	1470.7	0.535116	-1.86875	-0.902075	0.000160017	0.00187018	protein_coding
ENSMUSG00000030788	Rnf141	1119.35	1458.37	780.33	0.53507	-1.86892	-0.902201	0.000143713	0.00169366	protein_coding
ENSMUSG00000025510	Cd151	1718.1	2238.7	1197.49	0.534903	-1.8695	-0.902652	4.09523e-05	0.000546837	protein_coding
ENSMUSG00000030315	Vgll4	447.898	583.651	312.145	0.534814	-1.86981	-0.90289	0.000670953	0.00660423	protein_coding
ENSMUSG00000025656	Arhgef9	255.953	333.544	178.362	0.534747	-1.87004	-0.903071	0.000299377	0.00326409	protein_coding
ENSMUSG00000042302	Ehbp1	1317.08	1716.57	917.597	0.534554	-1.87072	-0.903593	9.82733e-05	0.00120206	protein_coding
ENSMUSG00000031770	Herpud1	537.446	700.8	374.092	0.533808	-1.87333	-0.905607	3.72148e-05	0.000499887	protein_coding
ENSMUSG00000041440	Gk5	121.457	158.395	84.5184	0.533593	-1.87409	-0.906187	0.00126176	0.011558	protein_coding
ENSMUSG00000004631	Sgce	416.446	543.205	289.688	0.533294	-1.87514	-0.906997	0.000648273	0.00640613	protein_coding
ENSMUSG00000079363	Gbp4	135.955	177.345	94.564	0.53322	-1.8754	-0.907197	0.00124674	0.011439	protein_coding
ENSMUSG00000069833	Ahnak	82266.9	107364	57169.6	0.532483	-1.878	-0.909193	0.000189832	0.00217364	protein_coding
ENSMUSG00000028195	Cyr61	174.251	227.419	121.082	0.532419	-1.87822	-0.909366	0.00136327	0.0123625	protein_coding
ENSMUSG00000073889	Il11ra1	408.145	532.754	283.537	0.532209	-1.87896	-0.909934	0.00218438	0.0185786	protein_coding
ENSMUSG00000041775	Mapk1ip1	107.544	140.414	74.6737	0.531809	-1.88037	-0.911019	0.00445475	0.0339252	protein_coding
ENSMUSG00000038119	Cdon	522.862	682.719	363.006	0.531706	-1.88074	-0.911299	0.00405635	0.0313157	protein_coding
ENSMUSG00000029581	Fscn1	929.352	1213.6	645.101	0.531559	-1.88126	-0.911698	0.000871614	0.00831828	protein_coding
ENSMUSG00000030695	Aldoa	3670.95	4794.44	2547.45	0.531335	-1.88205	-0.912307	0.00470919	0.0354919	protein_coding
ENSMUSG00000066441	Rdh11	302.175	394.908	209.442	0.530356	-1.88553	-0.914967	0.000981651	0.009286	protein_coding
ENSMUSG00000028389	Zfp37	98.1348	128.271	67.9984	0.530115	-1.88638	-0.915623	0.00156419	0.0138835	protein_coding
ENSMUSG00000020085	Aifm2	221.553	289.612	153.494	0.529997	-1.8868	-0.915943	0.0061866	0.0448887	protein_coding
ENSMUSG00000033327	Tnxb	6342.31	8292.23	4392.39	0.5297	-1.88786	-0.916753	0.00244454	0.0205349	protein_coding
ENSMUSG00000046447	Camk2n1	234.835	307.063	162.608	0.52956	-1.88836	-0.917134	8.51963e-06	0.000129719	protein_coding
ENSMUSG00000045664	Cdc42ep2	106.963	139.978	73.9468	0.528273	-1.89296	-0.920643	0.00663329	0.047534	protein_coding
ENSMUSG00000001865	Cpa3	83.1462	108.821	57.4716	0.528131	-1.89347	-0.921031	0.00507657	0.0378313	protein_coding
ENSMUSG00000031451	Gas6	3025.26	3959.51	2091	0.528096	-1.8936	-0.921129	2.46461e-05	0.000341626	protein_coding
ENSMUSG00000018398	2008-09-01	1337.07	1750.21	923.935	0.527899	-1.8943	-0.921667	0.000606748	0.00606748	protein_coding
ENSMUSG00000037552	Plekhg2	736.46	964.083	508.837	0.527793	-1.89468	-0.921955	0.00460473	0.0349026	protein_coding
ENSMUSG00000027254	Map1a	394.645	516.823	272.467	0.527196	-1.89683	-0.923589	0.000834022	0.00800009	protein_coding
ENSMUSG00000029247	Paics	1158.47	1517.64	799.291	0.526666	-1.89874	-0.925039	5.73063e-05	0.000737309	protein_coding
ENSMUSG00000026922	Agpat2	219.903	288.189	151.617	0.526102	-1.90077	-0.926585	0.00225378	0.0190886	protein_coding
ENSMUSG00000070047	Fat1	3536.83	4638.49	2435.16	0.524989	-1.9048	-0.929641	6.41357e-05	0.000818646	protein_coding
ENSMUSG00000061273	Mmgt1	442.034	579.917	304.151	0.524474	-1.90667	-0.931056	0.00194158	0.0167844	protein_coding
ENSMUSG00000042271	Nxt2	162.087	212.665	111.509	0.524343	-1.90715	-0.931417	0.00558935	0.0411233	protein_coding
ENSMUSG00000024190	Dusp1	201.799	264.785	138.813	0.524247	-1.9075	-0.931682	3.73778e-05	0.000501778	protein_coding
ENSMUSG00000025937	Lactb2	172.746	226.815	118.677	0.523233	-1.91119	-0.934473	0.00226653	0.019175	protein_coding
ENSMUSG00000030643	Rab30	87.786	115.382	60.1904	0.521664	-1.91694	-0.938808	0.00209989	0.0179672	protein_coding
ENSMUSG00000025278	Flnb	4512.18	5938.44	3085.91	0.519649	-1.92438	-0.94439	5.4861e-05	0.00070908	protein_coding
ENSMUSG00000027312	Atrn	1092.99	1439.23	746.757	0.518858	-1.92731	-0.94659	2.6084e-05	0.00036023	protein_coding
ENSMUSG00000008305	Tle1	338.054	445.305	230.803	0.518304	-1.92937	-0.94813	0.00327814	0.0262298	protein_coding
ENSMUSG00000075703	Selenoi	339.736	447.529	231.943	0.518276	-1.92948	-0.948209	0.000141059	0.00166673	protein_coding
ENSMUSG00000042410	Agps	1065.55	1404.2	726.894	0.517658	-1.93178	-0.949929	0.000121771	0.00145303	protein_coding
ENSMUSG00000029802	Abcg2	544.154	717.13	371.178	0.517588	-1.93204	-0.950124	0.0020357	0.017471	protein_coding
ENSMUSG00000003464	Pex19	703.82	927.812	479.828	0.517161	-1.93363	-0.951315	0.000837021	0.00802205	protein_coding
ENSMUSG00000026670	Uap1	399.698	526.909	272.488	0.517143	-1.9337	-0.951363	0.000157732	0.00184538	protein_coding
ENSMUSG00000023927	Satb1	426.426	562.48	290.372	0.516235	-1.9371	-0.953899	0.000436905	0.00454832	protein_coding
ENSMUSG00000025465	Echs1	421.928	556.588	287.268	0.516124	-1.93752	-0.954211	0.00034275	0.00367488	protein_coding
ENSMUSG00000039782	Cpeb2	763.65	1007.66	519.642	0.515692	-1.93914	-0.955417	4.4097e-05	0.00058468	protein_coding
ENSMUSG00000027739	Rab33b	223.216	294.548	151.884	0.515651	-1.9393	-0.955533	0.00240169	0.020211	protein_coding
ENSMUSG00000006301	Tmbim1	1182.38	1560.33	804.429	0.515549	-1.93968	-0.955819	1.40907e-05	0.000205535	protein_coding
ENSMUSG00000029373	Pf4	114.878	151.705	78.0513	0.514495	-1.94365	-0.958771	0.00487323	0.0365452	protein_coding
ENSMUSG00000055943	Emc7	418.009	552.1	283.918	0.51425	-1.94458	-0.959457	0.000214025	0.00242361	protein_coding
ENSMUSG00000030357	Fkbp4	367.074	485.169	248.979	0.51318	-1.94863	-0.962464	0.000236399	0.00265171	protein_coding
ENSMUSG00000026490	Cdc42bpa	1849	2447.45	1250.56	0.510965	-1.95708	-0.968702	2.59516e-05	0.000358621	protein_coding
ENSMUSG00000040811	Eml2	172.042	227.806	116.279	0.51043	-1.95913	-0.970216	0.00464904	0.0351344	protein_coding
ENSMUSG00000028476	Reck	242.975	321.806	164.144	0.510071	-1.96051	-0.97123	0.000682941	0.00668436	protein_coding
ENSMUSG00000028645	Slc2a1	1512.14	2003.17	1021.1	0.509743	-1.96177	-0.972158	4.78256e-05	0.000626757	protein_coding
ENSMUSG00000027030	Stk39	396.835	525.799	267.872	0.509457	-1.96287	-0.972968	2.72826e-05	0.000374351	protein_coding
ENSMUSG00000040451	Sgms1	572.299	758.867	385.731	0.508298	-1.96735	-0.976253	0.00076595	0.00741009	protein_coding
ENSMUSG00000067158	Col4a4	194.254	257.689	130.819	0.507663	-1.96981	-0.978058	0.00312146	0.0251903	protein_coding
ENSMUSG00000033060	Lmo7	637.349	845.651	429.047	0.507357	-1.971	-0.978928	0.000508617	0.00520606	protein_coding
ENSMUSG00000003123	Lipe	395.486	524.897	266.076	0.506911	-1.97273	-0.980195	0.000438296	0.00456001	protein_coding
ENSMUSG00000091243	Vgll3	440.222	584.745	295.698	0.505688	-1.97751	-0.983682	3.63777e-05	0.000489396	protein_coding
ENSMUSG00000044968	Napepld	122.267	162.418	82.1164	0.505588	-1.97789	-0.983965	0.00200245	0.0172152	protein_coding
ENSMUSG00000042444	Fam63b	1154.2	1533.93	774.475	0.504897	-1.9806	-0.985938	3.62885e-06	5.93764e-05	protein_coding
ENSMUSG00000009291	Pttg1ip	1882.72	2502.14	1263.3	0.504888	-1.98064	-0.985964	2.97884e-05	0.000405194	protein_coding
ENSMUSG00000035776	Cd99l2	560.563	745.375	375.751	0.50411	-1.9837	-0.988191	1.34053e-05	0.000196937	protein_coding
ENSMUSG00000034403	Pja1	528.301	702.527	354.075	0.504002	-1.98412	-0.988498	0.00162133	0.0143174	protein_coding
ENSMUSG00000034152	Exoc3	608.89	810.517	407.262	0.502472	-1.99016	-0.992884	0.000122129	0.00145569	protein_coding
ENSMUSG00000055116	Arntl	190.524	253.675	127.373	0.50211	-1.99159	-0.993924	0.000401645	0.00422804	protein_coding
ENSMUSG00000044072	Eml6	117.03	155.826	78.235	0.502068	-1.99176	-0.994045	0.000946821	0.00897532	protein_coding
ENSMUSG00000022178	Ajuba	173.487	231.002	115.972	0.502039	-1.99188	-0.994129	0.0039056	0.0303888	protein_coding
ENSMUSG00000032375	Aph1b	193.084	257.141	129.027	0.501776	-1.99292	-0.994883	0.00170672	0.0149777	protein_coding
ENSMUSG00000034066	Farp2	173.765	231.548	115.983	0.500902	-1.9964	-0.997401	0.000945057	0.00896236	protein_coding
ENSMUSG00000022747	St3gal6	131.104	174.775	87.4333	0.500262	-1.99895	-0.999245	0.00285184	0.0233145	protein_coding
ENSMUSG00000065176	Rnu12	268.48	357.933	179.027	0.50017	-1.99932	-0.999509	3.31931e-09	8.705e-08	snRNA
ENSMUSG00000075702	Selenom	269.819	359.846	179.792	0.499635	-2.00146	-1.00105	0.00592706	0.0431998	protein_coding
ENSMUSG00000019990	Pde7b	208.364	277.891	138.837	0.499612	-2.00155	-1.00112	0.00324328	0.0260196	protein_coding
ENSMUSG00000057738	Sptan1	9384.56	12516.2	6252.93	0.499587	-2.00165	-1.00119	7.72013e-06	0.000118747	protein_coding
ENSMUSG00000008540	Mgst1	482.888	644.472	321.303	0.498553	-2.00581	-1.00418	0.00124623	0.011439	protein_coding
ENSMUSG00000073481	2002-03-01	515.098	687.517	342.68	0.498432	-2.00629	-1.00453	0.000623568	0.00619725	protein_coding
ENSMUSG00000054484	Tmem62	195.124	260.502	129.746	0.498063	-2.00778	-1.0056	0.000109274	0.00132194	protein_coding
ENSMUSG00000020315	Sptbn1	14517.2	19382.5	9651.83	0.497967	-2.00817	-1.00588	1.47644e-05	0.000214668	protein_coding
ENSMUSG00000033910	Gucy1a3	310.34	414.519	206.161	0.497351	-2.01065	-1.00766	0.00223574	0.0189714	protein_coding
ENSMUSG00000042734	Ttc9	307.508	411.013	204.003	0.496342	-2.01474	-1.01059	0.00160782	0.0142148	protein_coding
ENSMUSG00000040351	Ankib1	877.646	1173.37	581.923	0.495942	-2.01636	-1.01176	1.55504e-05	0.000225083	protein_coding
ENSMUSG00000025868	Higd2a	287.015	384.177	189.853	0.494181	-2.02355	-1.01689	0.000444108	0.00461268	protein_coding
ENSMUSG00000054814	Usp46	542.824	727.118	358.53	0.493083	-2.02806	-1.0201	2.00706e-05	0.000283956	protein_coding
ENSMUSG00000029309	Sparcl1	2966.87	3975.31	1958.44	0.492652	-2.02983	-1.02136	2.33008e-05	0.000324372	protein_coding
ENSMUSG00000050627	Gpd1l	392.653	526.293	259.014	0.492148	-2.03191	-1.02283	0.000419445	0.00438881	protein_coding
ENSMUSG00000023067	Cdkn1a	266.053	356.616	175.49	0.492098	-2.03211	-1.02298	0.000525067	0.00534537	protein_coding
ENSMUSG00000038371	Sbf2	1857.5	2490.98	1224.03	0.491383	-2.03507	-1.02508	1.2051e-05	0.000178562	protein_coding
ENSMUSG00000038412	Higd1a	96.7851	129.825	63.7452	0.491009	-2.03662	-1.02618	0.00365576	0.0287884	protein_coding
ENSMUSG00000041120	Nbl1	2035.13	2730.67	1339.59	0.490571	-2.03844	-1.02747	4.21094e-05	0.000560631	protein_coding
ENSMUSG00000029772	Ahcyl2	572.832	768.727	376.936	0.490339	-2.03941	-1.02815	3.70587e-06	6.05489e-05	protein_coding
ENSMUSG00000029376	Mthfd2l	70.4549	94.5539	46.3558	0.490258	-2.03974	-1.02839	0.0035269	0.0279921	protein_coding
ENSMUSG00000034930	Rtkn	858.174	1152.16	564.188	0.489679	-2.04216	-1.03009	2.48611e-05	0.000344184	protein_coding
ENSMUSG00000020325	Fstl3	102.504	137.632	67.376	0.489536	-2.04275	-1.03051	0.00190212	0.0164749	protein_coding
ENSMUSG00000028821	Syf2	441.384	592.824	289.945	0.489091	-2.04461	-1.03183	2.29639e-05	0.00031988	protein_coding
ENSMUSG00000020019	Ntn4	335.64	451.062	220.218	0.48822	-2.04826	-1.0344	0.000264627	0.00293193	protein_coding
ENSMUSG00000039943	Plcb4	435.998	586.223	285.774	0.487484	-2.05135	-1.03657	5.81986e-05	0.000748363	protein_coding
ENSMUSG00000032902	Slc16a1	1684.05	2264.88	1103.21	0.487094	-2.05299	-1.03773	5.82001e-06	9.14515e-05	protein_coding
ENSMUSG00000019978	Epb41l2	2229.86	2999.74	1459.98	0.486704	-2.05464	-1.03888	9.80445e-06	0.000148182	protein_coding
ENSMUSG00000023571	Fam132a	136.16	183.278	89.0418	0.485829	-2.05834	-1.04148	0.00117669	0.0108714	protein_coding
ENSMUSG00000035919	Bbs9	305.493	411.211	199.774	0.485817	-2.05839	-1.04151	0.000711847	0.00692824	protein_coding
ENSMUSG00000031808	Slc27a1	912.734	1228.85	596.614	0.485504	-2.05972	-1.04245	3.1455e-05	0.000426322	protein_coding
ENSMUSG00000030161	Gabarapl1	881.728	1187.36	576.096	0.48519	-2.06105	-1.04338	2.72727e-05	0.000374351	protein_coding
ENSMUSG00000036503	Rnf13	1139.86	1535.01	744.717	0.485155	-2.06119	-1.04348	4.89083e-06	7.78808e-05	protein_coding
ENSMUSG00000026594	Ralgps2	380.309	512.37	248.248	0.484508	-2.06395	-1.04541	5.72196e-06	9.0099e-05	protein_coding
ENSMUSG00000024924	Vldlr	470.098	633.494	306.702	0.484143	-2.0655	-1.04649	0.00166673	0.0146724	protein_coding
ENSMUSG00000026676	Ccdc3	1017.15	1370.8	663.5	0.484025	-2.06601	-1.04685	4.72266e-06	7.55225e-05	protein_coding
ENSMUSG00000057858	Fam204a	175.698	236.853	114.542	0.483599	-2.06783	-1.04812	0.000857984	0.00819859	protein_coding
ENSMUSG00000023921	Mut	289.973	391.026	188.919	0.483136	-2.06981	-1.0495	0.000258968	0.00287912	protein_coding
ENSMUSG00000052609	Plekhg3	705.152	951.01	459.293	0.482953	-2.0706	-1.05005	0.000494448	0.00507484	protein_coding
ENSMUSG00000025586	Cpeb1	356.948	481.432	232.464	0.482859	-2.071	-1.05033	0.000160185	0.00187118	protein_coding
ENSMUSG00000051234	Rnf7	663.337	894.748	431.926	0.482735	-2.07153	-1.0507	7.26633e-05	0.000913082	protein_coding
ENSMUSG00000038388	Mpp6	336.935	454.532	219.338	0.482557	-2.07229	-1.05123	0.00134559	0.0122169	protein_coding
ENSMUSG00000010290	AI597479	319.853	431.681	208.026	0.481896	-2.07514	-1.05321	0.000460577	0.00476619	protein_coding
ENSMUSG00000040648	Ppip5k2	927.917	1254.17	601.662	0.479728	-2.08452	-1.05971	0.000155967	0.00182852	protein_coding
ENSMUSG00000021252	0610007P14Rik	121.48	164.255	78.7055	0.479165	-2.08696	-1.06141	0.00637774	0.0459506	protein_coding
ENSMUSG00000041624	Gucy1a2	162.728	220.113	105.343	0.478585	-2.08949	-1.06315	0.000119815	0.00143144	protein_coding
ENSMUSG00000047454	Gphn	225.726	305.367	146.086	0.478394	-2.09033	-1.06373	0.000732012	0.00710917	protein_coding
ENSMUSG00000022749	Tbc1d23	655.539	887.249	423.829	0.477689	-2.09341	-1.06586	2.09773e-05	0.000295304	protein_coding
ENSMUSG00000034312	Iqsec1	1276.91	1728.28	825.541	0.477666	-2.09351	-1.06593	0.000156263	0.00183104	protein_coding
ENSMUSG00000052957	Gas1	311.254	421.335	201.173	0.477465	-2.09439	-1.06653	0.00390314	0.0303802	protein_coding
ENSMUSG00000026701	Prdx6	588.521	796.714	380.328	0.47737	-2.09481	-1.06682	6.6108e-05	0.000839499	protein_coding
ENSMUSG00000001663	Gstt1	127.324	172.456	82.191	0.476591	-2.09823	-1.06918	0.000524817	0.00534523	protein_coding
ENSMUSG00000021771	Vdac2	1291.72	1749.66	833.779	0.476538	-2.09847	-1.06934	2.50236e-05	0.000346221	protein_coding
ENSMUSG00000033900	Map9	59.6456	80.8242	38.467	0.475934	-2.10113	-1.07117	0.00494935	0.0370088	protein_coding
ENSMUSG00000030168	Adipor2	1010.45	1369.84	651.053	0.475277	-2.10404	-1.07316	1.88366e-05	0.00026784	protein_coding
ENSMUSG00000020173	Cobl	166.567	225.93	107.205	0.474504	-2.10746	-1.07551	0.00402971	0.0311506	protein_coding
ENSMUSG00000000804	Usp32	799.971	1086.06	513.884	0.473165	-2.11343	-1.07959	5.30649e-06	8.39667e-05	protein_coding
ENSMUSG00000033825	Tpsb2	52.7032	71.563	33.8433	0.472917	-2.11454	-1.08034	0.00322621	0.0259133	protein_coding
ENSMUSG00000006356	Crip2	385.076	523.186	246.967	0.472044	-2.11845	-1.08301	0.00146193	0.0130994	protein_coding
ENSMUSG00000036356	Csgalnact1	302.423	410.974	193.871	0.471737	-2.11983	-1.08395	5.71864e-05	0.000736185	protein_coding
ENSMUSG00000038086	Hspb2	81.779	111.147	52.4107	0.471542	-2.1207	-1.08454	0.00436503	0.0333206	protein_coding
ENSMUSG00000055148	Klf2	82.8846	112.675	53.0942	0.471216	-2.12217	-1.08554	0.00564828	0.0414623	protein_coding
ENSMUSG00000036817	Sun1	651.868	886.346	417.391	0.470912	-2.12354	-1.08647	5.50389e-05	0.000710972	protein_coding
ENSMUSG00000047414	Flrt2	924.336	1256.94	591.727	0.470767	-2.12419	-1.08692	1.85622e-06	3.19462e-05	protein_coding
ENSMUSG00000032377	Plscr4	316.524	430.496	202.553	0.47051	-2.12535	-1.0877	0.000429595	0.00447429	protein_coding
ENSMUSG00000036570	Fxyd1	321.129	436.87	205.387	0.470133	-2.12706	-1.08886	0.000295468	0.00322809	protein_coding
ENSMUSG00000038740	Mvb12b	986.071	1341.85	630.289	0.469715	-2.12895	-1.09014	6.51179e-06	0.000101826	protein_coding
ENSMUSG00000038893	Fam117a	106.576	145.081	68.0709	0.469193	-2.13132	-1.09175	0.00451253	0.0343148	protein_coding
ENSMUSG00000032064	Dixdc1	80.3272	109.366	51.288	0.468956	-2.1324	-1.09248	0.000991363	0.00935183	protein_coding
ENSMUSG00000037972	Snn	527.793	718.897	336.689	0.468341	-2.1352	-1.09437	3.75007e-05	0.000503129	protein_coding
ENSMUSG00000018427	Ypel2	277.167	377.664	176.671	0.467801	-2.13766	-1.09603	0.000360278	0.00383912	protein_coding
ENSMUSG00000032289	Thsd4	251.641	343.186	160.095	0.466495	-2.14365	-1.10007	2.69899e-05	0.000371152	protein_coding
ENSMUSG00000063558	Aox1	204.65	279.111	130.188	0.466439	-2.1439	-1.10024	0.000232953	0.00261565	protein_coding
ENSMUSG00000028949	Smarcd3	124.716	170.098	79.3346	0.466405	-2.14406	-1.10034	0.00291928	0.0237797	protein_coding
ENSMUSG00000091562	Crybg3	393.231	536.482	249.98	0.465961	-2.1461	-1.10172	6.28997e-05	0.000804233	processed_transcript
[truncated: 1,178 more rows]

## Sheet: (B) Known LncRNAs
Ensembl_ID	baseMean	baseMeanA	baseMeanB	foldChange	log2FoldChange	pval	padj	mgi_symbol	gene_biotype	ClosestGene
ENSMUSG00000000031	2315.13	519.545	4110.73	7.91217	2.98407	1.50547e-40	2.90543e-38	H19	lincRNA	Mrpl23(+44474),Igf2(+82003)
ENSMUSG00000097312	257.312	438.685	75.9395	0.173107	-2.53027	9.24852e-24	8.73772e-22	Gm26870	lincRNA	Gm10719(-2179)
ENSMUSG00000097736	408.67	709.961	107.378	0.151246	-2.72503	4.96404e-21	4.15141e-19	9530059O14Rik	lincRNA	Topaz1(-174715),Abhd5(+221023)
ENSMUSG00000087604	24.906	49.812	0	0	-Inf	1.94397e-14	9.08795e-13	Cdrt4os1	antisense	Tekt3(-57625),Cdrt4(+52836)
ENSMUSG00000085987	82.9515	151.362	14.5413	0.0960698	-3.37977	2.09056e-14	9.65333e-13	Gm13403	lincRNA	Mvb12b(-54002),Pbx3(+430302)
ENSMUSG00000087064	42.3807	81.5652	3.19622	0.0391861	-4.67351	8.77883e-11	2.79191e-09	Sap30bpos	antisense	Itgb4(-22650),Recql5(-18598)
ENSMUSG00000021268	1165.91	679.678	1652.14	2.43076	1.28141	3.23277e-10	9.63009e-09	Meg3	lincRNA	Rtl1(+59280),Dlk1(+88201)
ENSMUSG00000054510	23.0988	0.197655	45.9999	232.728	7.8625	9.52872e-10	2.66615e-08	Gm14461	lincRNA	Ube2e3(-631107),Cwc22(-291565)
ENSMUSG00000052281	30.1017	56.6949	3.50849	0.0618836	-4.0143	1.70315e-08	4.03114e-07	Tspan32os	antisense	Cd81(-44841),Tspan32(+2852)
ENSMUSG00000086320	1248.05	1758.71	737.394	0.419281	-1.25401	2.79733e-08	6.40606e-07	Gm12840	lincRNA	Dmap1(-17973),Klf17(+65402)
ENSMUSG00000085773	18.3205	0.348116	36.293	104.255	6.70398	3.71074e-08	8.36212e-07	Gm16233	antisense	AI747448(-15109),Clca6(+27407)
ENSMUSG00000097767	270.227	416.041	124.413	0.29904	-1.74159	4.35825e-08	9.70507e-07	Miat	lincRNA	Cryba4(+23516),C130026L21Rik(+647580)
ENSMUSG00000062391	14.0812	27.8347	0.327624	0.0117703	-6.4087	8.65917e-08	1.83591e-06	4932435O22Rik	lincRNA	Sdk2(-382548),Rpl38(-219843)
ENSMUSG00000089709	13.5204	27.0409	0	0	-Inf	1.26585e-07	2.6127e-06	Gm16262	antisense	Slc9a9(+32329),Chst2(+705032)
ENSMUSG00000086825	114.344	186.871	41.8163	0.223771	-2.1599	2.30009e-07	4.58799e-06	Gm15675	lincRNA	Daf2(-13639),Cd55(+26096)
ENSMUSG00000084980	25.2082	45.7056	4.71067	0.103065	-3.27837	8.09927e-07	1.49903e-05	Slc36a1os	antisense	Slc36a2(-12491),Slc36a1(-6782)
ENSMUSG00000097414	11.9859	22.2608	1.71086	0.0768553	-3.70171	3.04231e-06	5.04741e-05	B130046B21Rik	lincRNA	Ddn(+797)
ENSMUSG00000097451	1267.58	838.935	1696.23	2.02188	1.0157	3.9784e-06	6.46275e-05	Rian	processed_transcript	Rtl1(-3673)
ENSMUSG00000097415	44.2019	18.484	69.9197	3.78271	1.91942	4.1708e-06	6.74136e-05	AU020206	lincRNA	Klhl25(-66262),Akap13(+326542)
ENSMUSG00000078190	156.728	77.6008	235.855	3.03934	1.60376	6.79215e-06	0.000105552	Dnm3os	antisense	Gm10176(-256093),4930558K02Rik(-241951)
ENSMUSG00000085295	17.9368	0.644598	35.229	54.6526	5.77222	7.82262e-06	0.000120241	4930430E12Rik	antisense	Cyp7a1(-81847),Sdcbp(-8172)
ENSMUSG00000086109	10.0484	0	20.0969	Inf	Inf	1.20233e-05	0.000178375	Gm13391	lincRNA	Usp6nl(+119494),Celf2(+412769)
ENSMUSG00000089941	72.2376	109.543	34.9318	0.318885	-1.64889	1.20517e-05	0.000178562	Gm16168	antisense	Qk(-176265),Pacrg(+343817)
ENSMUSG00000086432	16.6969	31.2255	2.16835	0.0694416	-3.84806	1.8821e-05	0.000267787	B430119L08Rik	antisense	Serpina1a(-32477),Serpina1c(+8855)
ENSMUSG00000089699	42.0581	70.0177	14.0986	0.201358	-2.31217	2.2777e-05	0.000318062	Gm1992	antisense	Xkr4(+204861)
ENSMUSG00000086150	13.5628	0.545771	26.5798	48.7015	5.60589	2.27983e-05	0.000318162	Bach2os	antisense	Gja10(+31137),D130062J21Rik(+327890)
ENSMUSG00000097462	104.517	158.304	50.7308	0.320465	-1.64176	4.1015e-05	0.000547352	9530026P05Rik	antisense	Adamts9(-39148)
ENSMUSG00000097039	70.2381	26.4164	114.06	4.31776	2.11028	5.23129e-05	0.000677308	Pvt1	lincRNA	Myc(+52703)
ENSMUSG00000084843	10.0269	19.9632	0.090528	0.00453474	-7.78477	8.41822e-05	0.00104499	B230312C02Rik	lincRNA	Slco4a1(-75150),Gata5(-51130)
ENSMUSG00000050334	18.2551	31.9996	4.51049	0.140954	-2.8267	8.6739e-05	0.00107319	C130071C03Rik	lincRNA	Tmem161b(-500778),Mef2c(+217484)
ENSMUSG00000097745	14.0433	26.1208	1.96574	0.0752559	-3.73205	0.000121815	0.00145303	AI115009	antisense	Ak5(+767)
ENSMUSG00000056145	51.6546	19.8244	83.4848	4.21121	2.07423	0.000202013	0.00229796	AI504432	lincRNA	Kcna2(-62030),Kcna3(+3375)
ENSMUSG00000097789	23.4381	38.5142	8.36196	0.217114	-2.20348	0.000212929	0.00241483	Gm2115	protein_coding	Arnt2(-119123),Fah(+76745)
ENSMUSG00000097814	10.9145	21.2859	0.543168	0.0255178	-5.29235	0.000249743	0.00278892	Panct2	antisense	Slco4c1(-274)
ENSMUSG00000086531	6.99138	0	13.9828	Inf	Inf	0.000331175	0.00356262	Gm11351	lincRNA	Nrsn1(-660769),Hdgfl1(+839314)
ENSMUSG00000093452	29.4954	5.40163	53.5891	9.92091	3.31047	0.000466827	0.00482423	Zfhx2os	antisense	Zfhx2(+36020),Ngdn(+40850)
ENSMUSG00000085526	17.3606	30.8956	3.8256	0.123823	-3.01364	0.000469324	0.0048456	Gm16083	antisense	Cd55(+117)
ENSMUSG00000097350	38.0267	63.0166	13.0368	0.206879	-2.27314	0.000549123	0.00554945	4732491K20Rik	lincRNA	Map3k4(-369)
ENSMUSG00000086013	26.6907	45.0909	8.29056	0.183863	-2.44329	0.000575781	0.005786	Gm15706	lincRNA	Kras(-420)
ENSMUSG00000097119	319.191	408.914	229.468	0.561165	-0.833503	0.000798139	0.007682	B230354K17Rik	lincRNA	Cdc5l(-333)
ENSMUSG00000085912	37.2772	62.3003	12.2541	0.196694	-2.34597	0.00127214	0.0116296	Trp53cor1	lincRNA	Cdkn1a(-14846),Srsf3(+46253)
ENSMUSG00000087382	35.9144	54.6005	17.2283	0.315533	-1.66414	0.00137678	0.012465	Ctcflos	antisense	Ctcfl(+8613),Rbm38(+90414)
ENSMUSG00000086331	40.9751	60.884	21.0663	0.346007	-1.53113	0.00246459	0.0206418	Gm16310	sense_intronic	Kcne2(-197753),Slc5a3(+36314)
ENSMUSG00000085423	13.5382	1.73614	25.3402	14.5957	3.86747	0.00337462	0.0268969	Gm15735	antisense	Ggact(-39104),Tmtc4(+31017)
ENSMUSG00000090828	461.946	332.687	591.205	1.77706	0.829491	0.00343569	0.0273354	Sox2ot	lincRNA	Sox2(-545500),Dnajc19(-23193)
ENSMUSG00000044689	23.7162	36.8163	10.616	0.28835	-1.79411	0.00421594	0.0323796	Gm13749	lincRNA	4933402D24Rik(-195496),Klf7(+156626)
ENSMUSG00000097649	15.8072	4.12576	27.4886	6.66268	2.7361	0.00429547	0.0328786	Gm10561	antisense	Rftn2(+281)
ENSMUSG00000085591	8.86315	16.6745	1.05185	0.0630814	-3.98664	0.00499982	0.0373086	Gm13479	lincRNA	Zeb2(-244020)
ENSMUSG00000086712	5.60378	0.197655	11.0099	55.7027	5.79967	0.00510966	0.0380528	AI427809	lincRNA	Slc44a1(-176627),Abca1(-103891)
ENSMUSG00000097324	141.298	181.885	100.712	0.553715	-0.852783	0.00532211	0.0394658	Carmn	lincRNA	Il17b(-22539),Csnk1a1(+110122)
ENSMUSG00000086096	105.993	65.5252	146.46	2.23517	1.16038	0.00539822	0.0398991	Gm12688	lincRNA	Foxd3(-1349)
ENSMUSG00000096948	26.3705	43.9953	8.74562	0.198785	-2.33072	0.00580899	0.0424626	Gm4221	lincRNA	Zfp608(-142)

## Sheet: (C) Predicted LncRNAs
predicted lncRNA	Co-ordinate (1st Exon)	Cloest Genes	baseMean	baseMeanA	baseMeanB	foldChange	log2FoldChange	pval	padj
STGASG028957	chr16:57391339-57391578:-	Filip1l(+38366),Cmss1(+215366)	4352.48	1989.9	6715.05	3.37456	1.7547	7.9278e-20	5.92747e-18
STGASG027814	chr16:57391108-57391578:+	Filip1l(+38250),Cmss1(+215482)	662470	1.09718e+06	227765	0.207592	-2.26818	1.01512e-10	3.18795e-09
STGASG039934	chr2:98667035-98667046:+	Gm10800(+260)	86.2292	128.337	44.1217	0.343796	-1.54037	2.8826e-10	8.59831e-09
STGIG068665	chr8:3754400-3754605:+	Cd209a(-5519),Cd209e(+99806)	1819.91	2978.36	661.466	0.222091	-2.17078	2.75494e-08	6.31538e-07
STGIG005361	chr10:67569048-67569349:+	Gm10797(-2843)	49.5202	81.5301	17.5104	0.214772	-2.21912	7.09834e-06	0.000109856
STGASG039933	chr2:98666546-98666823:+	Gm10800(+616)	32.4935	57.1107	7.87617	0.137911	-2.8582	8.73347e-06	0.000132528
STGASG027573	chr16:35981583-35981826:+	Kpna1(-1610)	17223.2	25437.8	9008.68	0.354146	-1.49758	5.52103e-05	0.000712778
STGIG074680	chr9:122682979-122683040:+	Topaz1(-64336),Abhd5(+331402)	10.3924	20.0951	0.689736	0.0343236	-4.86466	0.000194171	0.00221881
STGASG021669	chr14:54945002-54945502:+	Cmtm5(+8782),Myh6(+21355)	6.49803	12.9961	0	0	-Inf	0.000464959	0.00480713
STGASG058404	chr5:115545713-115546213:-	Rplp0(-13504),Pxn(+39155)	5.45347	10.9069	0	0	-Inf	0.000644649	0.00637869
STGASG028349	chr16:11143857-11144317:-	Txndc11(-9437),Zc3h7a(+32306)	91838.4	133961	49716.2	0.371125	-1.43002	0.00121691	0.0112063
STGASG035960	chr19:10859661-10860161:+	Tmem132a(+10029),Slc15a3(+17367)	13.5215	0.988274	26.0547	26.3639	4.72049	0.00132175	0.0120149
STGIG017703	chr13:34345268-34345768:+	Slc22a23(-336)	6.93618	0.249289	13.6231	54.6477	5.77209	0.00140568	0.0126961
STGASG076617	chr9:123461798-123462189:-	Limd1(-16707),Lars2(+95054)	1.48129e+07	2.1658e+07	7.96783e+06	0.367894	-1.44264	0.00309253	0.0249837
STGIG026815	chr15:98778223-98778633:-	Wnt10b(-278)	9.70223	0.842253	18.5622	22.0388	4.46197	0.00431593	0.0329963
STGIG025081	chr15:86194773-86194984:+	Tbc1d22a(-19580),Cerk(-8738)	17.1967	15.6523	18.7411	1.19734	0.259831	0.0060181	0.0437644
STGIG069312	chr8:48843473-48843891:+	4930555F03Rik(-527231),Tenm3(-168992)	5.76983	0.249289	11.2904	45.2903	5.50113	0.00667467	0.0478002
STGIG060845	chr6:109505119-109505346:+	Edem1(+676592)	8022.37	11330.7	4714.06	0.416045	-1.26519	0.00746238	0.0525087
STGIG001069	chr1:92752153-92752653:+	Otos(-103562),Gpc1(-79242)	6.99267	0.197655	13.7877	69.7564	6.12425	0.00793559	0.055253
STGIG019532	chr13:34345306-34345768:-	Slc22a23(-355)	5.16995	0.249289	10.0906	40.4776	5.33905	0.00838892	0.0579271
STGASG021568	chr14:50839806-50840306:+	Tep1(+30504),Parp2(+32110)	4.89332	0.0988274	9.68781	98.0276	6.61512	0.00887574	0.0606642
STGASG078122	chrX:134466061-134466561:+	Taf7l(+10179),Drp2(+61683)	4.01612	7.94172	0.090528	0.011399	-6.45494	0.00914835	0.0622011
STGIG042026	chr2:13878773-13879072:-	St8sia6(-85115),Ptpla(+177100)	39.5606	75.6497	3.47157	0.0458902	-4.44567	0.0127314	0.0818553
STGASG021670	chr14:54947156-54947656:+	Cmtm5(+10936),Myh6(+19201)	4.31281	8.53509	0.090528	0.0106066	-6.5589	0.0147605	0.0925812
STGIG024285	chr15:28026324-28026824:+	Trio(-726)	3.94698	0	7.89396	Inf	Inf	0.0179466	0.108351
STGIG036913	chr19:11301655-11302101:-	Ms4a5(-18065),Ms4a7(+34266)	12.4277	2.83212	22.0233	7.77625	2.95907	0.0210956	0.123404
STGIG036914	chr19:11302155-11302655:-	Ms4a5(-18592),Ms4a7(+33739)	10.7501	2.03262	19.4675	9.57753	3.25965	0.0222263	0.128421
STGASG053974	chr4:139338095-139338446:-	Mrto4(+14027),Akr7a5(+27527)	295.027	433.344	156.709	0.361627	-1.46743	0.0247656	0.139942
STGASG064122	chr7:30924084-30924584:+	Hamp2(-153)	2.5312	5.0624	0	0	-Inf	0.0287805	0.15701
STGASG078121	chrX:134465561-134465991:+	Taf7l(+10714),Drp2(+61148)	2.82123	5.64245	0	0	-Inf	0.0305567	0.164318
STGASG012525	chr11:69367832-69368069:-	Chd3(+1455),Kcnab3(+41693)	7.11319	3.17177	11.0546	3.48532	1.80129	0.031169	0.166974
STGASG068297	chr7:130834362-130834652:-	Plekha1(-31403),Btbd16(+60438)	1.00061e+06	1.38354e+06	617682	0.446451	-1.16342	0.0326631	0.17317
STGASG076682	chrM:964-1187:-	mt-Co1(-4252),mt-Nd2(-2838),	46.8879	33.0835	60.6922	1.83452	0.8754	0.0331007	0.174793
STGIG070691	chr8:122230348-122230848:+	Gm22(-38971),Banp(+280054)	10.7003	1.83497	19.5656	10.6626	3.41449	0.0334336	0.176087
STGIG072670	chr9:13414307-13414429:+	Phxr4(-16993),Ccdc82(+167386)	15.0769	4.07857	26.0752	6.39323	2.67654	0.0373382	0.192427
STGASG010599	chr11:99610673-99611173:+	Gm11937(-734)	4.13938	2.82365	5.4551	1.93193	0.950044	0.0376176	0.193442
STGIG056469	chr5:125466023-125466523:+	Aacs(-9541),Bri3bp(+24705)	4.25694	8.42335	0.090528	0.0107473	-6.53989	0.0380775	0.195363
STGIG035183	chr18:60746571-60747571:-	Ndst1(-33682),Rps14(-27439)	20.8895	8.93443	32.8446	3.67618	1.87821	0.0387127	0.197966
STGIG026247	chr15:67176632-67176891:-	St3gal1(-62770)	24.4345	15.9097	32.9594	2.07166	1.05079	0.0430094	0.214667
STGIG013218	chr11:99851613-99852113:-	Krtap4-16(-255)	2.63581	0	5.27162	Inf	Inf	0.0525714	0.250119
STGIG068880	chr8:14906734-14907194:+	Arhgef10(-4699)	7.97368	11.7109	4.23648	0.361756	-1.46691	0.0532736	0.252563
STGIG071373	chr8:48843778-48843973:-	4930555F03Rik(-527037),Tenm3(-169186)	4.59823	0.597405	8.59905	14.394	3.8474	0.053552	0.253661
STGASG021671	chr14:54948201-54948701:+	Cmtm5(+11981),Myh6(+18156)	4.8823	9.76459	0	0	-Inf	0.0547809	0.258237
STGASG038308	chr2:18048377-18048877:+	Skida1(+424)	14.5266	25.8723	3.18086	0.122945	-3.02392	0.0552663	0.260021
STGIG061496	chr6:149566262-149566762:+	Gm21814(-15500),Bicd1(+157528)	3.32009	6.54966	0.090528	0.0138218	-6.17691	0.0587653	0.272356
STGIG061729	chr6:21852841-21853341:-	Tspan12(-576)	4.76434	7.63676	1.89192	0.247738	-2.01311	0.0613026	0.280887
STGASG073212	chr9:44733969-44734469:+	Phldb1(+979)	4.25537	8.09259	0.418152	0.051671	-4.2745	0.0621012	0.28326
STGASG024190	chr15:6633972-6634400:+	Rictor(-74195),Fyb(+54315)	6.46496	1.09154	11.8384	10.8456	3.43903	0.0631571	0.286824
STGIG059738	chr6:48602048-48602548:+	Zfp775(-10882),Repin1(+8407)	6.82657	3.46825	10.1849	2.93661	1.55415	0.0680823	0.304536
STGASG035999	chr19:12595692-12596032:+	Gm4952(-4154)	5.99622	11.3587	0.633696	0.0557893	-4.16387	0.0766054	0.333221
STGIG032990	chr17:81378463-81378963:-	Thumpd2(-313628),Gm11096(-63050)	2.74012	0.249289	5.23094	20.9835	4.39118	0.07961	0.342154
STGIG002087	chr1:191270017-191270517:+	Atf3(-86927),Nenf(+47927)	2.0723	0	4.14461	Inf	Inf	0.096808	0.394856
STGIG018610	chr13:104287031-104287292:+	Adamts6(-711)	6.77386	13.1296	0.418152	0.0318481	-4.97265	0.0973272	0.396258
STGASG022325	chr14:122913660-122914160:+	Ggact(-748)	8.70299	2.63003	14.776	5.61818	2.4901	0.100312	0.404763
STGASG056557	chr5:134614933-134615433:+	Lat2(-160)	2.60116	0.0988274	5.1035	51.6406	5.69043	0.101728	0.408938
STGIG066309	chr7:25087219-25087719:-	Zfp574(+10223),Pou2f2(+45008)	3.07919	0.249289	5.90909	23.7038	4.56705	0.103162	0.412415
STGIG055401	chr5:64576191-64576549:+	Klf3(-227153),Tbc1d1(+416159)	3.43136	0.498577	6.36415	12.7646	3.67408	0.103393	0.413148
STGIG019383	chr13:28413198-28413698:-	Prl5a1(+270964),Sox4(+540265)	3.02347	0.197655	5.84928	29.5934	4.8872	0.104605	0.416797
STGASG035688	chr19:3907225-3907725:+	Tcirg1(-484)	11.0457	6.30481	15.7866	2.50389	1.32417	0.107118	0.423151
STGASG021387	chr14:31160723-31160866:+	Stab1(+7846),Nt5dc2(+25942)	3.19669	0.498577	5.8948	11.8232	3.56355	0.108194	0.425911
STGIG002296	chr1:15893228-15893728:-	Sbspon(-756)	3.45392	6.34313	0.56472	0.0890286	-3.48959	0.10886	0.427514
STGASG067634	chr7:101992975-101993475:-	Numa1(+23382),Il18bp(+24930)	1.5879	3.1758	0	0	-Inf	0.116057	0.44735
STGASG002937	chr1:62704184-62704684:-	Nrp2(+732)	10.2605	17.0661	3.45487	0.20244	-2.30443	0.11805	0.452815
STGASG035961	chr19:10860306-10860806:+	Tmem132a(+9384),Slc15a3(+18012)	5.832	1.242	10.422	8.39128	3.06889	0.136024	0.499093
STGIG046035	chr3:95996172-95996672:+	Plekho1(-421)	7.48933	2.22584	12.7528	5.72945	2.5184	0.146108	0.524031
STGASG035878	chr19:7598109-7598609:+	Lgals12(+8819),Pla2g16(+40900)	2.65598	4.45652	0.855432	0.19195	-2.38119	0.1492	0.531043
STGASG024191	chr15:6642582-6642873:+	Rictor(-65653),Fyb(+62857)	3.69311	0.644598	6.74162	10.4586	3.38662	0.153215	0.541239
STGIG041805	chr2:180397729-180398107:+	Gata5(-63219),Slco4a1(-63061)	4.28712	1.4441	7.13013	4.93743	2.30376	0.158165	0.5537
STGASG032303	chr17:35866138-35866638:-	Ppp1r18(-272)	10.0316	3.36457	16.6986	4.96307	2.31123	0.159087	0.555809
STGIG067211	chr7:70338085-70338585:-	Nr2f2(+22258)	6.12391	3.81637	8.43146	2.20929	1.14358	0.164328	0.567012
STGASG035804	chr19:5848670-5849170:+	Scyl1(-77519),Frmd8(+26354)	4.458	7.13374	1.78226	0.249836	-2.00095	0.164929	0.568211
STGIG024732	chr15:67176992-67177492:+	St3gal1(-63250)	3.37211	0.545771	6.19845	11.3572	3.50554	0.166808	0.572333
STGASG001444	chr1:137913023-137913523:+	Nr5a2(-952846),A130050O07Rik(-14897)	11.1897	3.56667	18.8128	5.27461	2.39906	0.167426	0.573581
STGIG065895	chr7:142390557-142391057:+	Ctsd(-2769)	2.41243	0.0988274	4.72603	47.8211	5.57957	0.169795	0.579588
STGASG000931	chr1:85598361-85598701:+	Sp140(-2172),Sp110(+286)	2.06568	0.0988274	4.03253	40.8037	5.35063	0.170438	0.580993
STGIG019523	chr13:34113307-34113807:-	Tubb2a(-35549),Tubb2b(+16797)	2.22669	4.12576	0.327624	0.0794093	-3.65455	0.173147	0.587125
STGIG065163	chr7:101012159-101012659:+	P2ry2(-418)	3.61929	6.05552	1.18306	0.195368	-2.35573	0.173493	0.587857
STGIG032132	chr17:31856120-31856620:-	Sik1(-578)	1.60513	3.11972	0.090528	0.029018	-5.10691	0.173853	0.588371
STGIG061294	chr6:134929116-134929260:+	Apold1(-52813),Cdkn1b(+8787)	2.83174	0.296482	5.367	18.1023	4.1781	0.174916	0.589985
STGIG050356	chr4:89302918-89303418:+	Cdkn2a(-8549),Cdkn2b(+7864)	3.08603	0.997155	5.1749	5.18967	2.37564	0.177343	0.594831
STGIG047712	chr3:65108031-65108454:-	Kcnab1(-1141)	2.88598	2.92248	2.84947	0.975018	-0.0364986	0.178291	0.596629
STGASG044471	chr2:164837607-164838107:-	Neurl2(-4401)	3.85971	1.04435	6.67507	6.39161	2.67618	0.187561	0.616108
STGASG012742	chr11:76217676-76218176:-	Dbil5(+318)	2.58297	4.3105	0.855432	0.198453	-2.33313	0.194086	0.629745
STGIG060334	chr6:72393963-72394398:+	Vamp8(-3478)	2.71854	5.25602	0.181056	0.0344473	-4.85946	0.194824	0.631604
STGASG046753	chr3:152242793-152243293:+	Nexn(+23277),Fubp1(+32585)	14.0143	21.6046	6.42396	0.297343	-1.7498	0.197942	0.636958
STGIG005726	chr10:82354259-82354759:+	4932415D10Rik(-69231),Gm4924(-24084)	9.72531	17.5433	1.90728	0.108718	-3.20134	0.198458	0.637892
STGIG073567	chr9:60885791-60886179:+	Gm9869(-47785),Gm10655(+486208)	5.95042	8.5734	3.32743	0.388111	-1.36546	0.19967	0.63988
STGIG072911	chr9:27348556-27348981:+	Spata19(-48052),Igsf9b(+49539)	4.50796	6.94053	2.0754	0.299026	-1.74166	0.205421	0.651188
STGIG050352	chr4:89294783-89295197:+	Cdkn2a(-371)	2.36296	0.197655	4.52827	22.91	4.51791	0.212503	0.66463
STGIG018601	chr13:103921420-103921798:+	Erbb2ip(-1095)	3.35035	0.696232	6.00446	8.62422	3.10839	0.214921	0.668908
STGASG057435	chr5:43868342-43868842:-	Cd38(-217)	4.91152	3.71754	6.1055	1.64235	0.715762	0.219987	0.679521
STGASG060712	chr6:92943408-92943908:+	Adamts9(-42217)	8.87483	15.5148	2.2349	0.14405	-2.79536	0.220627	0.680568
STGIG002086	chr1:191269183-191269683:+	Atf3(-86093),Nenf(+48761)	2.28968	0.197655	4.3817	22.1685	4.47044	0.220708	0.680633
STGIG064000	chr7:27765675-27765783:+	Zfp626(-45084),Zfp60(+34340)	8.22268	5.60414	10.8412	1.9345	0.951963	0.224001	0.686941
STGIG069753	chr8:80880678-80881178:+	Gab1(-449)	8.4987	13.2365	3.76094	0.284135	-1.81535	0.225108	0.68893
STGIG035964	chr19:11375495-11375631:+	Ms4a7(-39419),Ms4a4c(-32098)	7.65132	9.3604	5.94223	0.634826	-0.655566	0.226477	0.691621
STGASG047713	chr3:65108531-65109031:-	Kcnab1(-603)	3.69305	0.494137	6.89196	13.9475	3.80193	0.230504	0.699262
STGIG065379	chr7:114276323-114276823:+	Psma1(-455)	2.44343	4.70581	0.181056	0.038475	-4.69994	0.231238	0.700478
STGASG031903	chr17:23674057-23674557:-	Thoc6(-465),Hcfc1r1(+699)	2.27243	0.197655	4.34721	21.994	4.45904	0.237819	0.712606
STGIG047680	chr3:62159050-62159350:-	B430305J03Rik(-793249),Arhgef26(-179144)	9329.21	11779.2	6879.23	0.584015	-0.775922	0.238679	0.714012
STGASG034359	chr18:77796480-77796980:+	Epg5(-141737),Pstpip2(+2185)	3.50515	3.17177	3.83853	1.21022	0.275268	0.239075	0.714347
STGIG063057	chr6:121270945-121271445:-	Slc6a13(-29032),Usp18(+25289)	6.6153	9.42898	3.80162	0.403185	-1.31049	0.241289	0.71868
STGIG003444	chr1:105988890-105989103:-	Zcchc2(-1692)	4.15997	3.41662	4.90332	1.43514	0.52119	0.242398	0.720366
STGASG011221	chr11:5105625-5105882:-	Ewsr1(-6488),Emid1(+46503)	2.46925	4.75745	0.181056	0.0380574	-4.71568	0.243552	0.721569
STGIG035801	chr19:5812417-5812917:+	Scyl1(-41266),Frmd8(+62607)	2.46925	4.75745	0.181056	0.0380574	-4.71568	0.243552	0.721569
STGIG010186	chr11:79715929-79716429:+	Rab11fip4(+124967),Utp6(+246211)	6.20455	9.575	2.83411	0.295991	-1.75638	0.247773	0.729522
STGASG012665	chr11:73177254-73177728:-	Emc6(-454),Tax1bp3(+408)	2.66554	3.8204	1.51068	0.395425	-1.33852	0.249356	0.732466
STGIG066951	chr7:59976074-59976574:-	Snurf(+28725),Ube3a(+747572)	8.04478	12.7468	3.34279	0.262246	-1.93101	0.252074	0.736615
STGASG008844	chr11:5837929-5838429:+	Polm(-163)	3.74562	0.743426	6.74781	9.07665	3.18216	0.254255	0.739137
STGIG074683	chr9:122687243-122687743:+	Topaz1(-59853),Abhd5(+335885)	2.32738	4.56423	0.090528	0.0198342	-5.65586	0.254279	0.739137
STGIG002088	chr1:191272646-191273146:+	Atf3(-89556),Nenf(+45298)	1.35455	0	2.70909	Inf	Inf	0.257018	0.743398
STGASG066557	chr7:35040778-35041278:-	Cebpg(+15475),Pepd(+128649)	15.9793	18.8285	13.13	0.697347	-0.520051	0.258142	0.745664
STGASG012524	chr11:69365465-69365770:-	Chd3(+3788),Kcnab3(+39360)	4.15008	3.46825	4.83192	1.39319	0.478388	0.258471	0.746231
STGIG026856	chr15:100226891-100227391:-	Atf1(-678)	3.23284	0.446944	6.01874	13.4664	3.7513	0.258881	0.746521
STGASG032302	chr17:35865307-35865807:-	Ppp1r18(-1103)	13.8284	5.9946	21.6622	3.61363	1.85345	0.259704	0.747687
STGIG061924	chr6:39206823-39207323:-	Jhdm1d(-284)	36.9542	57.7279	16.1805	0.280288	-1.83502	0.262127	0.750957
STGIG065405	chr7:116443556-116444056:+	Pik3c2a(-348)	3.71838	3.2706	4.16616	1.27382	0.349164	0.263287	0.752345
STGIG053599	chr4:126228108-126228608:-	Thrap3(-25598),Map7d1(+27925)	1.49344	2.13145	0.855432	0.401338	-1.31711	0.266726	0.758236
STGASG013426	chr11:107413460-107413960:-	Nol11(-224329),Pitpnc1(+56989)	3.11635	0.842253	5.39045	6.40003	2.67808	0.267015	0.758581
STGASG040666	chr2:131146890-131147390:+	1700037H04Rik(+12880),Gm11037(+13643)	5.84201	8.31967	3.36434	0.404384	-1.3062	0.272566	0.768068
STGASG025005	chr15:82371643-82372143:+	Ndufa6(-17602),Cyp2d22(+8367)	4.41207	6.20558	2.61857	0.42197	-1.24479	0.273531	0.769962
STGIG058532	chr5:123524554-123525054:-	Diablo(-628)	3.76917	0.696232	6.84211	9.82734	3.2968	0.274212	0.771072
STGASG069708	chr8:79225862-79226069:+	1700011L22Rik(+22617),Zfp827(+197529)	1.83484	0.249289	3.42038	13.7206	3.77827	0.275159	0.772509
STGIG026599	chr15:82994023-82994523:-	Tcf20(-82139),Nfam1(+28865)	4.58024	1.89104	7.26943	3.84414	1.94266	0.275372	0.772795
STGASG070216	chr8:110741553-110741907:+	Mtss1l(+20254),Il34(+64173)	4.92199	0.691792	9.15218	13.2297	3.72571	0.276072	0.773701
STGASG021455	chr14:33370119-33370619:+	Mapk8(+76789),Arhgap22(+153546)	2.47262	0.197655	4.74758	24.0196	4.58614	0.276977	0.77582
STGIG006528	chr10:127070412-127070624:+	Tspan31(-257)	3.50332	0.545771	6.46087	11.8381	3.56536	0.278199	0.777639
STGIG041803	chr2:180394993-180395493:+	Slco4a1(-65736),Gata5(-60544)	3.68517	1.84385	5.5265	2.99726	1.58365	0.279118	0.778993
STGASG031027	chr17:51832767-51833267:+	Satb1(-345)	1.28505	2.47957	0.090528	0.0365096	-4.77558	0.285335	0.789665
STGIG071719	chr8:79638516-79639016:-	Otud4(-852)	2.02646	3.96239	0.090528	0.0228468	-5.45186	0.285672	0.790208
STGASG044470	chr2:164836255-164836755:-	Neurl2(-3049)	3.69668	1.2892	6.10416	4.73485	2.24332	0.287062	0.792985
STGIG050355	chr4:89302418-89302843:+	Cdkn2a(-8012),Cdkn2b(+8401)	2.20871	0.197655	4.21977	21.3492	4.41611	0.294905	0.804903
STGIG067721	chr7:106501697-106502197:-	Gm4070(-547989),Gm1966(+102088)	13.8713	9.43745	18.3052	1.93963	0.955785	0.296307	0.807264
STGASG062313	chr6:72698692-72699192:-	Gm15401(+69105),Tcf7l1(+90010)	2.7004	4.20238	1.19842	0.285175	-1.81008	0.299005	0.81197
STGASG010582	chr11:99230940-99231440:+	Smarce1(-173)	3.68175	6.88931	0.474192	0.0688301	-3.86082	0.299854	0.81286
STGASG065147	chr7:100644982-100645482:+	Plekhb1(+17182),Rab6a(+37646)	3.83236	1.04435	6.62037	6.33924	2.66431	0.302631	0.817588
STGASG064258	chr7:44305091-44305591:+	Shank1(-4912),Clec11a(+1618)	2.58975	4.90791	0.271584	0.055336	-4.17564	0.308194	0.827713
STGASG063212	chr6:128961321-128961821:-	Klrb1f(-84330),Clec2g(+27190)	4.87709	1.43966	8.31453	5.77535	2.52991	0.308829	0.828585
STGIG015574	chr12:109600867-109601367:+	Rtl1(-787)	5.05415	2.03706	8.07124	3.9622	1.9863	0.311381	0.832693
STGASG023393	chr14:61649211-61649711:-	Kcnrg(+41979),Dleu7(+643518)	14.8418	10.1208	19.5629	1.93294	0.950799	0.314123	0.835933
STGASG021593	chr14:52296685-52296991:+	Rab2b(-17293),Mettl3(+8290)	3.50489	5.51822	1.49155	0.270296	-1.88739	0.315849	0.838191
STGIG064878	chr7:90029003-90029503:+	Picalm(-100979),Eed(-48270)	2.43992	0.446944	4.43289	9.91824	3.31008	0.320182	0.844599
STGASG002377	chr1:21263218-21263718:-	Gm7094(-8870),Gsta3(+22879)	1.30227	2.42349	0.181056	0.0747087	-3.74258	0.321585	0.84655
STGASG034799	chr18:32067337-32067829:-	Iws1(-151)	3.30819	5.96114	0.655248	0.10992	-3.18548	0.323999	0.848416
STGIG038293	chr2:15526684-15526830:+	Gm13318(-515369),Arl5b(+471475)	1.34808	0	2.69616	Inf	Inf	0.324036	0.848416
STGIG024869	chr15:78531072-78531572:+	C1qtnf6(-1697)	3.80754	1.2892	6.32589	4.90685	2.2948	0.325483	0.850231
STGASG004335	chr1:171251380-171251720:-	Ndufs2(-4428),Adamts4(+1127)	5.05525	1.0871	9.0234	8.30042	3.05318	0.326103	0.851065
STGIG000710	chr1:64617343-64617843:+	Mettl21a(-425)	3.24121	5.20883	1.27358	0.244505	-2.03207	0.328528	0.854626
STGASG062383	chr6:83442013-83442513:-	Tet3(-588)	10.2884	6.54522	14.0315	2.14378	1.10016	0.331113	0.857966
STGIG030374	chr17:30576359-30576859:+	Btbd9(-322)	7.25699	7.88202	6.63197	0.841404	-0.249129	0.331674	0.858459
STGASG019998	chr13:59770419-59770919:-	Isca1(-859)	2.56445	3.17177	1.95713	0.617046	-0.696549	0.333728	0.860473
STGASG005527	chr10:79637903-79638403:+	Shc2(-235)	1.0734	0	2.1468	Inf	Inf	0.334745	0.862255
STGASG035981	chr19:11819374-11819874:+	Stx3(-221)	2.52745	0.197655	4.85724	24.5744	4.61908	0.335468	0.863331
STGIG054133	chr4:144891624-144892124:-	Dhrs3(-1203)	5.52239	3.42106	7.62372	2.22847	1.15605	0.337235	0.865905
STGASG049586	chr4:41314825-41315325:+	Dcaf12(-186)	2.46027	0.79506	4.12548	5.18889	2.37543	0.341254	0.871763
STGASG005284	chr10:60219203-60219703:+	Chst3(-193)	2.15804	0.296482	4.01959	13.5576	3.76103	0.342874	0.873534
STGASG037562	chr19:41744071-41744571:-	Slit1(-656)	1.64179	0.249289	3.03429	12.1718	3.60547	0.344612	0.876081
STGIG015202	chr12:85375209-85375709:+	Tmed10(-742)	1.84424	0.348116	3.34037	9.59555	3.26237	0.346144	0.878787
STGIG028619	chr16:31325133-31325633:-	Bdh1(-103365),Apod(-10575)	5.38918	1.03991	9.73845	9.36473	3.22724	0.350497	0.884172
STGASG012597	chr11:70649435-70649754:-	Slc25a11(-2537),Rnf167(+2308)	3.32747	0.743426	5.91151	7.95172	2.99127	0.353344	0.888454
STGIG023634	chr14:78561614-78562037:-	Akap11(-24966),Dgkh(+163263)	8.08886	7.5811	8.59663	1.13396	0.181364	0.356943	0.890816
STGASG025112	chr15:89196392-89196892:+	Dennd6b(-168)	5.32822	8.38463	2.27181	0.27095	-1.8839	0.357653	0.891585
STGASG021115	chr14:20546573-20547073:+	Ppp3cb(-250)	1.54963	2.82768	0.271584	0.0960447	-3.38015	0.35882	0.89329
STGIG005134	chr10:51526404-51526904:+	Lilrb4(+35636),Fam162b(+63826)	3.12797	1.09154	5.16439	4.73128	2.24223	0.360753	0.895795
STGIG072594	chr9:3904569-3905069:+	Gucy1a2(+372465),Aasdhppt(+404675)	8.84823	9.87148	7.82498	0.792686	-0.335179	0.366118	0.901423
STGASG068490	chr7:141464218-141464718:-	Cd151(-2894)	1.91211	0.446944	3.37728	7.55639	2.9177	0.367203	0.903208
STGIG035108	chr18:54699060-54699374:-	Zfp608(+290963),Csnk1g3(+837104)	2.99479	3.67035	2.31924	0.631886	-0.662264	0.367386	0.903444
STGIG073746	chr9:66795888-66796388:+	Gm10647(-901),Aph1b(-648)	4.45629	6.09384	2.81875	0.462558	-1.11229	0.370751	0.907036
STGASG042156	chr2:25457901-25458397:-	Clic3(+1311),BC029214(+2945)	9.43534	11.7799	7.0908	0.601942	-0.732304	0.371346	0.907357
STGASG073354	chr9:50554881-50554977:+	Bco2(+252)	3.55686	5.26005	1.85366	0.352404	-1.5047	0.373592	0.910196
STGIG041797	chr2:180386897-180387274:+	Slco4a1(-73893),Gata5(-52387)	4.61166	4.91679	4.30653	0.875883	-0.191189	0.374163	0.911195
STGASG023176	chr14:50925290-50925560:-	Osgep(-532),Apex1(+457)	3.36152	3.2706	3.45245	1.0556	0.0780659	0.37502	0.912397
STGIG013834	chr12:8521960-8522460:+	Rhob(-22225),Slc7a15(+17335)	1.34792	0.0988274	2.59702	26.2783	4.7158	0.376649	0.914298
STGIG001999	chr1:182288067-182288230:+	Degs1(-5345),Fbxo28(+53457)	1.2809	2.38074	0.181056	0.0760503	-3.7169	0.378893	0.916978
STGIG072912	chr9:27349041-27349056:+	Spata19(-47772),Igsf9b(+49819)	5.55123	7.53793	3.56453	0.472878	-1.08046	0.379537	0.917225
STGIG004814	chr10:18355835-18356197:+	Ccdc28a(-121020),Nhsl1(-51659)	2.06751	0.296482	3.83853	12.9469	3.69454	0.380055	0.917983
STGIG059044	chr5:151251853-151252062:-	Stard13(-61764),D730045B01Rik(+117214)	1.95345	3.81637	0.090528	0.023721	-5.39769	0.381259	0.919452
STGIG066172	chr7:16046352-16046795:-	Gltscr1(-47079),Zfp541(-25368)	12.974	13.2413	12.7067	0.959629	-0.0594515	0.382817	0.921437
STGASG071782	chr8:83666492-83666992:-	Ptger1(-121)	17.7505	10.7178	24.7833	2.31236	1.20936	0.386589	0.92755
STGASG064116	chr7:30737980-30738480:+	Tmem147(-8696),Gapdhs(+1177)	7.95835	3.92366	11.993	3.05659	1.61192	0.389884	0.932699
STGIG031077	chr17:56109932-56110432:+	Plin4(-380)	3.97992	0.992714	6.96712	7.01826	2.81111	0.391803	0.934106
STGASG013573	chr11:115975117-115975617:-	Itgb4(+642)	1.29812	2.32466	0.271584	0.116827	-3.09755	0.393423	0.935902
STGIG067765	chr7:106644160-106644631:-	Gm1966(-40361),Olfr693(+34089)	2.87368	0.893887	4.85347	5.42962	2.44085	0.393572	0.936107
STGASG018439	chr13:94204084-94204584:+	Scamp1(+81495),Lhfpl2(+146538)	3.60409	0.893887	6.3143	7.06387	2.82046	0.395082	0.937979
STGIG072981	chr9:32032782-32033282:+	Barx2(-119570),Arhgap32(-83104)	5.98001	2.77605	9.18398	3.30829	1.72609	0.395878	0.938864
STGASG056251	chr5:115334505-115335005:+	Gatc(+6423),Srsf9(+7578)	14.4764	9.17969	19.773	2.154	1.10702	0.396103	0.939102
STGIG065206	chr7:101872085-101872585:+	Folr1(-1554)	1.44801	0.0988274	2.7972	28.3039	4.82293	0.396418	0.939652
STGIG059722	chr6:48504362-48504550:+	Atp6v0e2(-33113),Sspo(+56227)	4.47291	3.76473	5.18109	1.37622	0.460709	0.397434	0.940855
STGIG055091	chr5:31573628-31574128:+	Mrpl33(-40061),Slc4a1ap(+46881)	2.36238	4.16004	0.56472	0.135749	-2.88099	0.398465	0.942229
STGIG073072	chr9:35305229-35305592:+	Cdon(-146665),Rpusd4(+37546)	1.76655	1.7317	1.80139	1.04024	0.056923	0.400063	0.943932
STGIG018484	chr13:97588208-97588708:+	Gm10260(+172130),Enc1(+347353)	2.40044	1.09598	3.7049	3.38044	1.75721	0.402098	0.946458
STGIG079033	chrX:19218780-19219280:-	4930578C19Rik(-757659),BC049702(+262289)	2.2094	0.545771	3.87302	7.09643	2.82709	0.403725	0.948117
STGASG069881	chr8:84835599-84836099:+	Gadd45gip1(+4327),Rad23a(+4792)	6.23111	6.69971	5.76252	0.860114	-0.2174	0.405499	0.950325
STGIG065407	chr7:116546967-116547467:+	Xylt1(-833762),Nucb2(+42848)	5.02922	9.45923	0.599208	0.0633464	-3.98059	0.40766	0.952204
STGIG073277	chr9:48162028-48162259:+	Nxpe2(+178754),Cadm1(+631887)	7.23533	7.92921	6.54144	0.824979	-0.27757	0.408931	0.953989
STGASG057106	chr5:23495652-23496076:-	Mll5(+61415),Srpk2(+120707)	6.09798	4.31494	7.88102	1.82645	0.869041	0.409284	0.95414
STGIG072910	chr9:27348056-27348487:+	Spata19(-48549),Igsf9b(+49042)	13.0032	19.8386	6.16773	0.310896	-1.6855	0.409255	0.95414
STGIG076338	chr9:108190775-108191275:-	Bsn(-641)	0.797508	0	1.59502	Inf	Inf	0.409355	0.95414
STGIG056805	chr5:144965890-144966390:+	Smurf1(-293)	1.85155	0.597405	3.10569	5.19864	2.37814	0.412099	0.956536
STGIG056891	chr5:150142249-150142749:+	Fry(-117431),Rxfp2(+123824)	2.91889	1.09154	4.74624	4.3482	2.12042	0.412095	0.956536
STGASG032197	chr17:33929212-33929444:-	Rgl2(-254)	1.8496	0.446944	3.25226	7.27668	2.86328	0.412407	0.956762
STGASG018582	chr13:102741691-102742191:+	Cd180(+48383),Mast4(+592519)	1.18532	0.0988274	2.27181	22.9877	4.52279	0.416141	0.960474
STGASG035691	chr19:3914869-3915369:+	Ndufs8(-2402)	3.87147	0.644598	7.09833	11.012	3.46101	0.416539	0.960474
STGASG045122	chr3:34079516-34080016:+	Dnajc19(+1546),Fxr1(+59687)	7.42827	10.4519	4.4046	0.421414	-1.24669	0.416835	0.960474
STGIG036924	chr19:11484904-11485404:-	Gm8369(-6884),Ms4a6c(+15786)	1.22937	0.0988274	2.35992	23.8792	4.57768	0.416957	0.960474
STGIG023635	chr14:78562114-78562614:-	Akap11(-25504),Dgkh(+162725)	4.62747	2.07982	7.17513	3.44989	1.78655	0.417478	0.960841
STGASG009652	chr11:60114676-60114785:+	Rai1(+9718),Srebf1(+105873)	9.63932	6.18822	13.0904	2.11537	1.08091	0.420371	0.963554
STGIG019382	chr13:28412698-28413080:-	Prl5a1(+270405),Sox4(+540824)	2.44586	0.997155	3.89457	3.90569	1.96558	0.420522	0.96363
STGASG021398	chr14:31375162-31375662:+	Capn7(+38774),Sh3bp5(+60653)	3.04316	0.592964	5.49336	9.26423	3.21167	0.42232	0.965847
STGASG008451	chr10:99107825-99108056:-	Galnt4(-194),Poc1b(+905)	2.16413	0.545771	3.78249	6.93055	2.79297	0.423439	0.967132
STGIG004815	chr10:18356335-18356835:+	Ccdc28a(-121589),Nhsl1(-51090)	1.64505	0.296482	2.99362	10.0971	3.33587	0.423205	0.967132
STGIG026820	chr15:98871681-98872181:-	Mll2(-748)	13.223	9.92311	16.5229	1.66509	0.735603	0.424795	0.968867
STGASG044469	chr2:164835534-164835803:-	Neurl2(-2213)	3.02808	1.59012	4.46604	2.80862	1.48986	0.428883	0.97299
STGASG032304	chr17:35868141-35868214:-	Dhx16(-11641),Ppp1r18(+1518)	9.97399	8.92193	11.0261	1.23584	0.305489	0.431965	0.976215
STGASG063903	chr7:25396835-25396906:+	Lipe(-884)	1.20594	2.08426	0.327624	0.15719	-2.66942	0.437651	0.981503
STGIG029548	chr17:4908340-4908840:+	Arid1b(-86484)	3.43966	3.47672	3.4026	0.97868	-0.0310902	0.437969	0.981503
STGIG010565	chr11:98775619-98776119:+	Nr1d1(-536)	1.32421	2.23028	0.418152	0.187489	-2.41512	0.438763	0.981793
STGASG005478	chr10:75921526-75922026:+	Smarcb1(-159)	4.91937	7.88161	1.95713	0.248316	-2.00975	0.440858	0.98419
STGIG015235	chr12:86895126-86895626:+	2310044G17Rik(-51967),Irf2bpl(-10562)	2.84439	1.09154	4.59725	4.2117	2.0744	0.443141	0.985197
STGIG023149	chr14:47993442-47993942:-	Peli2(-127177),Ktn1(+329936)	1.75357	3.41662	0.090528	0.0264964	-5.23806	0.446641	0.988741
STGASG023384	chr14:61597841-61598341:-	Trim13(-135)	1.45738	1.7317	1.18306	0.683176	-0.549671	0.447178	0.989445
STGIG038309	chr2:18051124-18051624:+	Mllt10(-3863),Skida1(-2323)	2.71876	4.3105	1.12702	0.261458	-1.93535	0.449411	0.991414
STGIG066307	chr7:25072508-25073008:-	Zfp574(-4488),Grik5(-389)	9.5302	7.40038	11.66	1.5756	0.655897	0.45532	0.995284
STGIG066585	chr7:36687907-36688407:-	Zfp507(-885168),Tshz3(-9961)	3.19908	0.889446	5.50872	6.19342	2.63074	0.455724	0.995284
STGIG023832	chr14:100284105-100284605:-	Klf12(-134591),1700110M21Rik(+915714)	3.80202	5.71588	1.88815	0.330334	-1.598	0.455998	0.995594
STGASG044627	chr2:174426551-174427051:-	Nelfcd(+10997),Ctsz(+12238)	2.58633	1.54293	3.62973	2.3525	1.2342	0.457895	0.99611
STGIG074355	chr9:103368567-103369067:+	Cdv3(-3037)	2.34326	3.23187	1.45464	0.450092	-1.15171	0.457493	0.99611
STGASG046765	chr3:152477926-152478426:+	Zzz3(+82173),Ak5(+189964)	9.15635	16.8987	1.41396	0.0836725	-3.5791	0.460223	0.998681
STGIG036058	chr19:20492980-20493223:+	Aldh1a1(-108859),Anxa1(-102158)	11.7273	17.6551	5.79943	0.328485	-1.6061	0.461285	0.999695
STGASG038878	chr2:34807358-34807858:+	Rabepk(-7696),Fbxw2(+18465)	7.74434	9.78112	5.70756	0.583528	-0.777127	0.461403	0.999807
STGASG000266	chr1:36557629-36558108:+	Sema4c(-343)	2.58237	1.09154	4.07321	3.73161	1.8998	0.656512	1
STGASG000275	chr1:37333746-37334246:+	Inpp4a(+34103),Coa5(+96107)	10.6382	8.29427	12.9821	1.56519	0.646336	0.928069	1
STGASG000819	chr1:75141684-75142140:+	Fam134a(-874),Cnppd1(-377)	3.59869	3.12416	4.07321	1.30377	0.382695	0.813748	1
STGASG001622	chr1:156656114-156656614:+	Tor3a(+17992),Abl2(+97315)	2.63179	1.19037	4.07321	3.4218	1.77476	0.705862	1
STGASG001814	chr1:172198618-172199118:+	Pea15a(+7936),Dcaf8(+50853)	3.25907	1.98987	4.52827	2.27566	1.18629	0.606073	1
STGASG001815	chr1:172200489-172200989:+	Pea15a(+6065),Dcaf8(+52724)	3.94998	4.02693	3.87302	0.96178	-0.0562214	0.89798	1
STGASG002131	chr1:194976871-194977371:+	Cd34(+38300),Cd46(+115127)	11.0445	7.49033	14.5987	1.949	0.962735	0.901562	1
STGASG003293	chr1:88258637-88259137:-	Hjurp(+18746),Mroh2a(+31867)	3.39117	2.18752	4.59482	2.10047	1.07071	0.644981	1
STGASG004485	chr1:180935282-180935693:-	Lefty1(+466)	1.82925	1.09598	2.56253	2.33811	1.22534	0.670084	1
STGASG004781	chr10:13967166-13967666:+	Gm10335(-555646),Hivep2(+1037)	6.36755	7.30156	5.43355	0.744163	-0.426309	0.667639	1
STGASG004902	chr10:22731552-22732052:+	Tbpl1(-355)	2.5169	2.38074	2.65305	1.11438	0.156246	0.880876	1
STGASG004917	chr10:24916078-24916578:+	Arg1(+11142),Med23(+46342)	2.62321	2.78493	2.46149	0.88386	-0.178111	0.761593	1
STGASG005516	chr10:77989257-77989641:+	1810043G02Rik(+10925),Pfkl(+20358)	2.74773	4.5126	0.982871	0.217806	-2.19888	0.635199	1
STGASG005517	chr10:77989757-77990257:+	1810043G02Rik(+11483),Pfkl(+19800)	4.75325	4.90791	4.59859	0.936976	-0.0939165	0.996722	1
STGASG005905	chr10:86057070-86057466:+	Timp3(-243104),Fbxo7(+35296)	6.7836	3.32626	10.2409	3.07882	1.62238	0.604608	1
STGASG005906	chr10:86057570-86058070:+	Timp3(-242552),Fbxo7(+35848)	6.74972	8.02763	5.47181	0.681621	-0.552957	0.516963	1
STGASG006526	chr10:127068124-127068542:+	Tspan31(+1928),Cdk4(+4799)	3.49723	2.42793	4.56653	1.88083	0.911369	0.83923	1
STGASG006533	chr10:127195802-127196302:+	Dtx3(-343)	5.39266	3.27018	7.51514	2.29808	1.20043	0.932509	1
STGASG006615	chr10:128494392-128494892:+	Myl6(-767)	4.67418	6.25318	3.09518	0.494977	-1.01457	0.792904	1
STGASG006625	chr10:128819675-128820175:+	Sarnp(-1846),Ormdl2(+1706)	5.86315	2.78049	8.9458	3.21735	1.68587	0.520116	1
STGASG006637	chr10:128923508-128924008:+	Rdh5(-4461),Bloc1s1(-234)	1.09179	0.644598	1.53898	2.3875	1.2555	0.7387	1
STGASG007271	chr10:37139005-37139505:-	Marcks(-335),5930403N24Rik(-303)	2.47395	2.28191	2.66599	1.16832	0.22443	1	1
STGASG009389	chr11:46446762-46447262:+	Havcr2(-7923),Med7(+10038)	2.34754	1.83941	2.85566	1.55249	0.634584	0.962964	1
STGASG009632	chr11:59212607-59213107:+	2310033P09Rik(+4536),Arf1(+15305)	4.27367	1.98543	6.56191	3.30503	1.72467	0.683037	1
STGASG009653	chr11:60115176-60115676:+	Rai1(+10413),Srebf1(+105178)	9.3731	5.35888	13.3873	2.49815	1.32086	0.780316	1
STGASG009863	chr11:68956733-68957038:+	Arhgef15(+594)	1.91053	0.696232	3.12482	4.48819	2.16613	0.564316	1
STGASG009921	chr11:69805528-69806024:+	Fgf11(-3919),Tmem102(-152)	1.15392	0.893887	1.41396	1.58181	0.661577	0.835955	1
STGASG009967	chr11:70654804-70655304:+	Eno3(-2150),Pfn1(-410)	1.67571	2.13145	1.21997	0.572365	-0.804992	0.617361	1
STGASG009969	chr11:70670280-70670586:+	Spag7(-1017)	1.39228	0.696232	2.08834	2.99948	1.58471	0.708584	1
STGASG009970	chr11:70670655-70670780:+	Spag7(-1302)	2.38834	1.14318	3.6335	3.17843	1.66831	0.617874	1
STGASG009971	chr11:70671990-70672490:+	Spag7(-2824)	1.62731	1.38802	1.8666	1.34479	0.42738	0.889418	1
STGASG010040	chr11:74724593-74725093:+	Pafah1b1(-173)	0.796863	0.39531	1.19842	3.03159	1.60007	0.877245	1
STGASG010132	chr11:77718314-77718671:+	Cryba1(+6790),Nufip2(+32338)	3.27404	1.18593	5.36215	4.52148	2.17679	0.577429	1
STGASG010133	chr11:77718814-77719314:+	Cryba1(+6219),Nufip2(+32909)	4.02527	4.96398	3.08657	0.621792	-0.685495	0.626955	1
STGASG010421	chr11:94645518-94645885:+	Mrpl27(-8065),Lrrc59(+15935)	2.50667	2.0887	2.92464	1.40022	0.485655	0.879432	1
STGASG010498	chr11:96294701-96295097:+	Hoxb5(-7696),Hoxb6(+2423)	5.21002	5.94782	4.47223	0.751911	-0.411366	1	1
STGASG010499	chr11:96295201-96295701:+	Hoxb5(-7144),Hoxb6(+2975)	1.83921	1.53404	2.14438	1.39786	0.483217	0.887577	1
STGASG010624	chr11:100970828-100971328:+	Ptrf(-191)	6.35716	5.60817	7.10616	1.26711	0.341539	0.974859	1
STGASG010645	chr11:101460537-101461024:+	Vat1(+5449),Ifi35(+12374)	1.77259	2.17864	1.36654	0.627241	-0.672907	0.564476	1
STGASG010870	chr11:109453313-109453813:+	Arsg(-19811),Amz2(+27617)	2.27937	1.83053	2.72822	1.4904	0.575703	0.702438	1
STGASG010913	chr11:113708595-113709095:+	Cpsf4l(+681)	1.3665	1.38802	1.34498	0.968992	-0.0454441	0.927549	1
STGASG010968	chr11:116132406-116132906:+	Trim65(-1530)	4.25601	4.06565	4.44636	1.09364	0.129136	0.677381	1
STGASG011143	chr11:3130453-3130848:-	Sfi1(+62756)	3.55894	3.91922	3.19865	0.816143	-0.293106	0.797247	1
STGASG011144	chr11:3130953-3131453:-	Sfi1(+62204)	6.54249	6.14991	6.93506	1.12767	0.173343	0.962642	1
STGASG012207	chr11:54907745-54908245:-	Gpx3(+5223),Tnip1(+54922)	2.19202	2.03706	2.34698	1.15214	0.204317	0.882409	1
STGASG012238	chr11:58323403-58323813:-	Zfp672(-495)	4.13436	2.43237	5.83634	2.39944	1.2627	0.682473	1
STGASG012258	chr11:59209058-59209558:-	2310033P09Rik(+987)	1.92733	1.0871	2.76756	2.54581	1.34813	0.945476	1
STGASG012598	chr11:70650256-70650756:-	Slc25a11(-3448),Rnf167(+3219)	3.93575	1.83497	6.03653	3.28972	1.71796	0.634789	1
STGASG012721	chr11:75532327-75532631:-	Slc43a2(+367)	2.5145	0.992714	4.03629	4.06592	2.02358	0.709456	1
STGASG012722	chr11:75532694-75532827:-	Slc43a2(+649)	2.09153	0.893887	3.28917	3.67963	1.87956	0.509534	1
STGASG012731	chr11:75650692-75651192:-	Myo1c(-4931)	2.98826	2.88376	3.09276	1.07248	0.100945	0.91186	1
STGASG012874	chr11:83439825-83440325:-	1700020L24Rik(+2389),Mmp28(+22886)	7.3091	9.05102	5.56718	0.615089	-0.701133	0.476267	1
STGASG012875	chr11:83440510-83440710:-	1700020L24Rik(+2924),Mmp28(+22351)	3.1024	3.6183	2.5865	0.714839	-0.48431	0.532082	1
STGASG012897	chr11:84829536-84830036:-	Dhrs11(-822)	1.684	0.197655	3.17035	16.0398	4.00359	0.511942	1
STGASG013335	chr11:103018811-103019311:-	Dcakd(-1893)	2.36383	0.988274	3.73939	3.78376	1.91982	0.621027	1
STGASG013371	chr11:105179252-105179752:-	Tlk2(-2025)	4.99853	4.23347	5.7636	1.36144	0.445129	0.606548	1
STGASG013372	chr11:105291342-105291842:-	Mrc2(-1054)	7.27165	5.69853	8.84476	1.55211	0.634235	0.727872	1
STGASG013572	chr11:115974617-115974794:-	Itgb4(-19)	3.66914	5.26046	2.07782	0.394988	-1.34012	0.717509	1
STGASG015574	chr12:109600110-109600401:+	Rtl1(+74)	2.2892	1.34527	3.23313	2.40333	1.26504	0.470682	1
STGASG015576	chr12:109595404-109595904:+	Rtl1(+4676),Dlk1(+142805)	6.24476	3.52835	8.96116	2.53976	1.34469	0.498189	1
STGASG016780	chr12:76369611-76370111:-	Zbtb1(-405)	2.96749	2.33354	3.60144	1.54333	0.62605	0.993761	1
STGASG016977	chr12:87158313-87158813:-	Pomt2(-10661),Tmed8(+41666)	1.21281	0.446944	1.97868	4.42714	2.14637	0.590186	1
STGASG017119	chr12:102744079-102744579:-	Moap1(-684),Tmem251(+569)	4.27895	3.66993	4.88796	1.33189	0.413477	0.939776	1
STGASG017573	chr13:23572321-23572821:+	Hist1h3d(-3192),Hist1h2ad(-1810),	3.76274	1.58568	5.93981	3.74591	1.90532	0.467223	1
STGASG017650	chr13:31819897-31820397:+	Foxc1(+13501),Gmds(+518565)	3.99202	4.65418	3.32985	0.715455	-0.483068	0.90768	1
STGASG017969	chr13:55474228-55474728:+	Prr7(+10211),Dbn1(+13633)	4.29222	5.16164	3.42281	0.663124	-0.592649	0.884761	1
STGASG018037	chr13:58402238-58402482:+	Rmi1(-237),Hnrnpk(+142)	2.80098	3.47672	2.12525	0.611279	-0.710097	0.766913	1
STGASG018355	chr13:85216099-85216599:+	Ccnh(+26941),Rasa1(+72680)	3.64865	2.93095	4.36634	1.48974	0.575057	0.971859	1
STGASG018369	chr13:85245144-85245644:+	Rasa1(+43635),Ccnh(+55986)	1.23461	1.68895	0.780264	0.461982	-1.11409	0.818979	1
STGASG019283	chr13:24634912-24635412:-	Fam65b(-3486)	1.17204	0.889446	1.45464	1.63544	0.709682	0.848804	1
STGASG019505	chr13:33979017-33979144:-	Ripk1(-23793),Nqo2(+14422)	0.881657	0.545771	1.21754	2.23087	1.15761	1	1
STGASG019506	chr13:33979517-33980017:-	Ripk1(-23107),Nqo2(+15108)	3.88441	5.40649	2.36234	0.436946	-1.19447	0.944248	1
STGASG019709	chr13:43398674-43399174:-	Nol7(+548)	6.97581	10.5552	3.39641	0.321775	-1.63587	0.994486	1
STGASG020377	chr13:74691793-74692250:-	Erap1(+52150),Cast(+115899)	4.90058	6.09384	3.70733	0.608373	-0.716972	0.916747	1
STGASG021324	chr14:27114850-27115315:+	Arhgef3(-122956),Il17rd(+76082)	8.09478	11.6508	4.53878	0.389569	-1.36005	0.510237	1
STGASG021566	chr14:50834832-50834917:+	Parp2(+26929),Tep1(+35685)	0.090528	0	0.181056	Inf	Inf	1	1
STGASG021696	chr14:55643708-55644208:+	Tm9sf1(-152)	6.11552	7.78278	4.44825	0.571551	-0.807047	0.659884	1
STGASG022299	chr14:121287345-121287845:+	Stk24(+91739),Farp1(+252031)	2.59377	3.71754	1.47	0.395423	-1.33853	0.808752	1
STGASG022817	chr14:20694763-20695030:-	Fut11(-71)	1.52626	1.83497	1.21754	0.663523	-0.591781	0.604799	1
STGASG023002	chr14:31369506-31369718:-	Capn7(+32974),Sh3bp5(+66453)	3.0783	4.61143	1.54517	0.335074	-1.57745	0.643971	1
STGASG023003	chr14:31370006-31370506:-	Capn7(+33618),Sh3bp5(+65809)	2.93162	4.00958	1.85366	0.462309	-1.11307	1	1
STGASG023858	chr14:100212837-100213275:-	Klf12(-63292),1700110M21Rik(+987013)	3.08311	3.36901	2.7972	0.830273	-0.268343	0.551389	1
STGASG023859	chr14:100213492-100213992:-	Klf12(-63978),1700110M21Rik(+986327)	2.0885	2.03262	2.14438	1.05498	0.0772153	0.81814	1
STGASG024129	chr15:5121093-5121593:+	Gm10250(-171)	3.23402	2.83212	3.63593	1.28382	0.360439	1	1
STGASG024219	chr15:8444374-8444874:+	Nipbl(-161)	0.639421	0.498577	0.780264	1.56498	0.646144	0.857262	1
STGASG024875	chr15:78851057-78851557:+	Lgals2(+4222),Cdc42ep1(+8660)	12.7602	14.0311	11.4892	0.818838	-0.288351	0.466281	1
STGASG024877	chr15:78855297-78855797:+	Lgals2(-18)	2.12393	2.88376	1.36411	0.473033	-1.07999	0.465793	1
STGASG024978	chr15:81858724-81859224:+	Tob2(-648),Tob2(-178)	2.95691	4.40933	1.50449	0.341205	-1.55129	0.99507	1
STGASG025023	chr15:83172500-83173000:+	Cyb5r3(-158)	2.5256	0.94108	4.11012	4.36745	2.12679	0.579526	1
STGASG025108	chr15:89128620-89129120:+	Hdac10(-170)	4.1982	7.43508	0.96132	0.129295	-2.95126	0.687882	1
STGASG025269	chr15:98953214-98953665:+	Tuba1a(+111)	4.17938	7.03533	1.32343	0.188112	-2.41033	0.967276	1
STGASG025407	chr15:102216195-102216472:+	Zfp740(+8072),Itgb7(+15601)	2.89175	2.58727	3.19622	1.23536	0.304935	0.865934	1
STGASG026565	chr15:81910447-81910947:-	Polr3h(+15516),Aco2(+38388)	3.56903	3.57111	3.56695	0.998836	-0.00168051	0.677293	1
STGASG026781	chr15:97788890-97789390:-	Slc48a1(+4785),Hdac7(+55162)	3.75716	4.71469	2.79962	0.593808	-0.751932	0.891643	1
STGASG026843	chr15:99722959-99723276:-	Cox14(-2500)	1.14615	0.348116	1.94419	5.58489	2.48153	0.55567	1
STGASG026900	chr15:102144879-102145379:-	Igfbp6(+767)	3.30967	4.18183	2.43751	0.582881	-0.778727	0.623695	1
STGASG027012	chr16:4769730-4770230:+	Cdip1(+20010),Hmox2(+43617)	2.94071	5.1572	0.724224	0.14043	-2.83208	0.568695	1
STGASG027472	chr16:32003270-32003770:+	Senp5(-233)	2.91173	2.18752	3.63593	1.66212	0.733024	0.82456	1
STGASG028116	chr16:91729874-91730374:+	Cryzl1(-1149),Itsn1(+771)	3.58995	2.03706	5.14284	2.52463	1.33607	0.479922	1
STGASG028179	chr16:94526743-94527243:+	Dscr3(-163)	6.85802	4.6199	9.09614	1.96891	0.977394	0.913203	1
STGASG028242	chr16:4036638-4036947:-	Dnase1(-177)	2.4579	1.59456	3.32124	2.08286	1.05856	0.518447	1
STGASG028383	chr16:13830227-13830727:-	Ntan1(+11226),Pdxdc1(+72544)	9.60362	9.97072	9.23652	0.926364	-0.110349	0.81779	1
STGASG028447	chr16:17647206-17647694:-	Ccdc74a(+975)	4.34359	1.33639	7.35079	5.50048	2.45956	0.611041	1
STGASG028540	chr16:22053855-22054355:-	Senp2(+44621),Igf2bp2(+109194)	4.46464	5.7546	3.17467	0.551675	-0.858109	0.972097	1
STGASG029261	chr16:77598442-77598715:-	Gm11146(+3515),Usp25(+584510)	11.1641	9.17081	13.1575	1.43471	0.520764	0.941197	1
STGASG029282	chr16:78357440-78357940:-	Cxadr(+56194),D16Ertd472e(+218967)	7.41419	13.0307	1.79762	0.137952	-2.85776	0.845241	1
STGASG030248	chr17:25833277-25833777:+	Stub1(-166)	11.5684	14.3413	8.79547	0.613295	-0.705346	0.784844	1
STGASG030431	chr17:32321710-32322210:+	Akap8(-807)	3.88395	3.47672	4.29117	1.23426	0.303645	1	1
STGASG030470	chr17:33305665-33306165:+	Zfp955b(+16266),Zfp81(+52963)	10.6895	9.37734	12.0017	1.27986	0.355982	0.986215	1
STGASG030519	chr17:34122611-34123111:+	Brd2(-1114)	3.07557	2.93095	3.2202	1.09869	0.135781	0.994714	1
STGASG030544	chr17:34627716-34628196:+	Prrt1(-1577),Ppt2(-808)	2.76301	1.53849	3.98753	2.59185	1.37398	0.722778	1
STGASG030560	chr17:34856498-34856971:+	Cfb(+5779),Nelfe(+6344)	5.42646	5.99945	4.85347	0.808986	-0.305814	1	1
STGASG030561	chr17:34857052-34857552:+	Cfb(+5212),Nelfe(+6911)	7.76227	9.27004	6.25449	0.674699	-0.567683	0.909573	1
STGASG030627	chr17:35994985-35995373:+	Prr3(-14943),H2-T24(+25381)	11.443	5.99016	16.8958	2.82059	1.496	0.801136	1
STGASG030629	chr17:36006698-36007198:+	Prr3(-26712),H2-T24(+13612)	9.89417	6.2822	13.5061	2.14991	1.10427	1	1
STGASG030644	chr17:36272167-36272667:+	Trim39(-850)	10.2694	10.2757	10.263	0.998771	-0.00177381	0.855561	1
STGASG030897	chr17:46893749-46894249:+	A330017A19Rik(-3594),Tbcc(+3378)	3.25427	1.2892	5.21935	4.04853	2.0174	0.748738	1
STGASG031071	chr17:56017648-56018050:+	Mpnd(+8648),Sh3gl1(+18788)	4.97934	7.43064	2.52804	0.340218	-1.55547	0.76204	1
STGASG031076	chr17:56109432-56109803:+	Plin4(+184)	1.46335	0.691792	2.2349	3.2306	1.6918	0.879116	1
STGASG031988	chr17:25786445-25786945:-	Haghl(-1022),Ccdc78(+115)	0.682738	0.348116	1.01736	2.92247	1.54719	0.818943	1
STGASG032064	chr17:28330608-28330879:-	Rpl10a(+2273),Tead3(+19856)	4.86075	6.68721	3.03429	0.453746	-1.14004	0.917412	1
STGASG032848	chr17:70921297-70921714:-	Tgif1(-69772),Gm16519(-7552)	1.951	0.992714	2.90928	2.93063	1.55121	0.880723	1
STGASG032849	chr17:70921797-70922297:-	Tgif1(-70313),Gm16519(-7011)	1.80276	0.696232	2.90928	4.1786	2.06302	0.684795	1
STGASG033092	chr17:87986929-87987429:-	Msh6(+12129),Fbxo11(+78112)	5.28027	4.9551	5.60544	1.13125	0.177912	0.981713	1
STGASG033576	chr18:35619605-35620105:+	Slc23a1(+7389),Paip2(+21206)	1.84874	1.78777	1.9097	1.0682	0.0951839	0.992632	1
STGASG034254	chr18:68268892-68269345:+	Fam210a(+31214),Ldlrad4(+335862)	1.71548	0.743426	2.68754	3.61508	1.85403	0.677321	1
STGASG034763	chr18:24474537-24475037:-	2700062C07Rik(+3926),Rprd1a(+55417)	1.99138	0.743426	3.23933	4.3573	2.12343	0.691775	1
STGASG034868	chr18:36664486-36664986:-	Eif4ebp3(+676)	1.70365	0.644598	2.76271	4.28594	2.09961	0.77065	1
STGASG035100	chr18:50051232-50051603:-	Tnfaip8(-1864)	2.5533	3.42106	1.68554	0.492697	-1.02123	0.467761	1
STGASG035312	chr18:65579933-65580274:-	Zfp532(-126)	2.6099	2.18308	3.03672	1.39102	0.476146	0.978143	1
STGASG035313	chr18:65580433-65580682:-	Zfp532(+328)	2.8756	4.06565	1.68554	0.414581	-1.27027	0.774779	1
STGASG035689	chr19:3912621-3913121:+	Ndufs8(-154)	3.62783	4.71469	2.54098	0.538948	-0.891782	0.819793	1
STGASG035690	chr19:3914369-3914807:+	Ndufs8(-1871)	1.81078	1.03991	2.58165	2.48258	1.31184	1	1
STGASG035733	chr19:4626133-4626633:+	Rce1(-766)	2.54761	1.23756	3.85766	3.11715	1.64023	0.923751	1
STGASG035757	chr19:5093422-5093922:+	Cnih2(+4746),Yif1a(+5134)	8.95042	7.23257	10.6683	1.47503	0.560744	0.6487	1
STGASG035857	chr19:6999441-6999941:+	Nudt22(-3574),Trpt1(+3560)	3.18596	4.00958	2.36234	0.589175	-0.763233	0.931186	1
STGASG035930	chr19:9985341-9985841:+	Fth1(+2888),Best1(+16042)	5.85449	5.31169	6.39729	1.20438	0.268291	0.930818	1
STGASG035937	chr19:10064416-10064916:+	Fads3(+23118),Fads2(+36837)	1.29647	2.08426	0.50868	0.244058	-2.0347	0.556689	1
STGASG035946	chr19:10592780-10593280:+	Dak(+11228),Cyb561a3(+15576)	1.62239	0.39531	2.84947	7.2082	2.84964	0.470217	1
STGASG036207	chr19:33391769-33392043:+	Rnls(+359)	4.08793	2.52676	5.64909	2.23571	1.16073	0.681384	1
STGASG036208	chr19:33392200-33392269:+	Rnls(+30)	9.71968	11.5899	7.84951	0.677274	-0.562189	0.482481	1
STGASG036433	chr19:46312839-46313339:+	Nfkb2(+7394),Psd(+14067)	11.3712	14.0743	8.66803	0.615877	-0.699285	0.497998	1
STGASG036677	chr19:4756103-4756499:-	Rbm4b(-270)	2.22741	1.43966	3.01517	2.09436	1.06651	0.783377	1
STGASG036678	chr19:4756603-4757103:-	Rbm4b(+282)	3.79178	2.92651	4.65705	1.59133	0.670237	0.805724	1
STGASG036747	chr19:6045068-6045568:-	Syvn1(-1258)	4.86664	5.80179	3.93149	0.677633	-0.561425	0.995958	1
STGASG036773	chr19:6950395-6950895:-	Bad(+8784),Plcb3(+19114)	5.91879	4.76592	7.07167	1.4838	0.569297	0.849638	1
STGASG036803	chr19:7297256-7297738:-	Rcor2(+27733),Mark2(+43936)	7.30496	7.306	7.30392	0.999715	-0.000410949	0.864477	1
STGASG036804	chr19:7297931-7298431:-	Rcor2(+28417),Mark2(+43252)	12.0828	16.3094	7.85625	0.481701	-1.05379	0.97155	1
STGASG036873	chr19:8941490-8941966:-	Mta2(-147)	3.87434	3.38233	4.36634	1.29093	0.368406	0.97347	1
STGASG036887	chr19:10060230-10060624:-	Fads3(+18879),Fads2(+41076)	1.52501	2.0887	0.96132	0.460249	-1.11951	0.853669	1
STGASG037963	chr2:4301136-4301636:+	Frmd4a(+148514),Prpf18(+350700)	1.22214	1.33639	1.10789	0.829015	-0.27053	0.863574	1
STGASG038676	chr2:26593676-26594176:+	Agpat2(+10406),Egfl7(+12870)	2.86371	2.5312	3.19622	1.26273	0.336547	1	1
STGASG038678	chr2:26595173-26595673:+	Agpat2(+8909),Egfl7(+14367)	1.32956	1.64175	1.01736	0.619679	-0.690408	0.93249	1
STGASG038685	chr2:27021981-27022481:+	Slc2a6(+5767),Cacfd1(+12305)	3.22205	1.38802	5.05608	3.64264	1.86499	0.628209	1
STGASG038774	chr2:30719541-30720041:+	1700001O22Rik(+81916),Cstad(+124751)	1.07634	0.0988274	2.05385	20.7822	4.37727	0.53713	1
STGASG038876	chr2:34802354-34802854:+	Rabepk(-2692)	6.0163	8.14422	3.88838	0.477441	-1.06661	0.856152	1
STGASG038919	chr2:38588215-38588715:+	Psmb7(+55622),Nek6(+76822)	8.33421	7.04824	9.62018	1.36491	0.448801	0.742906	1
STGASG039328	chr2:60252418-60252918:+	Cd302(+31750),March7(+42781)	5.42253	3.66993	7.17513	1.95511	0.967251	0.644657	1
STGASG039584	chr2:72979792-72980292:+	Sp3(+404)	2.60201	2.47957	2.72445	1.09876	0.13588	1	1
STGASG039605	chr2:74716034-74716534:+	Hoxd3(-10444),Hoxd8(+11379),	2.35621	1.78777	2.92464	1.63591	0.710094	0.886098	1
STGASG039608	chr2:74714316-74714816:+	Hoxd3(-12162),Hoxd8(+9661),	11.7067	17.0621	6.35121	0.372241	-1.42569	0.539492	1
STGASG039633	chr2:75677094-75677524:+	Hnrnpa3(+18048),Nfe2l2(+27332)	1.45806	2.07982	0.836304	0.402105	-1.31436	0.576883	1
STGASG040089	chr2:112363261-112363761:+	Emc4(+4516),Slc12a6(+96692)	1.92952	2.47957	1.37947	0.556336	-0.845972	0.742711	1
STGASG040238	chr2:119477639-119478139:+	Ino80(-202)	6.02672	9.01673	3.03672	0.336787	-1.57009	0.50346	1
STGASG040565	chr2:126676250-126676750:+	Gabpb1(-956)	9.22722	10.3999	8.05454	0.774483	-0.368695	0.966627	1
STGASG041028	chr2:143951941-143952441:+	Dstn(+36871),Rrbp1(+59072)	1.08559	0.498577	1.67261	3.35476	1.74621	0.625626	1
STGASG041322	chr2:156172959-156173186:+	Nfs1(-28887),Rbm39(+7165)	7.09185	3.86759	10.3161	2.66732	1.41539	0.955537	1
STGASG041411	chr2:160880972-160881472:+	Lpin3(+552)	1.07272	1.78333	0.362112	0.203053	-2.30007	0.595911	1
STGASG041671	chr2:174427888-174428361:+	Ctsz(+10914),Nelfcd(+12321)	1.9223	1.64175	2.20284	1.34176	0.424127	0.951982	1
STGASG042108	chr2:22929004-22929504:-	Pdss1(+33732),Abi1(+110868)	1.83539	2.0887	1.58208	0.757448	-0.400781	0.924425	1
STGASG042652	chr2:38823003-38823337:-	Nr5a1(-110936),Nr6a1(+104518)	6.14453	3.51947	8.7696	2.49174	1.31715	0.761424	1
STGASG042653	chr2:38823503-38824003:-	Nr5a1(-111519),Nr6a1(+103935)	7.34072	10.009	4.67241	0.46682	-1.09906	0.567966	1
STGASG042878	chr2:60037436-60037936:-	Wdsub1(-155102),Baz2b(+88011)	7.89934	6.99216	8.80651	1.25948	0.332831	0.733159	1
STGASG042993	chr2:69870498-69870851:-	Ssb(+9113),Mettl5(+14940)	1.2604	1.68451	0.836304	0.496468	-1.01023	0.687853	1
STGASG043371	chr2:93036842-93037306:-	Prdm11(+8497),Syt13(+121976)	3.43173	3.02978	3.83369	1.26534	0.339521	0.840038	1
STGASG043372	chr2:93037342-93037842:-	Prdm11(+7979),Syt13(+122494)	2.57438	2.28635	2.86241	1.25195	0.324182	0.722402	1
STGASG043513	chr2:105959525-105960025:-	Dnajc24(+43774),Immp1l(+55137)	2.73324	1.8866	3.57989	1.89753	0.924124	0.809391	1
STGASG043927	chr2:129198898-129199176:-	Slc20a1(+273)	2.89	1.43522	4.34479	3.02727	1.59802	0.801179	1
STGASG043938	chr2:129800315-129800613:-	Stk35(-53)	2.55046	0.790619	4.3103	5.45181	2.44673	0.636548	1
STGASG043939	chr2:129800815-129801315:-	Stk35(+548)	7.23646	9.85898	4.61395	0.467995	-1.09544	0.677348	1
STGASG044323	chr2:155249844-155249969:-	Map1lc3a(-26390),Dynlrb1(+13372)	0.530074	0.0988274	0.96132	9.72726	3.28203	0.754702	1
STGASG044467	chr2:164834343-164834566:-	Neurl2(-999)	3.00862	2.29079	3.72645	1.62671	0.701957	0.706906	1
STGASG044468	chr2:164834832-164834843:-	Neurl2(-1382)	3.66549	1.78777	5.54321	3.10062	1.63256	0.517956	1
STGASG044569	chr2:169632538-169633038:-	Tshz2(-888)	1.7207	2.27747	1.16393	0.511062	-0.968431	0.592662	1
STGASG044957	chr3:19628367-19628580:+	1700064H15Rik(+203)	2.60759	1.63287	3.58231	2.19387	1.13348	0.846841	1
STGASG045121	chr3:34078779-34079279:+	Dnajc19(+2283),Fxr1(+58950)	3.40565	4.75745	2.05385	0.431712	-1.21186	0.736906	1
STGASG045196	chr3:38885698-38886198:+	Fat4(-992)	16.0481	12.8585	19.2377	1.4961	0.581211	0.522289	1
STGASG045590	chr3:65958213-65958713:+	Ccnl1(-214)	5.21681	3.46784	6.96578	2.00868	1.00625	0.907577	1
STGASG045848	chr3:89350432-89350915:+	Adam15(-678)	1.72701	1.58124	1.87279	1.18438	0.244135	0.722482	1
STGASG045851	chr3:89392753-89393121:+	Zbtb7b(-5266),Lenep(+9856)	1.81187	1.88216	1.74158	0.925311	-0.11199	0.941936	1
STGASG045871	chr3:89963461-89963961:+	Atp8b2(-203)	9.65393	7.0438	12.2641	1.74112	0.800012	0.852313	1
STGASG045995	chr3:95681296-95681742:+	Adamtsl4(+6398),Mcl1(+22798)	2.60796	1.38358	3.83234	2.76987	1.46982	0.703947	1
STGASG045996	chr3:95681796-95682296:+	Adamtsl4(+5871),Mcl1(+23325)	5.14065	4.80464	5.47665	1.13987	0.188866	0.722427	1
STGASG045997	chr3:95684151-95684414:+	Adamtsl4(+3634),Mcl1(+25562)	2.57959	1.68895	3.47023	2.05467	1.03891	0.658489	1
STGASG045998	chr3:95684639-95684651:+	Adamtsl4(+3272),Mcl1(+25924)	4.3165	4.55979	4.07321	0.893288	-0.162803	0.884247	1
STGASG046031	chr3:95899391-95899891:+	Car14(+5050),Aph1a(+5672)	1.90587	1.63287	2.17886	1.33437	0.416164	0.917803	1
STGASG046314	chr3:113630084-113630584:+	Rnpc3(-185)	2.96439	2.98258	2.94619	0.987798	-0.0177119	0.877127	1
STGASG046524	chr3:135423875-135424372:+	Cisd2(-199)	4.02594	4.25887	3.79301	0.890614	-0.167128	0.742871	1
STGASG046752	chr3:152242293-152242742:+	Nexn(+23802),Fubp1(+32060)	6.03829	5.25602	6.82056	1.29766	0.375918	0.868538	1
STGASG046756	chr3:152252603-152253103:+	Nexn(+13467),Fubp1(+42395)	2.16494	2.18308	2.1468	0.983379	-0.0241803	0.884276	1
STGASG046779	chr3:152912937-152913437:+	St6galnac5(+69059),Pigk(+199074)	0.861847	0.197655	1.52604	7.72073	2.94874	0.682413	1
STGASG046920	chr3:14603318-14603723:-	Car13(-38206),E2f5(+24850)	3.35556	3.73045	2.98068	0.799013	-0.323709	0.842535	1
STGASG046921	chr3:14603818-14604318:-	Car13(-37659),E2f5(+25397)	4.33576	5.19995	3.47157	0.667617	-0.582907	0.597625	1
STGASG047492	chr3:34068797-34069005:-	Dnajc19(+12411),Fxr1(+48822)	1.94731	2.18752	1.7071	0.780378	-0.357755	0.987251	1
STGASG047493	chr3:34069297-34069772:-	Dnajc19(+11777),Fxr1(+49456)	2.22303	2.23028	2.21578	0.993498	-0.00941138	0.937661	1
STGASG047545	chr3:40810606-40811106:-	Plk4(+10837),Mfsd8(+36029)	4.25442	1.68451	6.82432	4.05123	2.01836	0.913719	1
STGASG048038	chr3:94484190-94484690:-	Celf3(+5609),Snx27(+98109)	3.43932	2.48401	4.39464	1.76917	0.823076	0.701237	1
STGASG048039	chr3:94487925-94488425:-	Celf3(+9344),Snx27(+94374)	1.30269	0.842253	1.76314	2.09336	1.06582	0.892212	1
STGASG049571	chr4:40703035-40703535:+	Aptx(-371)	2.87053	4.50816	1.2329	0.273483	-1.87048	0.834943	1
STGASG050087	chr4:83462467-83462927:+	Psip1(+23762),Snapc3(+44973)	21.6465	12.7076	30.5854	2.40685	1.26715	0.47514	1
STGASG050421	chr4:93335428-93335928:+	Tusc1(-167)	0.756022	0.348116	1.16393	3.3435	1.74136	0.801855	1
STGASG050777	chr4:109667150-109667650:+	Cdkn2c(-211)	1.06807	0.644598	1.49155	2.31392	1.21034	0.897741	1
STGASG051081	chr4:122860122-122860622:+	Ppt1(+24130),Cap1(+25684)	17.406	19.4808	15.3312	0.786994	-0.345576	0.990617	1
STGASG051386	chr4:135870419-135870919:+	Pnrc2(+3181),Srsf10(+14922)	2.10865	2.38518	1.83211	0.768123	-0.38059	1	1
STGASG052283	chr4:41387542-41388042:-	Ubap1(+38796),Kif24(+77048)	1.89914	1.83497	1.96332	1.06995	0.0975403	0.812827	1
STGASG052618	chr4:63363193-63363693:-	Orm2(+994)	1.46236	0.743426	2.18129	2.9341	1.55292	0.752006	1
STGASG053187	chr4:108632634-108633134:-	3110021N24Rik(-86765),Cc2d1b(+12944)	2.99379	3.36901	2.61857	0.777251	-0.363548	0.556527	1
STGASG053873	chr4:134896162-134896662:-	Tmem50a(+18612),Rhd(+31876)	2.69966	1.2892	4.11012	3.18812	1.67271	0.66073	1
STGASG054820	chr5:20951793-20952293:+	Rsbn1l(-221)	4.92969	5.30281	4.55657	0.859274	-0.218809	0.814775	1
STGASG055349	chr5:57717197-57717697:+	Pcdh7(-574)	2.29996	1.2892	3.31073	2.56805	1.36068	0.733784	1
STGASG055431	chr5:65620222-65620722:+	Pds5a(+77384),Ube2k(+83239)	2.30967	2.63447	1.98487	0.753424	-0.408466	0.586522	1
STGASG055705	chr5:91962913-91963413:+	Rchy1(-95)	3.76657	2.7333	4.79985	1.75607	0.812349	0.758969	1
STGASG056087	chr5:107479047-107479547:+	A830010M20Rik(-18448),Btbd8(+41300)	1.6509	2.08426	1.21754	0.584162	-0.775559	0.565006	1
STGASG056379	chr5:122994564-122995064:+	Orai1(-20260),Kdm2b(-5715)	1.08064	0.893887	1.26739	1.41784	0.503698	0.845637	1
STGASG056636	chr5:137607029-137607502:+	Mospd3(-6222),Pcolce(+4221)	3.32124	2.98258	3.6599	1.22709	0.295242	1	1
STGASG056745	chr5:142813986-142814486:+	Tnrc18(+3151),Slc29a4(+112135)	3.3223	3.71754	2.92706	0.787366	-0.344894	0.517799	1
STGASG057107	chr5:23496152-23496652:-	Mll5(+61953),Srpk2(+120169)	5.35155	2.37186	8.33124	3.51254	1.81251	0.961266	1
STGASG058911	chr5:145126427-145126787:-	Bud31(-13790),Arpc1b(+12392)	1.31108	1.58568	1.03649	0.653656	-0.613398	0.532383	1
STGASG059757	chr6:49087354-49087854:+	Malsu1(+13809),Igf2bp3(+127350)	7.10735	6.6392	7.5755	1.14103	0.190333	0.731639	1
STGASG060257	chr6:67292645-67293145:+	Serbp1(+25916),Il12rb2(+83293)	17.5102	19.2399	15.7804	0.820188	-0.285973	0.607947	1
STGASG060343	chr6:72439078-72439578:+	Mat2a(+230)	5.65484	3.67438	7.63531	2.07799	1.05519	0.889121	1
STGASG060800	chr6:97884307-97884807:+	Mitf(+77499),Gm765(+458197)	6.39179	3.82484	8.95874	2.34225	1.2279	0.612692	1
STGASG061028	chr6:118455234-118455699:+	Zfp248(+61)	2.03525	2.43237	1.63812	0.673466	-0.570324	0.716003	1
STGASG061129	chr6:124857767-124858267:+	Leprel2(-265)	5.1368	4.46499	5.8086	1.30092	0.379532	0.884445	1
STGASG061431	chr6:145863851-145864288:+	Bhlhe41(+1488),Rassf8(+117322)	1.98926	1.34083	2.63769	1.96721	0.976151	0.979824	1
STGASG061466	chr6:148212286-148212786:+	Ergic2(-162)	10.7169	13.1421	8.29164	0.630923	-0.664464	0.849521	1
STGASG061826	chr6:30743904-30744404:-	Mest(+6104),Copg2(+152585)	2.53794	2.78493	2.29094	0.822622	-0.281699	0.805687	1
STGASG062069	chr6:52172956-52173456:-	5730596B20Rik(-4292)	3.00866	2.03706	3.98025	1.95392	0.96637	0.968784	1
STGASG062072	chr6:52176768-52177268:-	5730596B20Rik(-480)	0.699982	0.348116	1.05185	3.02154	1.59529	0.767415	1
STGASG062083	chr6:52208899-52209399:-	Hoxa5(-4562),Hoxa6(-427)	6.84601	2.43237	11.2596	4.62908	2.21073	0.49654	1
STGASG062279	chr6:72606018-72606325:-	Retsat(+7697),Tgoln1(+10828)	4.20659	4.76189	3.65129	0.766773	-0.383129	0.598093	1
STGASG062286	chr6:72635957-72636319:-	Gm15401(+6301),Tcf7l1(+152814)	3.2041	4.06121	2.34698	0.577902	-0.791104	0.920565	1
STGASG062287	chr6:72636457-72636957:-	Gm15401(+6870),Tcf7l1(+152245)	3.07733	1.64175	4.51291	2.74884	1.45882	0.675889	1
STGASG063062	chr6:121270445-121270560:-	Slc6a13(-29724),Usp18(+24597)	1.06664	1.59012	0.543168	0.341589	-1.54966	0.819398	1
STGASG063492	chr6:145816398-145816898:-	Bhlhe41(+48910),Rassf8(+69900)	3.91329	4.71469	3.11189	0.66004	-0.599375	0.978654	1
STGASG063616	chr7:4149784-4150204:+	Leng9(-122)	2.66526	1.83497	3.49555	1.90497	0.929765	0.877887	1
STGASG064022	chr7:27912176-27912557:+	1700049G17Rik(+17063),Zfp607(+49810)	1.85614	2.58283	1.12944	0.437287	-1.19335	0.549731	1
STGASG064743	chr7:80391260-80391739:+	Fes(-3554)	1.82447	0.743426	2.90551	3.90827	1.96653	0.560776	1
STGASG064899	chr7:90450845-90451345:+	Tmem126a(+6134),Crebzf(+8314)	14.6678	13.3656	15.97	1.19487	0.256849	0.787939	1
STGASG065216	chr7:102015754-102016254:+	Il18bp(+2151),Numa1(+46161)	6.79113	3.76432	9.81794	2.60816	1.38303	1	1
STGASG065223	chr7:102238689-102239005:+	Rhog(+11241),Pgap2(+28485)	1.70127	2.38518	1.01736	0.426534	-1.22927	0.709784	1
STGASG065224	chr7:102240276-102240776:+	Rhog(+9562),Pgap2(+30164)	1.98357	1.58568	2.38147	1.50186	0.586753	0.956118	1
STGASG065289	chr7:105742973-105743315:+	Rrp8(-5768),Taf10(+1217)	4.85815	4.16448	5.55182	1.33314	0.414824	0.507529	1
STGASG065319	chr7:109524586-109525086:+	Rpl27a(+5689),St5(+91732)	2.92291	2.68166	3.16416	1.17992	0.238695	1	1
STGASG065322	chr7:109752329-109752667:+	Tmem9b(-219)	4.19751	6.45083	1.94419	0.301386	-1.73032	0.628045	1
STGASG065323	chr7:109752785-109752829:+	Tmem9b(-528)	5.11888	4.9551	5.28266	1.06611	0.0923502	0.915583	1
STGASG065497	chr7:118856187-118856687:+	Knop1(-439),Iqck(+662)	1.7343	1.14318	2.32543	2.03419	1.02445	0.828689	1
STGASG065605	chr7:126502496-126502977:+	Atxn2l(+700)	3.3103	3.73045	2.89015	0.774746	-0.368205	0.81047	1
STGASG065646	chr7:127027260-127027760:+	Maz(-1031)	3.09119	1.7317	4.45068	2.57012	1.36184	0.739357	1
STGASG065647	chr7:127028211-127028711:+	Maz(-1982)	2.30695	2.38518	2.22871	0.9344	-0.0978876	0.903657	1
STGASG065714	chr7:127989101-127989601:+	Pycard(+4516),B230325K18Rik(+6272)	4.63408	5.70741	3.56076	0.623884	-0.680651	0.811446	1
STGASG065841	chr7:140954432-140954797:+	Ifitm5(-4376)	1.90458	1.14318	2.66599	2.33209	1.22162	0.649902	1
STGASG066184	chr7:16310431-16310931:-	Bbc3(+1065),Sae1(+77116)	3.60608	4.21612	2.99604	0.710616	-0.492858	0.524916	1
STGASG066336	chr7:25627632-25628132:-	B3gnt8(+258)	1.63912	2.07982	1.19842	0.576212	-0.795327	0.716737	1
STGASG066470	chr7:30554198-30554548:-	BC053749(-2101),Hspb6(+1105)	2.61524	1.59456	3.63593	2.28021	1.18916	0.555138	1
STGASG066772	chr7:44836790-44837290:-	Atf5(-20382),Tbc1d17(+12035)	3.49958	3.07253	3.92664	1.27798	0.353868	0.788452	1
STGASG066800	chr7:45120651-45121151:-	Fcgrt(-17079),Rps11(+3488)	4.72057	7.47783	1.96332	0.262552	-1.92933	0.531359	1
STGASG067566	chr7:99915527-99915976:-	Xrra1(+56534),Rnf169(+64706)	1.98227	1.03991	2.92464	2.8124	1.4918	0.780041	1
STGASG067567	chr7:99916027-99916527:-	Xrra1(+57059),Rnf169(+64181)	3.2731	1.03991	5.50629	5.29498	2.40463	0.478759	1
STGASG067568	chr7:99917738-99918238:-	Xrra1(+58770),Rnf169(+62470)	1.93389	1.63287	2.2349	1.36869	0.452801	0.88667	1
STGASG067637	chr7:102007545-102007673:-	Il18bp(+10546),Numa1(+37766)	1.28209	1.69339	0.870792	0.514231	-0.959512	0.977115	1
STGASG067638	chr7:102008045-102008545:-	Il18bp(+9860),Numa1(+38452)	5.15624	5.69853	4.61395	0.809674	-0.304587	0.927302	1
STGASG067646	chr7:102238505-102239005:-	Rhog(+11333),Pgap2(+28393)	5.3413	5.44924	5.23337	0.960385	-0.0583155	0.706881	1
STGASG068516	chr7:141997614-141998114:-	Brsk2(+47778),Mob2(+63170)	2.99746	1.48685	4.50806	3.03195	1.60025	0.959146	1
STGASG068839	chr8:13470213-13470646:+	Gas6(+24105),Tmem255b(+34971)	5.52042	6.64002	4.40083	0.662774	-0.593411	0.49828	1
STGASG068840	chr8:13470713-13471213:+	Gas6(+23572),Tmem255b(+35504)	5.92679	5.70741	6.14618	1.07688	0.106855	0.838091	1
STGASG068841	chr8:13471604-13472104:+	Gas6(+22681),Tmem255b(+36395)	4.34105	4.80908	3.87302	0.805356	-0.312301	0.832635	1
STGASG068905	chr8:17534728-17534942:+	Csmd1(+446)	2.79111	1.0871	4.49513	4.13497	2.04788	0.972862	1
STGASG068906	chr8:17535501-17536001:+	Csmd1(-470)	3.31523	2.57395	4.0565	1.57598	0.656251	1	1
STGASG070083	chr8:105566334-105566470:+	Atp6v0d1(-355)	1.4041	1.4441	1.36411	0.944611	-0.0822077	0.878575	1
STGASG070121	chr8:106201576-106202076:+	Slc7a6os(+9107),Slc7a6(+32951)	1.37325	1.242	1.50449	1.21134	0.276603	0.880763	1
STGASG071109	chr8:25808571-25809026:-	Star(+325)	4.30447	1.38802	7.22093	5.20231	2.37915	0.761913	1
STGASG071195	chr8:34819802-34820302:-	Dusp4(+12755),Tnks(+145638)	5.3925	4.65418	6.13082	1.31727	0.397554	0.987736	1
STGASG071250	chr8:41330340-41330840:-	Asah1(+44183),Pcm1(+90831)	4.10517	3.88091	4.32943	1.11557	0.157782	0.759467	1
STGASG071605	chr8:70330201-70330701:-	Cers1(+14664),Upf1(+22822)	2.09992	1.63731	2.56253	1.56508	0.646237	1	1
STGASG071817	chr8:84703019-84703519:-	G430095P16Rik(-19738),Lyl1(+1812)	1.48375	0.842253	2.12525	2.52329	1.33531	0.779073	1
STGASG071879	chr8:88329875-88330375:-	Brd7(+32069),Adcy7(+57722)	4.86592	3.07697	6.65486	2.1628	1.1129	0.901339	1
STGASG071903	chr8:91114758-91115113:-	Aktip(+19529),Rbl2(+44879)	2.53711	1.09154	3.98268	3.64867	1.86737	0.684359	1
STGASG071904	chr8:91115258-91115724:-	Aktip(+18974),Rbl2(+45434)	3.71515	2.33354	5.09676	2.18413	1.12706	1	1
STGASG071905	chr8:91116056-91116387:-	Aktip(+18243),Rbl2(+46165)	2.94119	4.00958	1.87279	0.467079	-1.09826	0.770323	1
STGASG071931	chr8:93969305-93969805:-	Amfr(+43108),Gnao1(+158715)	1.25212	1.54293	0.96132	0.62305	-0.682581	1	1
STGASG072008	chr8:105305336-105305651:-	Elmo3(-107)	2.26157	2.43237	2.09076	0.859556	-0.218337	0.883286	1
STGASG072131	chr8:110728835-110729335:-	Mtss1l(+7609),Il34(+76818)	1.3726	1.63731	1.10789	0.67665	-0.563518	0.858532	1
STGASG072133	chr8:110737540-110737657:-	Mtss1l(+16123),Il34(+68304)	0.983741	0.790619	1.17686	1.48853	0.573893	0.959372	1
STGASG072134	chr8:110738040-110738378:-	Mtss1l(+16733),Il34(+67694)	2.21083	1.7317	2.68997	1.55337	0.6354	1	1
STGASG072361	chr8:121792572-121793072:-	Klhdc4(+36747),Jph3(+62259)	1.38554	0.842253	1.92883	2.29009	1.1954	1	1
STGASG072402	chr8:123023561-123024061:-	Ankrd11(-49018),Spg7(-41470)	5.02385	3.67438	6.37332	1.73453	0.794546	0.636118	1
STGASG072561	chr8:128685902-128686315:-	Itgb1(+455)	5.63824	8.62101	2.65548	0.308024	-1.69888	0.647778	1
STGASG072781	chr9:21589685-21590185:+	1810026J23Rik(-2787)	7.69373	8.24305	7.14441	0.86672	-0.206362	0.991694	1
STGASG073102	chr9:37545286-37545786:+	Vsig2(+6281),Nrgn(+7368)	8.0232	3.71713	12.3293	3.31688	1.72983	0.567711	1
STGASG073103	chr9:37546080-37546580:+	Nrgn(+6574),Vsig2(+7075)	3.60027	2.87488	4.32566	1.50464	0.589422	1	1
STGASG073238	chr9:45930450-45930950:+	Rnf214(-23823),Tagln(+5358)	4.491	6.14547	2.83653	0.461565	-1.11539	0.715668	1
STGASG073677	chr9:64341207-64341441:+	Dis3l(-67)	1.35532	0.893887	1.81675	2.03242	1.0232	0.930733	1
STGASG074291	chr9:100545673-100546173:+	Nck1(+130)	1.23798	0.893887	1.58208	1.76989	0.823657	0.905429	1
STGASG074404	chr9:107606803-107606862:+	Sema3b(+216)	0.970019	1.34083	0.599208	0.446893	-1.162	0.814091	1
STGASG074439	chr9:108567586-108568086:+	Dalrd3(-2056),Ndufaf3(-494)	3.28487	1.98543	4.58431	2.30898	1.20725	0.752904	1
STGASG074455	chr9:109059844-109060344:+	Trex1(-360)	1.80123	1.09598	2.50649	2.28698	1.19344	0.649045	1
STGASG074895	chr9:20431075-20431575:-	Zfp560(-46148),Zfp26(+28835)	2.35351	2.93095	1.77607	0.605971	-0.722678	0.909136	1
STGASG075303	chr9:45852883-45853367:-	Pcsk7(-53444),Bace1(+14545)	3.63523	5.50975	1.76071	0.319563	-1.64583	0.730388	1
STGASG075545	chr9:57827267-57827631:-	Clk3(-61589),Arid3b(+9259)	3.93036	6.39073	1.47	0.230021	-2.12016	0.830199	1
STGASG076326	chr9:108052746-108053216:-	Amigo3(-178)	4.30689	3.82928	4.78449	1.24945	0.321294	0.962174	1
STGASG076385	chr9:110528242-110528633:-	Setd2(-4159)	2.30395	1.48685	3.12106	2.0991	1.06977	0.705348	1
STGASG076445	chr9:113955991-113956491:-	Ubp1(+25307),Fbxl2(+70520)	1.80672	2.48401	1.12944	0.454685	-1.13706	0.578307	1
STGASG076450	chr9:113969144-113969443:-	Ubp1(+38360),Fbxl2(+57467)	1.77648	2.47957	1.0734	0.432898	-1.2079	0.564051	1
STGASG076683	chrM:2578-2844:-	mt-Co2(-4302),mt-Co1(-2617),	37.0045	41.6444	32.3647	0.777167	-0.363703	0.928717	1
STGASG076690	chrM:7598-8019:-	mt-Nd5(-3933),mt-Nd4(-2358),	14.9699	11.7577	18.1821	1.5464	0.628913	0.86528	1
STGASG076691	chrM:9293-9554:-	mt-Cytb(-4721),mt-Nd5(-2318),	35.5825	32.8076	38.3573	1.16916	0.225473	0.901898	1
STGASG076692	chrM:9708-9793:-	mt-Cytb(-4394),mt-Nd5(-1991),	19.6201	22.6868	16.5534	0.729647	-0.454729	1	1
STGASG076693	chrM:11446-11839:-	mt-Cytb(-2502),mt-Nd5(-99)	44.2029	48.5729	39.833	0.820067	-0.286186	0.550802	1
STGASG076806	chrX:12677574-12678074:+	1810030O07Rik(-4156)	3.59823	4.32785	2.8686	0.662822	-0.593306	0.813755	1
STGASG077036	chrX:50537364-50537436:+	2610018G03Rik(-303647),Olfr1324(-110818)	2.15033	3.31779	0.982871	0.296243	-1.75515	1	1
STGASG078540	chrX:163958508-163958845:+	Zrsr2(-88)	5.77964	3.11972	8.43955	2.70522	1.43575	0.817903	1
STGASG078830	chrX:7584094-7584594:-	Foxp3(+4668),Ccdc22(+21173)	1.78092	2.48845	1.0734	0.431353	-1.21306	0.717306	1
STGASG080267	chrX:150547438-150547938:-	Alas2(+313)	12.559	14.0493	11.0686	0.787843	-0.34402	0.982446	1
STGASG080270	chrX:150564689-150565096:-	Alas2(+17518),Apex2(+24951)	3.97017	3.47672	4.46361	1.28386	0.360485	0.828817	1
STGASG080271	chrX:150565189-150565689:-	Alas2(+18064),Apex2(+24405)	13.5851	14.8484	12.3217	0.829838	-0.269099	0.889473	1
STGASG080272	chrX:150566572-150567072:-	Alas2(+19447),Apex2(+23022)	14.4955	11.4616	17.5295	1.52941	0.612976	0.830463	1
STGIG000318	chr1:40028885-40029385:+	Il1r2(-55633),Map4k4(+128222)	1.89769	0.592964	3.20241	5.40069	2.43314	0.821935	1
STGIG000343	chr1:40404868-40405028:+	Il1rl1(-34679),Il1rl2(+80321)	2.97558	4.11285	1.8383	0.446966	-1.16176	0.742029	1
STGIG000564	chr1:56782084-56782388:+	Hsfy2(-144785),Satb2(+189622)	18.9405	23.6509	14.2301	0.601671	-0.732953	0.756602	1
STGIG000598	chr1:58652538-58652689:+	Gm10068(+6006),Als2cr12(+43375)	1.26167	1.48685	1.03649	0.697102	-0.520557	0.564664	1
STGIG000960	chr1:86487729-86488229:+	Ptma(-38757),1700019O17Rik(+61650)	2.72847	2.23916	3.21777	1.43705	0.523107	0.87016	1
STGIG001380	chr1:133977496-133977594:+	Fmod(-59709),Prelp(-56131)	2.12357	3.12013	1.12702	0.361207	-1.4691	1	1
STGIG001409	chr1:135688672-135689104:+	Nav1(-783)	2.70127	3.86356	1.53898	0.398331	-1.32796	0.836847	1
STGIG001600	chr1:155244651-155245051:+	BC034090(-12127),Xpr1(+172458)	2.63615	3.42106	1.85124	0.541131	-0.88595	0.606907	1
STGIG001821	chr1:172207997-172208497:+	Pea15a(-1443)	1.8436	0.743426	2.94377	3.95973	1.9854	0.761118	1
STGIG001980	chr1:181211926-181212426:+	Wdr26(-624)	1.15355	1.14318	1.16393	1.01815	0.0259539	1	1
STGIG001985	chr1:181233764-181234098:+	Cnih3(-118697),Wdr26(-22379)	1.49656	1.53849	1.45464	0.945501	-0.0808491	0.753809	1
STGIG001986	chr1:181234264-181234764:+	Cnih3(-118114),Wdr26(-22962)	3.00402	3.02978	2.97826	0.982995	-0.0247444	0.812789	1
STGIG002079	chr1:191240291-191240791:+	Atf3(-57201),Nenf(+77653)	2.46238	1.98099	2.94377	1.48601	0.571443	0.848115	1
STGIG002157	chr1:4496506-4497006:-	Sox17(-343)	2.52959	3.42106	1.63812	0.478834	-1.0624	0.701037	1
STGIG003095	chr1:73905694-73906194:-	Tnp1(-890045),Tns1(+218503)	0.849251	1.33639	0.362112	0.270963	-1.88383	0.698817	1
STGIG003272	chr1:86502938-86503438:-	Ptma(-23548),1700019O17Rik(+76859)	1.50486	1.73614	1.27358	0.733572	-0.44699	0.572261	1
STGIG003411	chr1:101895309-101895315:-	NONE	0.55236	0.249289	0.855432	3.43149	1.77883	1	1
STGIG003412	chr1:101895809-101896309:-	NONE	1.71043	1.242	2.17886	1.75431	0.810907	0.881945	1
STGIG003442	chr1:105981260-105981711:-	Zcchc2(-9203),Tnfrsf11a(+200763)	3.65081	2.13589	5.16573	2.41854	1.27414	0.838408	1
STGIG003443	chr1:105981760-105982260:-	Zcchc2(-8679),Tnfrsf11a(+201287)	4.10274	4.17295	4.03253	0.966348	-0.0493846	0.942205	1
STGIG003873	chr1:140018814-140019314:-	Gm4788(-237825),Cfh(+164347)	1.26582	1.58568	0.94596	0.596565	-0.74525	0.461641	1
STGIG004199	chr1:165722977-165723477:-	Creg1(-40519),Rcsd1(-15133)	3.22486	4.61143	1.8383	0.398641	-1.32684	0.637271	1
STGIG004503	chr1:181901485-181901985:-	Lbr(-59334),Enah(+118245)	1.48698	1.48241	1.49155	1.00617	0.00886834	0.800546	1
STGIG004713	chr10:7213010-7213510:+	Cnksr3(-1023)	1.83443	1.8866	1.78226	0.944695	-0.0820792	0.762912	1
STGIG004805	chr10:18318605-18319105:+	Nhsl1(-88820),Ccdc28a(-83859)	1.88732	1.0871	2.68754	2.47221	1.3058	0.895218	1
STGIG005135	chr10:51527468-51527968:+	Lilrb4(+36700),Fam162b(+62762)	1.00427	0.0988274	1.9097	19.3236	4.27229	0.52061	1
STGIG005538	chr10:79767440-79767940:+	Rnf126(-738)	1.70461	0.846694	2.56253	3.02651	1.59766	0.614958	1
STGIG005702	chr10:82101864-82102364:+	AU041133(-36139),Zfp873(+43697)	0.851471	1.34083	0.362112	0.270065	-1.88862	0.776088	1
STGIG005862	chr10:84440910-84441410:+	Nuak1(-563)	0.768843	0.39531	1.14238	2.88983	1.53098	0.859265	1
STGIG006419	chr10:121489115-121489553:+	Rassf3(-13084),Tbk1(+97460)	1.30875	0.348116	2.26939	6.51906	2.70466	0.518198	1
STGIG006793	chr10:9027478-9027677:-	Sash1(-141508),Gm9930(+508103)	1.30541	1.8866	0.724224	0.383878	-1.38128	0.794001	1
STGIG007590	chr10:51526201-51526244:-	Lilrb4(+35205),Fam162b(+64257)	0.237096	0	0.474192	Inf	Inf	0.951906	1
STGIG008134	chr10:80348576-80349076:-	Adamtsl5(-414)	2.00446	2.71997	1.28894	0.473881	-1.0774	0.566679	1
STGIG008142	chr10:80433682-80433978:-	Tcf3(-187)	1.25495	1.03991	1.47	1.41359	0.49936	0.978998	1
STGIG008520	chr10:115362984-115363484:-	Tmem19(-972)	3.38198	0.79506	5.96889	7.50748	2.90833	0.651825	1
STGIG009080	chr11:20741781-20742281:+	Aftph(-442)	1.55883	0.296482	2.82117	9.5155	3.25028	0.604106	1
STGIG009259	chr11:31672235-31672735:+	Bod1(-600)	1.24538	1.68895	0.801815	0.474743	-1.07478	0.662945	1
STGIG009328	chr11:43012195-43012546:+	Gm9972(-23375),Gabrb2(+592614)	3.03572	2.83212	3.23933	1.14378	0.19381	0.876539	1
STGIG009452	chr11:50292836-50293336:+	Maml1(-775)	1.23848	1.93379	0.543168	0.280882	-1.83196	0.667369	1
STGIG010183	chr11:79711332-79711832:+	Rab11fip4(+120370),Utp6(+250808)	1.39034	0.545771	2.2349	4.09495	2.03384	0.708872	1
STGIG010297	chr11:84870886-84871386:+	Ggnbp2(-347)	13.1607	13.537	12.7843	0.944401	-0.0825278	0.539542	1
STGIG010431	chr11:94955422-94955922:+	Hils1(-11989),Col1a1(+19448)	7.60222	4.85627	10.3482	2.13089	1.09145	0.472358	1
STGIG010503	chr11:96309097-96309597:+	Hoxb4(-7337),Hoxb5(+6752)	1.32563	0.597405	2.05385	3.43795	1.78155	0.694687	1
STGIG010505	chr11:96314215-96314715:+	Hoxb4(-2219)	1.51015	0.348116	2.67218	7.67613	2.94038	0.566778	1
STGIG010534	chr11:97188180-97188680:+	Kpnb1(-549)	6.02108	5.50934	6.53282	1.18577	0.245826	0.875306	1
STGIG010602	chr11:99620441-99620941:+	Gm11562(-256)	0.735	0	1.47	Inf	Inf	0.464233	1
STGIG011103	chr11:120573477-120573977:+	P4hb(-474)	1.00789	0.545771	1.47	2.69344	1.42945	0.772256	1
STGIG011748	chr11:29692012-29692512:-	Rtn4(-685)	1.10866	0.893887	1.32343	1.48054	0.566119	0.864409	1
STGIG011903	chr11:43380420-43380920:-	Pttg1(+45293),Atp10b(+229071)	0.730205	0.296482	1.16393	3.92579	1.97298	0.882015	1
STGIG012031	chr11:48799452-48799952:-	Gnb2l1(-658)	2.96119	3.08585	2.83653	0.919206	-0.121539	0.99386	1
STGIG012534	chr11:69417808-69418308:-	Kdm6b(-4383)	3.04391	4.50816	1.57966	0.350399	-1.51293	0.684711	1
STGIG013062	chr11:94629249-94629632:-	Lrrc59(-326)	1.6727	0.545771	2.79962	5.12967	2.35887	0.597442	1
STGIG013138	chr11:97798774-97798973:-	Lasp1(-691)	5.61423	6.44639	4.78207	0.741821	-0.430857	0.728325	1
STGIG013909	chr12:15606334-15606834:+	Trib2(+210201)	5.87576	7.60692	4.14461	0.544847	-0.876078	0.482687	1
STGIG014472	chr12:51829799-51830299:+	Hectd1(-513)	2.76637	2.18752	3.34521	1.52922	0.6128	0.785058	1
STGIG014827	chr12:75669865-75670365:+	Wdr89(-578)	5.73378	8.89209	2.57546	0.289635	-1.78769	0.497694	1
STGIG015007	chr12:80115872-80116372:+	Zfp36l1(-3109)	1.94441	1.83497	2.05385	1.11928	0.162574	0.850166	1
STGIG015265	chr12:87388384-87388884:+	Sptlc2(-279)	1.04832	0.0988274	1.99781	20.2151	4.33736	0.525189	1
STGIG015567	chr12:109583768-109584268:+	Rtl1(+16312),Dlk1(+131169)	4.26106	2.78493	5.7372	2.06009	1.04271	0.526298	1
STGIG015599	chr12:109705745-109706245:+	Dio3(-573073),Rtl1(-105665)	2.96724	3.16692	2.76756	0.873897	-0.194465	0.600917	1
STGIG015624	chr12:110447334-110447385:+	Ppp2r5c(-38379),Dio3(+168292)	4.20454	3.71754	4.69154	1.262	0.335714	0.486496	1
STGIG015625	chr12:110591516-110591584:+	Dync1h1(-9902),Ppp2r5c(+105811)	1.42007	1.58568	1.25446	0.791116	-0.338039	0.825336	1
STGIG015719	chr12:112829744-112830244:+	Cdca4(-605)	2.36952	0.743426	3.99561	5.3746	2.42616	0.489982	1
STGIG015720	chr12:112831318-112831818:+	Cdca4(-2179)	1.9597	1.68451	2.2349	1.32674	0.407887	0.919858	1
STGIG015986	chr12:8636874-8637365:-	Slc7a15(-97575),Pum2(-37561)	2.38754	3.2706	1.50449	0.460004	-1.12028	0.533539	1
STGIG015987	chr12:8637701-8638201:-	Slc7a15(-98406),Pum2(-36730)	1.98137	1.63731	2.32543	1.42027	0.506168	1	1
STGIG016106	chr12:24639102-24639602:-	Klf11(-12019),Grhl1(+67065)	1.95248	0.846694	3.05827	3.61202	1.8528	0.608278	1
STGIG016328	chr12:34653361-34653763:-	Hdac9(-124673),4921508M14Rik(+221266)	1.19827	1.43522	0.96132	0.669808	-0.578181	0.835761	1
STGIG016329	chr12:34654157-34654657:-	Hdac9(-125518),4921508M14Rik(+220421)	2.01031	1.09598	2.92464	2.66851	1.41603	0.559221	1
STGIG016718	chr12:72071203-72071703:-	Gpr135(-462)	1.37115	0.39531	2.34698	5.93708	2.56975	0.767705	1
STGIG017217	chr12:108838658-108839158:-	Slc25a29(-3025)	2.70142	2.13145	3.27139	1.53482	0.618069	0.912466	1
STGIG017242	chr12:110591016-110591359:-	Dync1h1(-10264),Ppp2r5c(+105449)	3.05121	4.75745	1.34498	0.282711	-1.8226	0.699445	1
STGIG017304	chr12:112952009-112952509:-	Btbd6(-24304),Nudt14(-10141)	1.4194	1.29364	1.54517	1.19444	0.25633	0.988386	1
STGIG017364	chr13:9175757-9175982:+	Dip2c(-100658),Larp4b(+81965)	1.136	0.545771	1.72622	3.16291	1.66125	0.862013	1
STGIG017441	chr13:16029430-16029930:+	Inhba(+17829)	5.10728	3.75988	6.45468	1.71672	0.779658	0.85762	1
STGIG017721	chr13:37581141-37581641:+	Rreb1(-244924),Ly86(+236046)	0.894017	0.296482	1.49155	5.03083	2.3308	0.797449	1
STGIG017925	chr13:54302699-54302848:+	Cplx2(-68575),Hrh2(+110645)	1.87063	0.79506	2.94619	3.70562	1.88972	0.640551	1
STGIG018016	chr13:58129097-58129597:+	Hnrnpa0(-791)	1.24693	0.696232	1.79762	2.58193	1.36845	0.687496	1
STGIG018074	chr13:62015934-62016184:+	Cts3(-445932),Zfp808(-113857)	5.02536	4.55979	5.49093	1.20421	0.268084	0.798837	1
STGIG018115	chr13:63573755-63574255:+	Ercc6l2(-241329),Ptch1(-8485)	0.439546	0.0988274	0.780264	7.89522	2.98098	0.829754	1
STGIG018158	chr13:67400093-67400593:+	Zfp429(-576)	2.6417	1.53404	3.74935	2.44409	1.2893	0.565485	1
STGIG018210	chr13:73328555-73328928:+	Mrpl36(-2267),Ndufs6(-200)	1.2604	1.68451	0.836304	0.496468	-1.01023	0.687853	1
STGIG018379	chr13:85289635-85290135:+	Rasa1(-856)	0.745246	0.348116	1.14238	3.28159	1.7144	0.734511	1
STGIG018419	chr13:92531150-92531650:+	Zfyve16(-532)	2.88292	0.945521	4.82033	5.09806	2.34995	0.72582	1
STGIG018485	chr13:97589479-97589979:+	Gm10260(+170859),Enc1(+348624)	2.05457	1.09154	3.01759	2.76452	1.46703	0.664253	1
STGIG018486	chr13:97590423-97590923:+	Gm10260(+169915),Enc1(+349568)	0.641624	0.446944	0.836304	1.87116	0.903934	0.959914	1
STGIG018637	chr13:107022648-107023148:+	Kif2a(-784)	2.04236	2.03706	2.04766	1.0052	0.00748265	0.891832	1
STGIG018645	chr13:107469843-107469926:+	Zswim6(+420179),3830408C21Rik(+437922)	0.802331	1.09598	0.50868	0.464131	-1.10739	0.944381	1
STGIG019033	chr13:8966047-8966547:-	Idi2(+13434),Gtpbp4(+29720)	4.52906	0.94108	8.11704	8.62523	3.10856	0.871617	1
STGIG019159	chr13:17710279-17710451:-	Mplkip(+14952),Cdk13(+94732)	1.14073	1.09598	1.18548	1.08166	0.113246	1	1
STGIG019160	chr13:17710779-17710994:-	Mplkip(+15474),Cdk13(+94210)	1.55496	2.18308	0.926832	0.424552	-1.23599	0.652928	1
STGIG019161	chr13:17711149-17711279:-	Mplkip(+15801),Cdk13(+93883)	4.55193	6.39476	2.70909	0.423643	-1.23908	0.516994	1
STGIG020147	chr13:63565866-63566237:-	Ptch1(-532)	36.0841	37.3638	34.8044	0.931501	-0.102371	0.923475	1
STGIG020150	chr13:63572627-63572653:-	Ercc6l2(-242694),Ptch1(-7120)	0.686888	0.446944	0.926832	2.07371	1.05221	0.919567	1
STGIG020733	chr13:103921362-103921611:-	Erbb2ip(-973)	2.19798	0.94108	3.45487	3.67117	1.87624	0.689936	1
STGIG021122	chr14:20641047-20641547:+	Usp54(-22943),Myoz1(+15243)	5.7021	5.55251	5.8517	1.05388	0.0757171	0.628163	1
STGIG021401	chr14:31436599-31437099:+	Sh3bp5(-784)	1.58272	2.38518	0.780264	0.32713	-1.61206	0.674982	1
STGIG021654	chr14:54577977-54578477:+	Ajuba(-566)	1.45676	1.53404	1.37947	0.899238	-0.153225	0.89241	1
STGIG022114	chr14:103346922-103347422:+	Mycbp2(-372)	4.937	3.76473	6.10927	1.62276	0.698453	0.522836	1
STGIG022156	chr14:105589423-105589923:+	Gm10076(-92155),4930449E01Rik(+90885)	6.04985	6.99619	5.1035	0.729468	-0.455083	0.542566	1
STGIG023024	chr14:33371311-33371811:-	Mapk8(+75597),Arhgap22(+154738)	1.33356	0.39531	2.27181	5.74693	2.52279	0.634514	1
STGIG023344	chr14:59397137-59397637:-	Phf11c(-2006)	2.25597	3.22299	1.28894	0.399922	-1.32221	0.561882	1
STGIG023355	chr14:59643706-59644148:-	Shisa2(+18646),Atp8a2(+442907)	1.09751	1.14318	1.05185	0.92011	-0.120121	0.992997	1
STGIG023467	chr14:66966991-66967491:-	4930578I07Rik(+29876),Bnip3l(+41636)	3.09629	3.31779	2.87479	0.866478	-0.206765	0.857699	1
STGIG023847	chr14:100189315-100189815:-	Klf12(-39801)	2.07812	1.04435	3.11189	2.97974	1.57519	0.849754	1
STGIG023890	chr14:100283605-100283764:-	Klf12(-133921),1700110M21Rik(+916384)	1.77481	2.18308	1.36654	0.625966	-0.675845	0.631529	1
STGIG024311	chr15:32778890-32779390:+	Sdc2(-141583),Sema5a(+534327)	8.6966	8.39754	8.99565	1.07122	0.0992612	0.834755	1
STGIG024378	chr15:38079123-38079623:+	Ubr5(-520)	2.68712	3.86356	1.51068	0.391007	-1.35473	0.656057	1
STGIG024387	chr15:38470759-38471259:+	Klf10(-170302),Azin1(+48257)	1.74245	0.644598	2.8403	4.40631	2.13957	0.936307	1
STGIG024412	chr15:39962934-39963010:+	9330182O14Rik(-179216),Lrp12(-19184)	0.135792	0	0.271584	Inf	Inf	0.959885	1
STGIG024930	chr15:80126627-80127062:+	Tab1(-6309),Syngr1(+35501)	1.35337	0.743426	1.96332	2.64091	1.40103	0.930849	1
STGIG025010	chr15:82380610-82381110:+	Cyp2d22(-600)	1.97092	0.790619	3.15122	3.98577	1.99486	0.780509	1
STGIG025014	chr15:83035046-83035242:+	Serhl(-65060),Nfam1(-12006)	1.46263	0.597405	2.32785	3.89661	1.96222	0.556417	1
STGIG025015	chr15:83035546-83036046:+	Serhl(-64408),Nfam1(-12658)	1.43145	0.446944	2.41596	5.40551	2.43443	0.58107	1
STGIG025045	chr15:85028960-85029460:+	Fam118a(-7852),Upk3a(+12069)	1.02136	1.53404	0.50868	0.331594	-1.59251	0.624922	1
STGIG025061	chr15:85645941-85646322:+	Ppara(-89644),Wnt7b(-68062)	4.24222	4.61143	3.87302	0.839875	-0.251753	0.742295	1
STGIG025062	chr15:85646390-85646441:+	Ppara(-89360),Wnt7b(-68346)	4.8916	5.54807	4.23513	0.763353	-0.389577	1	1
STGIG025298	chr15:99252376-99252606:+	Mcrs1(-530)	1.59413	1.93379	1.25446	0.648701	-0.624374	0.758177	1
STGIG025308	chr15:99457924-99458424:+	Nckap5l(-426)	2.20875	0.94108	3.47642	3.69408	1.88521	0.761701	1
STGIG025356	chr15:100600219-100600719:+	Dazap2(-15159),Pou6f1(-14104)	2.38502	2.73774	2.0323	0.742327	-0.429873	0.954426	1
STGIG026405	chr15:77905561-77906061:-	Myh9(-63636),Txn2(+23157)	1.75511	2.43681	1.0734	0.440493	-1.18281	0.687956	1
STGIG026631	chr15:83367468-83367968:-	Arfgap3(-17471),Pacsin2(+65132)	1.21384	1.13874	1.28894	1.13191	0.178757	0.99206	1
STGIG026670	chr15:86213813-86214313:-	Tbc1d22a(-396)	64.9125	60.9432	68.8818	1.13026	0.176658	0.695485	1
STGIG027014	chr16:4880661-4881161:+	Ubald1(-596)	1.23421	0.545771	1.92264	3.5228	1.81672	0.637543	1
STGIG027145	chr16:13754578-13755078:+	Rrn3(-25871),Pla2g10(-23845)	4.40208	6.58838	2.21578	0.336315	-1.57211	0.735269	1
STGIG027251	chr16:17922069-17922275:+	Gsc2(-7113),Slc25a1(+6047)	1.94973	1.19037	2.70909	2.27584	1.1864	0.88633	1
STGIG027358	chr16:21855044-21855544:+	Ehhadh(-67450),Map3k13(-36675)	1.64791	1.18593	2.10989	1.7791	0.831149	0.888972	1
STGIG027456	chr16:31235673-31235704:+	Acap2(-34451),Ppp1r2(+39588)	0.090528	0	0.181056	Inf	Inf	1	1
STGIG027631	chr16:38522801-38523301:+	Timmdc1(-388)	1.22238	0.446944	1.99781	4.46993	2.16025	0.685402	1
STGIG028068	chr16:90284766-90285266:+	Scaf4(-591)	1.1494	1.04435	1.25446	1.20118	0.264458	0.978318	1
STGIG028156	chr16:93604199-93604699:+	Cbr1(-3388),Setd4(-634)	2.87128	3.28351	2.45906	0.748914	-0.417129	0.594709	1
STGIG028206	chr16:97851893-97852382:+	Prdm15(-911)	1.03343	0.743426	1.32343	1.78018	0.832023	0.873573	1
STGIG028249	chr16:4213801-4214027:-	Crebbp(-510)	7.80113	9.99251	5.60976	0.561396	-0.832909	0.847289	1
STGIG028344	chr16:10954434-10954857:-	Litaf(+38475),Rmi2(+119587)	3.54887	1.88216	5.21558	2.77106	1.47044	0.713498	1
STGIG028345	chr16:10954934-10955434:-	Litaf(+37937),Rmi2(+120125)	4.62345	4.55535	4.69154	1.0299	0.0424999	1	1
STGIG029549	chr17:4908960-4909460:+	Arid1b(-85864)	1.26235	1.83497	0.689736	0.375884	-1.41164	0.687625	1
STGIG029681	chr17:10324749-10325249:+	Qk(-4770)	2.82375	1.83053	3.81698	2.08518	1.06017	0.927857	1
STGIG029928	chr17:12992681-12993181:+	Wtap(-434)	2.94893	3.86315	2.03472	0.5267	-0.924948	0.534593	1
STGIG029953	chr17:14546353-14546433:+	Thbs2(+147869),Smoc2(+266887)	1.60898	0.545771	2.67218	4.89616	2.29165	0.739587	1
STGIG030020	chr17:17196531-17197031:+	Gm6712(-119297),Zfp97(+75366)	1.8806	1.2892	2.472	1.91747	0.939206	0.965438	1
STGIG030028	chr17:17234589-17235025:+	Gm6712(-81271),Zfp97(+113392)	4.91729	7.09099	2.74358	0.386911	-1.36993	0.488987	1
STGIG030120	chr17:21650629-21650872:+	3110052M02Rik(-6831),Zfp948(+83705)	3.20831	2.67722	3.73939	1.39674	0.482067	0.952017	1
STGIG030341	chr17:29046757-29047168:+	Cdkn1a(-46809),Srsf3(+14290)	4.36179	1.53849	7.18509	4.67024	2.2235	0.463419	1
STGIG030410	chr17:31912665-31913165:+	Sik1(-57123),Hsf2bp(+121593)	2.74418	3.21896	2.26939	0.705007	-0.50429	0.581583	1
STGIG030621	chr17:35970096-35970596:+	Abcf1(-585)	2.63453	2.92207	2.34698	0.803192	-0.316183	0.533073	1
STGIG030694	chr17:44105902-44106402:+	Enpp4(-343)	3.24458	4.41377	2.0754	0.47021	-1.08862	0.801716	1
STGIG031126	chr17:63864500-63865000:+	A930002H24Rik(-959)	3.9899	4.61546	3.36434	0.72893	-0.456149	0.567097	1
STGIG031140	chr17:65886447-65886947:+	Ralbp1(-942)	2.0573	2.19196	1.92264	0.877131	-0.189136	0.843429	1
STGIG032233	chr17:34659387-34659887:-	Tnxb(-10898),Atf6b(+12457)	2.18347	2.0415	2.32543	1.13908	0.187866	0.956139	1
STGIG032234	chr17:34660527-34660780:-	Tnxb(-9881),Atf6b(+13474)	2.73556	4.0701	1.40102	0.344224	-1.53858	0.927423	1
STGIG032326	chr17:36231259-36231589:-	H2-T3(-41137),Rpp21(+26645)	8.53032	6.79007	10.2706	1.51259	0.59702	0.905059	1
STGIG033050	chr17:84115005-84115505:-	Haao(-268465),Zfp36l2(+72692)	0.793977	0.0988274	1.48913	15.068	3.91341	0.686849	1
STGIG033555	chr18:34932207-34932707:+	Etf1(-450)	1.41111	0.446944	2.37528	5.3145	2.40993	0.469751	1
STGIG033673	chr18:37661605-37662105:+	Pcdhga11(-157691),3222401L13Rik(+5948)	5.88894	5.92241	5.85547	0.988696	-0.0164007	0.829287	1
STGIG034143	chr18:60747071-60747571:+	Ndst1(-33932),Rps14(-27189)	3.93842	3.7131	4.16373	1.12136	0.165255	0.656322	1
STGIG034144	chr18:60748907-60749407:+	Ndst1(-35768),Rps14(-25353)	2.72167	1.58568	3.85766	2.43281	1.28263	1	1
STGIG034168	chr18:61177405-61177905:+	Hmgxb3(-605)	1.33235	0.39531	2.26939	5.7408	2.52125	0.672484	1
STGIG034246	chr18:67724668-67725168:+	Ptpn2(-323)	1.10309	0.296482	1.9097	6.44121	2.68733	0.685655	1
STGIG034463	chr18:90579638-90579899:+	Tmx3(+69615)	2.81941	3.36942	2.26939	0.673525	-0.570196	0.575572	1
STGIG035740	chr19:4811831-4812331:+	Rbm14(-447)	0.275734	0.0988274	0.45264	4.58011	2.19538	0.934246	1
STGIG035802	chr19:5847237-5847737:+	Scyl1(-76086),Frmd8(+27787)	2.96316	4.55979	1.36654	0.299692	-1.73845	0.609821	1
STGIG035849	chr19:6974479-6974948:+	Plcb3(-4955),Ppp1r14b(-334)	7.87445	5.74128	10.0076	1.7431	0.801653	0.947102	1
STGIG035852	chr19:6980618-6981118:+	Fkbp2(-428)	1.57157	2.63447	0.50868	0.193086	-2.37268	0.49416	1
STGIG035871	chr19:7417204-7417612:+	2700081O15Rik(-217)	1.61332	2.08426	1.14238	0.548098	-0.867495	0.828673	1
STGIG035972	chr19:11486281-11486781:+	Gm8369(-5507),Ms4a6c(+17163)	2.04426	0.592964	3.49555	5.89504	2.5595	0.811902	1
STGIG036180	chr19:29806824-29807324:+	9930021J03Rik(-1065)	1.4661	0.348116	2.58408	7.42304	2.89201	0.548239	1
STGIG036448	chr19:46500135-46500635:+	Trim8(-1263)	1.66143	1.63731	1.68554	1.02946	0.0418841	0.967121	1
STGIG036508	chr19:53251618-53252118:+	Mxi1(-58638),Add3(+111423)	2.02418	2.52232	1.52604	0.605015	-0.724958	0.631048	1
STGIG036514	chr19:53390762-53391199:+	Smndc1(-408)	1.52536	1.78333	1.26739	0.710687	-0.492714	0.918051	1
STGIG036528	chr19:55099540-55099849:+	Gpam(-244)	0.499205	0.545771	0.45264	0.829359	-0.269932	1	1
STGIG036888	chr19:10060730-10061230:-	Fads3(+19432),Fads2(+40523)	2.67733	3.1758	2.17886	0.686084	-0.543543	0.677047	1
STGIG037213	chr19:23139766-23140266:-	Klf9(-1210)	1.6435	1.2892	1.99781	1.54965	0.631945	1	1
STGIG037522	chr19:37352849-37353107:-	Kif11(-23425),Ide(-22365)	0.813461	0.790619	0.836304	1.05778	0.0810441	0.900976	1
STGIG037523	chr19:37353349-37353849:-	Ide(-22986),Kif11(-22804)	2.5546	3.96683	1.14238	0.287982	-1.79595	0.963372	1
STGIG037564	chr19:41747424-41747840:-	Slit1(-3967)	0.645773	0.545771	0.745776	1.36646	0.450446	1	1
STGIG037565	chr19:41747924-41748424:-	Slit1(-4509)	1.01036	0.348116	1.67261	4.80474	2.26446	0.643611	1
STGIG038308	chr2:18050624-18050843:+	Mllt10(-4503),Skida1(-1683)	2.44961	2.7333	2.16593	0.792423	-0.335657	0.648338	1
STGIG038665	chr2:26380965-26381245:+	Snapc4(-452)	1.63676	1.43522	1.8383	1.28085	0.357105	0.727575	1
STGIG038689	chr2:27427063-27427563:+	Vav2(-280)	2.2898	1.48685	3.09276	2.08007	1.05663	0.974472	1
STGIG038858	chr2:32966947-32967447:+	Lrsam1(-5583),Slc2a8(+14885)	10.6469	15.261	6.03276	0.395305	-1.33896	0.958368	1
STGIG038882	chr2:34871195-34871695:+	D730039F16Rik(-2951),Psmd5(-506)	1.89379	3.36942	0.418152	0.124102	-3.0104	0.838758	1
STGIG038902	chr2:36254778-36255278:+	Olfr338(-121750),Ptgs1(+24602)	3.38432	1.7317	5.03695	2.90867	1.54036	0.72246	1
STGIG039023	chr2:45277048-45277548:+	Zeb2(-164019)	1.29761	0.597405	1.99781	3.34414	1.74164	0.672161	1
STGIG039191	chr2:52742514-52743014:+	Stam2(-564)	1.12873	1.03991	1.21754	1.17082	0.227518	0.801103	1
STGIG039368	chr2:67566175-67566675:+	B3galt1(-551288),Xirp2(+120423)	3.18509	3.21896	3.15122	0.978956	-0.0306839	0.489825	1
STGIG039982	chr2:104816981-104817481:+	Qser1(-535)	5.95514	7.78722	4.12305	0.529464	-0.917396	0.728807	1
STGIG041036	chr2:144337457-144337497:+	Csrp2bp(-31506),Ovol2(-5331)	0.772584	0	1.54517	Inf	Inf	0.548938	1
STGIG041802	chr2:180391925-180392425:+	Slco4a1(-68804),Gata5(-57476)	5.69017	8.63433	2.74601	0.318034	-1.65275	1	1
STGIG041982	chr2:11536186-11536467:-	Pfkfb3(-34237),Rbm17(+66908)	2.01692	0.94108	3.09276	3.28639	1.7165	0.803409	1
STGIG042019	chr2:13571211-13571644:-	Vim(-2524)	1.22976	1.18593	1.27358	1.07391	0.102876	0.63689	1
STGIG042020	chr2:13571711-13572211:-	Vim(-1991)	0.926685	1.43522	0.418152	0.291351	-1.77917	0.60643	1
STGIG042122	chr2:23496477-23496977:-	Spopl(+75377),Nxph2(+175481)	1.20139	0.842253	1.56053	1.8528	0.889708	0.87688	1
STGIG042253	chr2:28325239-28325739:-	Ppp1r26(-122452),Olfm1(+119830)	1.1634	0.348116	1.97868	5.68396	2.5069	0.521833	1
STGIG042349	chr2:31143411-31143911:-	Fnbp1(-1653)	1.64029	1.33639	1.94419	1.45481	0.540829	1	1
STGIG043417	chr2:101550075-101550575:-	Rag2(-74393)	1.20152	2.13145	0.271584	0.127417	-2.97236	0.477875	1
STGIG043925	chr2:129196510-129197010:-	Slc20a1(-2004)	0.976372	1.38802	0.56472	0.406852	-1.29743	0.640557	1
STGIG043926	chr2:129198398-129198557:-	Slc20a1(-286)	1.12994	1.03991	1.21997	1.17315	0.230387	0.894407	1
STGIG044324	chr2:155250344-155250844:-	Map1lc3a(-25703),Dynlrb1(+14059)	2.52412	1.79221	3.25603	1.81676	0.861371	0.985134	1
STGIG044853	chr3:8924020-8924520:+	Mrps28(-352)	1.90227	1.242	2.56253	2.06322	1.0449	0.839921	1
STGIG044953	chr3:19312093-19312593:+	Pde7a(-1021)	1.35049	0.446944	2.25403	5.04321	2.33434	0.797877	1
STGIG045105	chr3:32510638-32511138:+	Zfp639(-4407)	7.22165	7.00952	7.43378	1.06053	0.0847813	0.97492	1
STGIG045249	chr3:40981673-40982173:+	Larp1b(-42450),Larp1b(+31292)	2.60795	2.03262	3.18329	1.5661	0.647175	0.97812	1
STGIG045490	chr3:60472816-60472884:+	Mbnl1(-28402),Sucnr1(+390981)	8.27061	4.92082	11.6204	2.36148	1.23969	0.575781	1
STGIG045827	chr3:88914047-88914540:+	Msto1(-295)	1.54093	1.48685	1.59502	1.07275	0.10131	0.99589	1
STGIG045987	chr3:95650896-95651396:+	Mcl1(-7575),Ensa(+26166)	1.85555	2.13145	1.57966	0.741118	-0.432225	0.687456	1
STGIG045990	chr3:95656020-95656151:+	Mcl1(-2635)	0.696452	0.446944	0.94596	2.11651	1.08169	0.950762	1
STGIG046004	chr3:95701919-95702033:+	Adamtsl4(-14059),Ecm1(+37593)	0.56834	0.446944	0.689736	1.54323	0.625951	0.967951	1
STGIG046005	chr3:95702419-95702919:+	Adamtsl4(-14752),Ecm1(+36900)	2.45073	1.19037	3.71109	3.1176	1.64044	0.828797	1
STGIG046021	chr3:95819333-95819833:+	Rprd2(-630)	2.2715	2.18308	2.35992	1.081	0.11237	0.945336	1
STGIG046076	chr3:96795478-96795887:+	Cd160(+33668),Rnf115(+68072)	5.23878	7.73156	2.74601	0.355169	-1.49342	1	1
STGIG046077	chr3:96795978-96796478:+	Cd160(+33123),Rnf115(+68617)	4.33638	1.98099	6.69177	3.378	1.75617	0.654068	1
STGIG046160	chr3:100685966-100686466:+	Man1a2(-713)	1.83574	1.78333	1.88815	1.05878	0.0823979	0.972572	1
STGIG046197	chr3:103071223-103071667:+	Ampd1(-2569)	2.59752	2.3763	2.81875	1.18619	0.24634	0.62005	1
STGIG046228	chr3:104221351-104221851:+	Magi3(-1498)	1.456	0.696232	2.21578	3.18252	1.67017	0.595122	1
STGIG046311	chr3:110251295-110251795:+	Prmt6(-552)	2.24146	1.54293	2.94	1.90547	0.930147	0.57641	1
STGIG046329	chr3:115933858-115934358:+	Dph5(+45925),Slc30a7(+73298)	2.03763	0.691792	3.38347	4.89088	2.29009	0.806018	1
STGIG046389	chr3:122984921-122985421:+	Usp53(-724)	1.0726	0.494137	1.65106	3.34129	1.74041	0.777256	1
STGIG046564	chr3:139075772-139076272:+	Rap1gds1(-823)	0.877271	1.33639	0.418152	0.312897	-1.67624	0.637681	1
STGIG047661	chr3:60489357-60489857:-	Mbnl1(-11645),Sucnr1(+407738)	3.07124	1.39246	4.75001	3.41122	1.77029	0.595271	1
STGIG047988	chr3:89863636-89863918:-	She(+32407),Il6ra(+49385)	15.6485	12.4842	18.8128	1.50693	0.591614	0.601937	1
STGIG048109	chr3:95656020-95656151:-	Mcl1(-2635)	0.726055	0.197655	1.25446	6.3467	2.66601	0.782719	1
STGIG048110	chr3:95656520-95657020:-	Mcl1(-1951)	1.91394	0.644598	3.18329	4.9384	2.30404	0.612417	1
STGIG048129	chr3:95997068-95997568:-	Plekho1(-1317)	1.50189	0.893887	2.10989	2.36035	1.239	0.922337	1
STGIG048294	chr3:104637974-104638462:-	Slc16a1(-450)	1.3901	1.43522	1.34498	0.937129	-0.0936808	0.861457	1
STGIG048296	chr3:104818622-104819122:-	Mov10(-309)	1.56197	1.89104	1.2329	0.651971	-0.617121	1	1
STGIG048505	chr3:127788881-127789381:-	Tifa(-741)	3.42032	5.05837	1.78226	0.352339	-1.50496	0.574974	1
STGIG048622	chr3:135691705-135692000:-	Nfkb1(-307)	5.49739	5.35485	5.63993	1.05324	0.0748295	0.952572	1
STGIG049979	chr4:63554108-63554515:+	6330416G13Rik(-4469)	2.38224	0.893887	3.8706	4.33008	2.11439	0.539858	1
STGIG049980	chr4:63554608-63555108:+	6330416G13Rik(-3923)	3.39375	1.09154	5.69597	5.21828	2.38357	0.527148	1
STGIG052508	chr4:56745798-56745869:-	Actl7b(-4409),Actl7a(+2412)	0.568869	0.0988274	1.03891	10.5124	3.39402	0.847397	1
STGIG052509	chr4:56746298-56746798:-	Actl7a(+3126),Ikbkap(+55783)	3.75788	4.80908	2.70667	0.562825	-0.829241	0.8682	1
STGIG053407	chr4:116303527-116304027:-	Pik3r3(+82116),Mast2(+160406)	1.8911	1.43522	2.34698	1.63528	0.709538	0.886358	1
STGIG053664	chr4:129122141-129122543:-	Hpca(-306)	2.8659	2.42349	3.3083	1.3651	0.449004	0.850124	1
STGIG053787	chr4:132843265-132843765:-	Ppp1r8(-346)	3.99752	3.81596	4.17909	1.09516	0.131146	0.842019	1
STGIG053796	chr4:133092667-133092878:-	Wasf2(-37732),Ahdc1(+81267)	1.50646	1.54293	1.47	0.952735	-0.0698531	0.924086	1
STGIG053969	chr4:139186831-139187331:-	Minos1(-55968),Capzb(-5843)	1.4356	0.545771	2.32543	4.26082	2.09113	0.677683	1
STGIG055058	chr5:30888084-30888421:+	Agbl5(-753)	5.57166	5.59526	5.54805	0.991563	-0.0122233	0.854508	1
STGIG055285	chr5:44226843-44227343:+	Tapt1(-487)	4.46086	3.9753	4.94642	1.24429	0.315322	1	1
STGIG055677	chr5:88565639-88566139:+	Rufy3(-17685),Utp3(+11406)	3.16227	1.78333	4.54121	2.54647	1.3485	0.682783	1
STGIG055857	chr5:100416352-100416807:+	Sec31a(-346)	2.41577	2.33799	2.49355	1.06654	0.0929355	0.879592	1
STGIG056020	chr5:104571656-104571771:+	Gm8258(-204197),BC005561(+63362)	4.08184	4.40892	3.75475	0.851626	-0.231708	0.858945	1
STGIG056140	chr5:109866718-109866812:+	4930522L14Rik(-115168),Gm15446(-56635)	1.53447	1.48685	1.58208	1.06405	0.0895615	0.924961	1
STGIG056320	chr5:121619084-121619584:+	Acad12(-396)	1.31399	1.93824	0.689736	0.355858	-1.49063	0.736143	1
STGIG056710	chr5:140321627-140322127:+	Mad1l1(-325)	2.05158	1.69339	2.40977	1.42305	0.508982	0.613922	1
STGIG056749	chr5:142818994-142819494:+	Tnrc18(-1857)	1.47672	0.446944	2.50649	5.60806	2.4875	0.55384	1
STGIG056752	chr5:142822569-142822803:+	Tnrc18(-5299),Fbxl18(+72552)	1.03785	0.696232	1.37947	1.98134	0.986475	0.789119	1
STGIG056767	chr5:143270076-143270576:+	Zfp316(-304)	2.7377	2.58283	2.89257	1.11992	0.163399	1	1
STGIG056890	chr5:150141749-150142114:+	Fry(-117998),Rxfp2(+123257)	3.99413	5.55695	2.43132	0.437528	-1.19255	0.993916	1
STGIG056897	chr5:150152897-150153397:+	Fry(-106783),Rxfp2(+134472)	1.2639	0.842253	1.68554	2.00123	1.00089	0.806649	1
STGIG056939	chr5:151252353-151252853:+	Stard13(-62409),D730045B01Rik(+116569)	2.47488	0.945521	4.00423	4.23495	2.08234	0.576428	1
STGIG057236	chr5:31569616-31570116:-	Mrpl33(-44073),Slc4a1ap(+42869)	3.16264	1.53404	4.79124	3.12327	1.64306	0.56063	1
STGIG057255	chr5:32135716-32136169:-	Gm10463(-2775),Fosl2(-529)	1.39906	1.29364	1.50449	1.16299	0.217839	0.832953	1
STGIG057648	chr5:51911274-51911774:-	Ppargc1a(-357603),Dhx15(+278995)	2.03449	0.597405	3.47157	5.81109	2.53881	0.538834	1
STGIG057854	chr5:76971206-76971396:-	Srp72(-3382)	0.729675	0.644598	0.814752	1.26397	0.337961	0.960378	1
STGIG057855	chr5:76971706-76972206:-	Srp72(-2727)	2.1107	1.63731	2.58408	1.57824	0.65832	0.962187	1
STGIG057919	chr5:90224063-90224563:-	Cox18(-341)	2.064	2.58283	1.54517	0.598245	-0.741192	0.580282	1
STGIG058129	chr5:105698623-105699123:-	Lrrc8d(-1916)	3.48594	2.3291	4.64277	1.99337	0.995212	0.904781	1
STGIG058699	chr5:134615250-134615433:-	Lat2(-319)	3.39357	1.78333	5.00381	2.80587	1.48845	0.954807	1
STGIG058757	chr5:137333963-137334463:-	Slc12a9(-616)	2.01291	2.18752	1.8383	0.840358	-0.250924	0.701879	1
STGIG058943	chr5:147426983-147427454:-	Pan3(-2942)	2.2158	1.39246	3.03914	2.18256	1.12602	0.710879	1
STGIG059088	chr6:3200767-3201113:+	Samd9l(+198631)	8.07365	12.988	3.15931	0.243249	-2.0395	0.789304	1
STGIG059643	chr6:42397071-42397571:+	Tas2r143(-2917)	1.2234	1.13874	1.30807	1.14871	0.200009	0.808604	1
STGIG059792	chr6:51592761-51593205:+	Snx10(+69082),Skap2(+419566)	1.818	0.743426	2.89257	3.89087	1.96009	0.644326	1
STGIG060335	chr6:72394463-72394963:+	Vamp8(-4010)	1.84684	1.43966	2.25403	1.56567	0.646781	0.882043	1
STGIG060542	chr6:83867093-83867593:+	Zfml(-47010),Paip2b(-35602)	2.46557	2.87488	2.05627	0.715256	-0.483469	0.654596	1
STGIG060551	chr6:83892827-83893327:+	Paip2b(-61336),Zfml(-21276)	2.12355	2.42793	1.81918	0.749269	-0.416443	0.708256	1
STGIG060646	chr6:88519173-88519673:+	Sec61a1(-518)	1.33799	0.348116	2.32785	6.68701	2.74136	0.495579	1
STGIG061029	chr6:118562343-118562843:+	Ankrd26(-337)	1.96729	1.78777	2.1468	1.20082	0.264023	1	1
STGIG061094	chr6:122811634-122812134:+	Slc2a3(-69139),Foxj2(-8030)	1.54232	0.446944	2.63769	5.90163	2.56111	0.733871	1
STGIG061126	chr6:124757108-124757551:+	Atn1(-806)	1.21004	1.38358	1.03649	0.749133	-0.416707	0.528913	1
STGIG061495	chr6:149565705-149566126:+	Gm21814(-16096),Bicd1(+156932)	1.83227	2.68166	0.982871	0.366516	-1.44805	0.530793	1
STGIG061731	chr6:21856406-21856906:-	Tspan12(-4141)	1.42963	1.58568	1.27358	0.803179	-0.316207	0.582432	1
STGIG061732	chr6:21857674-21858174:-	Ing3(-91647),Tspan12(-5409)	1.41276	1.33639	1.48913	1.11429	0.156126	0.818291	1
STGIG062434	chr6:86515457-86515905:-	Pcbp1(+10490),C87436(+77307)	0.915554	1.74058	0.090528	0.0520102	-4.26506	0.505583	1
STGIG062435	chr6:86515957-86516255:-	Pcbp1(+10065),C87436(+77732)	1.25626	1.58568	0.926832	0.584502	-0.774721	0.757735	1
STGIG062441	chr6:86669504-86670004:-	Mxd1(-595)	3.94672	3.91075	3.98268	1.01839	0.0262925	0.82801	1
STGIG063000	chr6:118861328-118861449:-	Dcp1b(-313863),Cacna1c(-81065)	0.465089	0.296482	0.633696	2.13738	1.09585	0.954037	1
STGIG063001	chr6:118861828-118862328:-	Dcp1b(-313174),Cacna1c(-81754)	3.37853	4.16004	2.59702	0.624276	-0.679744	0.962416	1
STGIG063079	chr6:122811134-122811237:-	Slc2a3(-68441),Foxj2(-8728)	0.135792	0	0.271584	Inf	Inf	0.959885	1
STGIG063303	chr6:135724758-135724766:-	Emp1(+357269),Grin2b(+448749)	0.139942	0.0988274	0.181056	1.83204	0.873453	1	1
STGIG063304	chr6:135725258-135725758:-	Emp1(+358015),Grin2b(+448003)	1.59409	1.19037	1.99781	1.67831	0.747008	0.996476	1
STGIG063640	chr7:4812778-4813278:+	Ube2s(-677)	1.34149	0.842253	1.84073	2.18548	1.12795	1	1
STGIG063664	chr7:5061031-5061455:+	U2af2(-900)	0.760943	1.34083	0.181056	0.135033	-2.88862	0.665228	1
STGIG063670	chr7:6156163-6156663:+	Zfp787(-442)	1.00374	0.446944	1.56053	3.49155	1.80387	0.687977	1
STGIG063721	chr7:13038283-13038783:+	Chmp2a(-3756),Ube2m(-260)	1.55428	1.18593	1.92264	1.62121	0.697071	0.949414	1
STGIG063748	chr7:16400517-16400827:+	Zc3h4(-524)	3.28862	4.3577	2.21954	0.509339	-0.973303	0.490883	1
STGIG064041	chr7:28381273-28381773:+	Zfp36(-2268)	3.56377	5.00229	2.12525	0.424854	-1.23496	0.838415	1
STGIG064082	chr7:29908429-29908651:+	Zfp27(-1968)	4.38932	2.63003	6.14861	2.33785	1.22518	0.856069	1
STGIG064273	chr7:44483119-44483619:+	Emc10(+13144),Josd2(+15389)	1.32216	0.846694	1.79762	2.12311	1.08618	0.674235	1
STGIG064359	chr7:47008561-47008593:+	Spty2d1(-166)	6.15668	4.92082	7.39255	1.5023	0.587173	1	1
STGIG064464	chr7:59315385-59315885:+	Ube3a(+86883),Snurf(+689414)	1.33628	1.43966	1.2329	0.856387	-0.223666	1	1
STGIG064680	chr7:73422633-73423133:+	Rgma(+47363),Chd2(+118863)	1.78695	1.88216	1.69174	0.898826	-0.153886	0.630403	1
STGIG064891	chr7:90211726-90212226:+	Ccdc83(+53456),Picalm(+81744)	2.97471	3.17136	2.77807	0.875988	-0.191017	0.747878	1
STGIG065092	chr7:98491751-98492251:+	Lrrc32(-2221)	4.43805	4.80908	4.06701	0.845695	-0.241791	0.651037	1
STGIG065153	chr7:100664015-100664515:+	Plekhb1(-1851)	1.43628	0.893887	1.97868	2.21357	1.14637	0.734678	1
STGIG065348	chr7:111083348-111083848:+	Eif4g2(-568)	1.53667	1.43522	1.63812	1.14137	0.190771	0.857224	1
STGIG065395	chr7:116334244-116334744:+	Rps13(-304)	3.54878	4.11688	2.98068	0.724014	-0.46591	0.594175	1
STGIG065491	chr7:118593711-118593829:+	Tmc5(-3527)	0.636792	0	1.27358	Inf	Inf	0.703505	1
STGIG065603	chr7:126475159-126475659:+	Sh2b1(-279)	1.81679	0.743426	2.89015	3.88761	1.95888	0.686499	1
STGIG065685	chr7:127745423-127745923:+	Fbxl19(-1102)	1.69877	0.39531	3.00223	7.59463	2.92498	0.615775	1
STGIG065692	chr7:127851440-127851876:+	Stx4a(+9894),Zfp668(+25170)	2.79648	3.61427	1.97868	0.547463	-0.869167	0.778954	1
STGIG065713	chr7:127988601-127989039:+	Pycard(+5047),B230325K18Rik(+5741)	1.57554	0.644598	2.50649	3.88845	1.95919	0.6787	1
STGIG066165	chr7:16046852-16047352:-	Gltscr1(-47607),Zfp541(-24840)	9.67829	9.07198	10.2846	1.13367	0.180996	0.913271	1
STGIG066310	chr7:25089514-25089908:-	Zfp574(+12465),Pou2f2(+42766)	2.34244	0.889446	3.79543	4.26718	2.09328	0.595639	1
STGIG066601	chr7:37369138-37369638:-	Zfp536(+400574),Tshz3(+671270)	2.1758	1.39246	2.95913	2.1251	1.08753	0.671077	1
STGIG066759	chr7:44485258-44485547:-	Emc10(+11110),Josd2(+17423)	2.74733	3.36942	2.12525	0.630745	-0.664871	0.525584	1
STGIG066793	chr7:45017045-45017545:-	Scaf1(-932),Rras(-683)	2.15686	1.03991	3.27381	3.14818	1.65452	0.790408	1
STGIG067609	chr7:101012212-101012659:-	P2ry2(-445)	0.808137	1.43522	0.181056	0.126152	-2.98676	0.568764	1
STGIG067722	chr7:106507319-106507722:-	Gm4070(-553563),Gm1966(+96514)	13.4315	11.8142	15.0489	1.2738	0.34914	0.916709	1
STGIG067724	chr7:106512048-106512548:-	Gm4070(-558340),Gm1966(+91737)	1.22238	0.446944	1.99781	4.46993	2.16025	0.685402	1
STGIG067829	chr7:110120764-110121264:-	Wee1(-1336)	4.12986	2.62115	5.63858	2.15119	1.10513	0.844077	1
STGIG068704	chr8:10154110-10154610:+	Myo16(-118212),Tnfsf13b(+147517)	1.66313	0.545771	2.78049	5.09462	2.34897	0.512625	1
STGIG069071	chr8:25105030-25105530:+	Plekha2(-3086)	1.5482	0.992714	2.1037	2.11913	1.08348	0.71352	1
STGIG069318	chr8:54530214-54530714:+	Spcs3(-466)	1.36935	0.94108	1.79762	1.91017	0.933701	0.881103	1
STGIG069350	chr8:57653719-57654219:+	Galnt7(-938)	0.534223	0.197655	0.870792	4.40562	2.13935	0.857178	1
STGIG069755	chr8:80949090-80949155:+	Gab1(-68644),Usp38(+65783)	0.237096	0	0.474192	Inf	Inf	0.951906	1
STGIG069908	chr8:85555663-85556163:+	Dnaja2(-642)	0.952502	1.48685	0.418152	0.281233	-1.83016	0.62181	1
STGIG070053	chr8:104443348-104443848:+	Dync1li2(-551)	1.96918	1.13874	2.79962	2.45854	1.2978	0.901831	1
STGIG070091	chr8:105594706-105595206:+	Agrp(-26658),Fam65a(-10273)	3.66379	4.5126	2.81498	0.623805	-0.680832	0.718413	1
STGIG070236	chr8:110998255-110998481:+	Ddx19a(-568)	3.04351	3.43397	2.65305	0.772592	-0.372222	0.876475	1
STGIG070600	chr8:121125427-121125927:+	ENSMUSG00000097084(-2263)	2.77699	0.494137	5.05985	10.2398	3.35611	0.611272	1
STGIG070798	chr8:123949421-123949921:+	Nup133(-406)	1.41867	1.14318	1.69416	1.48198	0.567522	1	1
STGIG071233	chr8:40855154-40855654:-	Slc7a2(-19544),Adam39(+32395)	2.53093	2.42793	2.63393	1.08484	0.117487	0.957224	1
STGIG071534	chr8:69386689-69386900:-	Gm10311(-12881),Zfp868(+238753)	0.820203	0.644598	0.995808	1.54485	0.627467	0.90055	1
STGIG071535	chr8:69387189-69387689:-	Gm10311(-13525),Zfp868(+238109)	3.2041	4.06121	2.34698	0.577902	-0.791104	0.920565	1
STGIG071598	chr8:70011106-70011395:-	Gatad2a(-14872),Mau2(+31483)	9.07316	14.1267	4.01959	0.284538	-1.81331	0.977914	1
STGIG071873	chr8:87959701-87960170:-	Zfp423(-341)	2.82811	4.06121	1.59502	0.392744	-1.34834	0.962502	1
STGIG072402	chr8:123023061-123023497:-	Ankrd11(-48486),Spg7(-42002)	9.02642	5.2173	12.8355	2.46019	1.29877	0.592977	1
STGIG072544	chr8:126593702-126593923:-	Irf2bp2(-377)	1.4682	1.19481	1.74158	1.45762	0.543619	0.751255	1
STGIG072545	chr8:126594111-126594202:-	Irf2bp2(-721)	1.66425	1.78333	1.54517	0.866449	-0.206813	0.667521	1
STGIG072560	chr8:128685402-128685612:-	Itgb1(-147)	0.576365	0.790619	0.362112	0.458011	-1.12655	0.840806	1
STGIG072630	chr9:7221580-7222080:+	Mmp13(-50684),Dcun1d5(+37264)	2.23833	2.78493	1.69174	0.607461	-0.719137	0.592034	1
STGIG072725	chr9:19622090-19622285:+	Zfp317(-19036),Olfr855(+37677)	16.6726	13.4515	19.8937	1.47892	0.564549	0.901871	1
STGIG073336	chr9:48418815-48418908:+	Gm5616(-31538),Nxpe4(+56821)	0.299604	0	0.599208	Inf	Inf	0.819951	1
STGIG073355	chr9:50555369-50555381:+	Bco2(-194)	0.174058	0.348116	0	0	-Inf	0.887081	1
STGIG073358	chr9:50565870-50566370:+	Tex12(-4852)	1.50423	1.48241	1.52604	1.02943	0.041847	0.86317	1
STGIG073420	chr9:55938285-55938564:+	Scaper(-18820),Rfpl3s(+42489)	0.738248	0.696232	0.780264	1.12069	0.164393	0.971823	1
STGIG073552	chr9:59487025-59487525:+	Arih1(-661)	1.40789	1.14318	1.67261	1.46312	0.549051	0.912862	1
STGIG073948	chr9:73125359-73125859:+	Rsl24d1(+12161),Gm5745(+50132)	2.58962	3.61871	1.56053	0.431238	-1.21344	0.701691	1
STGIG074017	chr9:82975793-82976155:+	Phip(-485)	2.6698	1.74058	3.59901	2.06771	1.04803	0.808074	1
STGIG074035	chr9:85749343-85749843:+	Ibtk(-259)	1.63479	0.597405	2.67218	4.47298	2.16124	0.649936	1
STGIG074130	chr9:89428354-89428854:+	AF529169(+194382),Mthfs(+217447)	3.20418	0.842253	5.5661	6.60859	2.72434	0.664496	1
STGIG074457	chr9:109074188-109074688:+	Atrip(-314)	2.98425	4.06121	1.90728	0.469633	-1.09039	0.921251	1
STGIG074696	chr9:122903273-122903335:+	Zfp105(-19768),Zkscan7(+14833)	0.516078	0.79506	0.237096	0.298211	-1.74559	0.76342	1
STGIG075036	chr9:25101984-25102484:-	Gm10181(+12812),Herpud2(+49547)	3.13691	4.3105	1.96332	0.455473	-1.13456	0.819866	1
STGIG075787	chr9:65545734-65546234:-	Ankdd1a(-28985),Plekho2(+34056)	2.96935	0.94108	4.99761	5.31051	2.40885	0.521245	1
STGIG075963	chr9:79760019-79760519:-	Cox7a2(-416)	3.65932	4.46541	2.85324	0.638965	-0.64619	0.970336	1
STGIG076386	chr9:110528742-110529242:-	Setd2(-3605)	6.1305	4.90347	7.35753	1.50048	0.58542	0.52566	1
STGIG076994	chrX:42365014-42365514:+	Sh2d1a(-137298),Stag2(+215852)	0.80841	1.2892	0.327624	0.25413	-1.97636	0.628849	1
STGIG077359	chrX:82311061-82311561:+	4930595M18Rik(-853190),Dmd(-637592)	2.38571	0.644598	4.12682	6.40216	2.67856	0.559711	1
STGIG077585	chrX:85777516-85778016:+	Gyk(-1129)	2.93046	4.80908	1.05185	0.218721	-2.19284	0.740802	1
STGIG078205	chrX:136819637-136820137:+	Plp1(-2784)	1.0752	1.58568	0.56472	0.356137	-1.48949	0.575472	1
STGIG079007	chrX:19147306-19147806:-	4930578C19Rik(-686185),BC049702(+333763)	11.9458	6.93609	16.9556	2.44455	1.28957	0.555668	1
STGIG079008	chrX:19153018-19153518:-	4930578C19Rik(-691897),BC049702(+328051)	4.02767	2.27747	5.77788	2.53697	1.34311	0.811172	1
STGIG079034	chrX:19219604-19220104:-	4930578C19Rik(-758483),BC049702(+261465)	3.28949	4.01402	2.56495	0.638998	-0.646117	0.812073	1
STGIG005284	chr10:60219557-60219703:+	Chst3(-370)	NA	NA	NA	NA	NA	NA	NA
