# Supplementary material for: Changes in the Coding and Non-coding Transcriptome and DNA Methylome that Define the Schwann Cell Repair Phenotype after Nerve Injury
Source: Cell Rep. 2017 Sep 12;20(11):2719–34. doi: 10.1016/j.celrep.2017.08.064 (PMC5608958; doi:10.1016/j.celrep.2017.08.064)
Supplement: Table S3. EMT-Associated Genes and miRNAs Expressed in the Injured Nerve, Related to Figures 1 and 4 — List of enriched EMT genes between (A) uncut and seven day cut nerves from RNA-seq study, (B) miRNAs between uncut and three day cut nerves, (C) miRNAs between uncut and seven day cut nerves and (D) miRNAs between three and seven day cut nerves. [file mmc3.xlsx]

## Sheet: (A) EMT_Genes
Supplemental Table 3. List of EMT enriched mRNAs and miRNAs after nerve injury
Ensembl_ID	Gene_Name	baseMean	baseMeanA	baseMeanB	foldChange	log2FoldChange	pval	padj
ENSMUSG00000029371	Cxcl5	10.8583	0	21.7167	Inf	Inf	1.66619e-07	3.22106e-06
ENSMUSG00000002633	Shh	134.158	1.42746	266.888	186.967	7.54664	2.24677e-59	5.70852e-57
ENSMUSG00000028364	Tnc	4339.66	123.763	8555.55	69.1284	6.11121	2.09689e-158	6.06026e-155
ENSMUSG00000056758	Hmga2	68.3866	5.36427	131.409	24.4971	4.61454	9.56416e-24	7.5472e-22
ENSMUSG00000001131	Timp1	86.1248	9.5164	162.733	17.1003	4.09595	1.00178e-19	6.277e-18
ENSMUSG00000020427	Igfbp3	472.949	93.6011	852.297	9.10563	3.18676	7.6864e-44	1.33469e-41
ENSMUSG00000035273	Hpse	91.1172	23.0394	159.195	6.90968	2.78862	5.6278e-15	2.4644e-13
ENSMUSG00000045382	Cxcr4	83.0563	22.0096	144.103	6.54726	2.71089	3.02714e-17	1.54164e-15
ENSMUSG00000002603	Tgfb1	68.2429	18.484	118.002	6.38398	2.67446	1.5762e-10	4.38022e-09
ENSMUSG00000063531	Sema3e	204.665	57.568	351.762	6.11038	2.61126	1.27972e-19	7.91132e-18
ENSMUSG00000009376	Met	858.899	243.772	1474.03	6.04675	2.59616	6.49599e-42	1.0577e-39
ENSMUSG00000018920	Cxcl16	104.506	31.3156	177.696	5.67436	2.50446	1.96727e-14	8.1079e-13
ENSMUSG00000028864	Hgf	44.9729	13.6671	76.2787	5.58117	2.48057	3.92747e-09	9.37121e-08
ENSMUSG00000001517	Foxm1	36.3266	11.0779	61.5752	5.55837	2.47466	1.31833e-10	3.67684e-09
ENSMUSG00000027239	Mdk	69.9334	23.2766	116.59	5.00889	2.32449	1.33017e-13	5.07505e-12
ENSMUSG00000046223	Plaur	33.3535	11.2505	55.4565	4.92923	2.30136	3.86486e-05	0.000493426
ENSMUSG00000005087	Cd44	448.462	164.76	732.165	4.44383	2.1518	6.8141e-19	3.93872e-17
ENSMUSG00000027699	Ect2	39.2643	15.1287	63.4	4.19072	2.0672	6.0483e-07	1.06528e-05
ENSMUSG00000027750	Postn	4977.95	1923.75	8032.14	4.17525	2.06186	1.02382e-33	1.2213e-31
ENSMUSG00000039062	Anpep	308.914	131.466	486.362	3.69953	1.88734	3.56767e-15	1.56822e-13
ENSMUSG00000029838	Ptn	117.013	50.5748	183.452	3.62733	1.85891	9.18457e-09	2.11932e-07
ENSMUSG00000027496	Aurka	14.2679	7.0859	21.45	3.02713	1.59795	0.000381533	0.00391021
ENSMUSG00000000555	Itga5	265.58	134.123	397.037	2.96025	1.56572	9.94027e-09	2.27779e-07
ENSMUSG00000032135	Mcam	908.782	473.898	1343.67	2.83535	1.50353	3.21575e-11	9.5782e-10
ENSMUSG00000016256	Ctsz	680.97	375.057	986.883	2.63129	1.39577	1.09811e-14	4.62467e-13
ENSMUSG00000024270	Slc39a6	119.838	67.1809	172.495	2.56761	1.36043	0.000124309	0.00142496
ENSMUSG00000026193	Fn1	10578.9	5993.17	15164.6	2.53032	1.33932	2.99065e-17	1.52985e-15
ENSMUSG00000022346	Myc	30.7994	17.8731	43.7257	2.44645	1.29069	0.00528672	0.0385719
ENSMUSG00000031616	Ednra	75.4361	43.8473	107.025	2.44085	1.28738	0.000107978	0.00125078
ENSMUSG00000026728	Vim	12198.1	7206.58	17189.6	2.38527	1.25415	3.0555e-12	1.01796e-10
ENSMUSG00000040857	Erf	168.455	100.751	236.158	2.34397	1.22896	8.26637e-06	0.000121505
ENSMUSG00000002602	Axl	2044.3	1237.22	2851.38	2.30466	1.20456	2.8188e-11	8.48612e-10
ENSMUSG00000024659	Anxa1	866.105	524.943	1207.27	2.29981	1.20151	1.46386e-09	3.6749e-08
ENSMUSG00000068196	Col8a1	1474.97	896.176	2053.76	2.2917	1.19642	2.05488e-10	5.66279e-09
ENSMUSG00000021614	Vcan	1252.28	772.585	1731.97	2.24179	1.16465	3.22016e-09	7.78006e-08
ENSMUSG00000052056	Zfp217	145.767	90.6281	200.905	2.21681	1.14848	0.000205011	0.00224754
ENSMUSG00000007613	Tgfbr1	451.417	286.544	616.29	2.15077	1.10485	1.97273e-06	3.19633e-05
ENSMUSG00000031207	Msn	1000.76	635.699	1365.81	2.14852	1.10334	7.98942e-09	1.85279e-07
ENSMUSG00000039145	Camk1d	102.887	66.0352	139.738	2.11612	1.08142	0.000518473	0.00510546
ENSMUSG00000024238	Zeb1	815.22	534.292	1096.15	2.05159	1.03674	2.1599e-07	4.12379e-06
ENSMUSG00000029687	Ezh2	82.8514	55.4636	110.239	1.9876	0.991024	0.00371619	0.0283571
ENSMUSG00000057329	Bcl2	412.644	277.429	547.86	1.97478	0.98169	0.000532868	0.00522939
ENSMUSG00000034205	Loxl2	504.974	342.3	667.648	1.95048	0.963826	9.35663e-08	1.87954e-06
ENSMUSG00000032177	Pde4a	37.1025	25.3689	48.8362	1.92505	0.944893	0.00517505	0.0378168
ENSMUSG00000026923	Notch1	710.189	490.852	929.527	1.8937	0.92121	1.27259e-05	0.000181964
ENSMUSG00000030782	Tgfb1i1	68.8294	47.8501	89.8087	1.87688	0.908333	0.00498489	0.0365775
ENSMUSG00000038264	Sema7a	179.522	125.747	233.296	1.85529	0.891642	0.00167772	0.0143722
ENSMUSG00000052397	Ezr	336.945	236.937	436.953	1.84417	0.882975	0.000227413	0.00246624
ENSMUSG00000003458	Ncstn	324.803	244.051	405.555	1.66177	0.732717	0.000204047	0.00223803
ENSMUSG00000026814	Eng	112.951	85.6223	140.279	1.63835	0.712243	0.0057813	0.0414725
ENSMUSG00000038679	Trps1	202.088	153.246	250.93	1.63743	0.711437	0.00532342	0.0387785
ENSMUSG00000059552	Trp53	92.0883	70.4283	113.748	1.61509	0.691616	0.00418997	0.0314228
ENSMUSG00000001729	Akt1	443.066	341.825	544.306	1.59235	0.67116	0.00186045	0.0157393
ENSMUSG00000030123	Plxnd1	692.335	537.794	846.876	1.57472	0.655098	0.000369309	0.00380008
ENSMUSG00000031740	Mmp2	2038.74	1595.68	2481.79	1.55532	0.63721	1.45373e-05	0.000204343
ENSMUSG00000042292	Mkl1	114.27	90.6646	137.876	1.52072	0.604759	0.00258791	0.020805
ENSMUSG00000025809	Itgb1	1977.01	1577.94	2376.08	1.50581	0.590542	0.00240145	0.0195095
ENSMUSG00000022150	Dab2	276.918	222.76	331.076	1.48625	0.571676	0.003328	0.0257778
ENSMUSG00000055053	Nfic	316.033	274.351	357.715	1.30386	0.382789	0.00557929	0.0402869
ENSMUSG00000022961	Son	3240.96	3704.2	2777.72	0.749883	-0.415263	0.00701556	0.0488869
ENSMUSG00000063065	Mapk3	408.486	476.856	340.115	0.713244	-0.487533	0.00365785	0.0279766
ENSMUSG00000019795	Pcmt1	189.72	222.883	156.557	0.70242	-0.509595	0.00576401	0.0413753
ENSMUSG00000020716	Nf1	1569.41	1851.43	1287.39	0.695352	-0.524185	0.000528225	0.00518823
ENSMUSG00000034101	Ctnnd1	1818.15	2159.73	1476.58	0.683687	-0.548593	0.00090296	0.00837407
ENSMUSG00000022512	Cldn1	848.181	1018.05	678.313	0.666287	-0.585783	0.00445862	0.0331685
ENSMUSG00000002413	Braf	507.344	613.26	401.428	0.65458	-0.611358	0.000183523	0.0020361
ENSMUSG00000025151	Maged1	1379.32	1683.03	1075.61	0.63909	-0.645909	0.000394924	0.00401365
ENSMUSG00000022568	Scrib	300.818	369.373	232.263	0.628804	-0.669317	0.00352938	0.0271738
ENSMUSG00000021253	Tgfb3	286.678	354.532	218.824	0.617219	-0.696146	0.00286223	0.0225862
ENSMUSG00000007659	Bcl2l1	381.865	474.448	289.281	0.609723	-0.713775	0.00159093	0.01371
ENSMUSG00000029287	Tgfbr3	1102.46	1386.74	818.186	0.590008	-0.761194	5.75593e-05	0.000709396
ENSMUSG00000025812	Pard3	262.201	330.241	194.162	0.587941	-0.766258	0.00662935	0.0465605
ENSMUSG00000020911	Krt19	83.8018	105.886	61.7174	0.582865	-0.778767	0.000772913	0.00723211
ENSMUSG00000029648	Flt1	172.645	219.646	125.645	0.572034	-0.805827	0.000746212	0.00701348
ENSMUSG00000045038	Prkce	161.545	206.172	116.919	0.567093	-0.818343	0.000959145	0.0088317
ENSMUSG00000000440	Pparg	63.6897	81.3218	46.0576	0.566363	-0.820202	0.00326217	0.0253188
ENSMUSG00000029581	Fscn1	498.383	640.092	356.674	0.557223	-0.843673	8.83057e-05	0.0010465
ENSMUSG00000014426	Map3k4	367.939	474.638	261.24	0.550398	-0.861452	2.4967e-06	3.98112e-05
ENSMUSG00000028195	Cyr61	103.929	135.44	72.418	0.534685	-0.903238	0.000586754	0.00566918
ENSMUSG00000050192	Eif5a2	169.422	226.442	112.403	0.496387	-1.01046	1.29137e-05	0.00018442
ENSMUSG00000026604	Ptpn14	452.376	623.478	281.273	0.451136	-1.14837	7.10306e-08	1.44824e-06
ENSMUSG00000020758	Itgb4	1671.9	2314.16	1029.64	0.444932	-1.16834	1.61543e-10	4.48383e-09
ENSMUSG00000038086	Hspb2	49.1588	68.4768	29.8408	0.43578	-1.19833	0.00411917	0.0309319
ENSMUSG00000027111	Itga6	3097.77	4357.56	1837.98	0.421792	-1.2454	2.48028e-14	1.00608e-12
ENSMUSG00000007655	Cav1	2506.7	3533.89	1479.51	0.418665	-1.25613	4.41547e-14	1.74215e-12
ENSMUSG00000024486	Hbegf	93.5281	132.492	54.5639	0.411827	-1.27989	2.47194e-06	3.94708e-05
ENSMUSG00000037225	Fgf2	50.5895	72.2316	28.9475	0.400759	-1.31919	8.83631e-05	0.00104664
ENSMUSG00000003031	Cdkn1b	523.048	748.583	297.514	0.397437	-1.3312	3.21883e-11	9.5782e-10
ENSMUSG00000046532	Ar	115.683	166.81	64.5551	0.386998	-1.3696	1.18145e-07	2.33673e-06
ENSMUSG00000059201	Lep	42.3037	61.1373	23.4701	0.383892	-1.38123	1.44249e-05	0.000203489
ENSMUSG00000029999	Tgfa	176.294	255.104	97.4845	0.382136	-1.38784	3.0283e-07	5.642e-06
ENSMUSG00000004951	Hspb1	151.276	219.607	82.9455	0.3777	-1.40469	4.66698e-10	1.23039e-08
ENSMUSG00000021638	Ocln	45.2861	66.3453	24.2268	0.365163	-1.45339	0.00105174	0.00956301
ENSMUSG00000021186	Fbln5	349.694	513.174	186.215	0.362869	-1.46248	7.85407e-10	2.02672e-08
ENSMUSG00000008999	Bmp7	224.856	337.13	112.582	0.333943	-1.58233	2.48214e-10	6.76765e-09
ENSMUSG00000030265	Kras	518.806	778.075	259.538	0.333564	-1.58397	7.52701e-19	4.33995e-17
ENSMUSG00000050965	Prkca	888.943	1361.15	416.732	0.306161	-1.70764	2.82779e-22	2.10908e-20
ENSMUSG00000029086	Prom1	67.2247	103.488	30.9609	0.299172	-1.74095	2.76258e-08	6.02325e-07
ENSMUSG00000033227	Wnt6	72.6494	112.181	33.1173	0.295212	-1.76017	5.68427e-07	1.01175e-05
ENSMUSG00000027656	Wisp2	28.6121	45.9986	11.2255	0.24404	-2.03481	2.65449e-05	0.00035307
ENSMUSG00000042428	Mgat3	342.845	552.91	132.779	0.240146	-2.05802	2.68138e-19	1.60197e-17
ENSMUSG00000024529	Lox	1139.43	1868.7	410.152	0.219485	-2.18781	8.53561e-26	7.47545e-24
ENSMUSG00000026879	Gsn	11822.3	19542.4	4102.17	0.209911	-2.25215	3.26958e-38	4.69541e-36
ENSMUSG00000027796	Smad9	16.546	28.0227	5.06936	0.180902	-2.46672	0.00590411	0.0422236
ENSMUSG00000005125	Ndrg1	4157.25	7061.67	1252.83	0.177413	-2.49482	7.45843e-48	1.4739e-45
ENSMUSG00000056174	Col8a2	134.595	238.376	30.8138	0.129265	-2.95159	2.25977e-19	1.35709e-17
ENSMUSG00000084128	Esrp2	97.504	173.691	21.3172	0.122731	-3.02643	2.66721e-05	0.000354417
ENSMUSG00000022018	Rgcc	122.284	225.024	19.5436	0.0868513	-3.52531	1.24429e-21	8.90685e-20
ENSMUSG00000036585	Fgf1	702.442	1327.86	77.0204	0.0580033	-4.10772	5.26535e-82	2.29698e-79
ENSMUSG00000016458	Wt1	12.7719	24.5488	0.99489	0.040527	-4.62497	1.67999e-06	2.75288e-05
ENSMUSG00000000303	Cdh1	266.484	529.383	3.58487	0.00677178	-7.20625	2.0939e-96	1.24136e-93

## Sheet: (B) EMT_miRNAs_uncutv3day
miRNA_id	baseMean	baseMeanA	baseMeanB	foldChange	log2FoldChange	pval	padj
mmu-miR-21a-5p	117250	24576.4	209923	8.54163	3.09451	1.62409e-25	6.13094e-23
mmu-miR-34c-5p	1102.03	293.569	1910.48	6.50778	2.70216	2.32198e-18	2.92182e-16
mmu-miR-21a-3p	793.224	40.3417	1546.11	38.3253	5.26022	2.17189e-15	1.63978e-13
mmu-miR-34c-3p	33.203	13.789	52.6171	3.81587	1.93201	8.14642e-07	1.1828e-05
mmu-miR-15b-5p	1041.59	558.328	1524.84	2.73109	1.44948	2.8716e-06	3.5542e-05
mmu-miR-222-3p	2327.93	1411.8	3244.07	2.29783	1.20027	1.14006e-05	0.000122964
mmu-miR-137-3p	33.4111	49.8378	16.9844	0.340793	-1.55303	2.86548e-05	0.000277364
mmu-miR-30a-3p	2175.93	2912.82	1439.04	0.494039	-1.0173	0.000163276	0.00125789
mmu-miR-221-3p	2688.19	1739.63	3636.74	2.09052	1.06386	0.000208042	0.00150559
mmu-miR-200a-3p	9.10152	3.40673	14.7963	4.34326	2.11878	0.000525469	0.00344982
mmu-miR-149-3p	1.4921	0	2.9842	Inf	Inf	0.000587699	0.00372868
mmu-miR-200b-3p	56.4673	34.7849	78.1498	2.24666	1.16778	0.000874331	0.00506348
mmu-miR-200c-3p	7.54088	3.56546	11.5163	3.22996	1.69151	0.00572983	0.0224146
mmu-miR-193a-3p	81.3522	49.8112	112.893	2.26642	1.18042	0.0065452	0.0247081

## Sheet: (C) EMT_miRNAs_uncutv7day
miRNA_id	baseMean	baseMeanA	baseMeanB	foldChange	log2FoldChange	pval	padj
mmu-miR-21a-5p	251314	29404.9	473224	16.0934	4.00839	1.15867e-56	4.42033e-54
mmu-miR-34c-5p	3127.34	351.869	5902.81	16.7756	4.06829	2.9476e-56	7.49673e-54
mmu-miR-21a-3p	676.227	48.7311	1303.72	26.7534	4.74165	1.89791e-45	2.41351e-43
mmu-miR-137-3p	30.2403	59.9938	0.486814	0.00811439	-6.9453	5.70503e-30	4.83659e-28
mmu-miR-34c-3p	89.8444	16.5387	163.15	9.86472	3.30228	1.35256e-27	7.37144e-26
mmu-miR-149-5p	5136.75	2512.14	7761.37	3.08955	1.6274	3.64666e-13	7.13436e-12
mmu-miR-200b-3p	92.3529	41.2766	143.429	3.47483	1.79694	1.42027e-12	2.58016e-11
mmu-miR-221-5p	952.494	584.605	1320.38	2.25859	1.17542	9.03011e-09	1.12823e-07
mmu-miR-30a-3p	2474.36	3486.09	1462.63	0.419563	-1.25304	1.82114e-08	2.13774e-07
mmu-miR-221-3p	3494.68	2088.42	4900.93	2.34671	1.23064	1.34676e-07	1.3701e-06
mmu-miR-222-3p	2605.76	1684.7	3526.82	2.09343	1.06587	5.13881e-07	4.5068e-06
mmu-miR-15b-5p	1127.59	675.12	1580.05	2.34041	1.22676	1.85198e-06	1.45676e-05
mmu-miR-33-3p	29.2926	47.7787	10.8065	0.226177	-2.14447	3.86652e-05	0.000247912
mmu-miR-30a-5p	84329.8	103419	65241.1	0.630846	-0.664641	0.00281448	0.0112432
mmu-miR-200a-3p	8.10211	4.11053	12.0937	2.94213	1.55686	0.00904569	0.0312302

## Sheet: (D) EMT_miRNAs_cut3vcut7
miRNA_id	baseMean	baseMeanA	baseMeanB	foldChange	log2FoldChange	pval	padj
mmu-miR-34c-5p	2515.75	1372.47	3659.03	2.66603	1.41469	3.95928e-23	2.7499e-21
mmu-miR-149-5p	3489.25	2170.63	4807.88	2.21497	1.14729	1.75353e-17	5.3588e-16
mmu-miR-21a-5p	221732	150099	293364	1.95447	0.966781	1.42532e-12	2.53244e-11
mmu-miR-34c-3p	69.3918	37.6342	101.149	2.68769	1.42637	5.96121e-12	9.48827e-11
mmu-miR-137-3p	6.19696	12.0937	0.300249	0.0248269	-5.33195	3.89014e-11	5.71551e-10
mmu-miR-221-5p	663.791	508.638	818.945	1.61007	0.687128	1.05865e-06	8.08807e-06
mmu-miR-33-3p	13.8261	20.9529	6.69936	0.319735	-1.64505	1.43189e-05	8.61389e-05
mmu-miR-193a-3p	61.4918	81.1346	41.849	0.515797	-0.955125	7.91477e-05	0.000419922
mmu-miR-205-5p	10.5716	18.1493	2.99388	0.164958	-2.59983	0.000343368	0.00149053
mmu-miR-200b-3p	72.1817	55.5292	88.8342	1.59977	0.677868	0.000429873	0.00180452
mmu-miR-23a-3p	5984.68	6701.52	5267.84	0.786066	-0.347277	0.0145466	0.0439274
