# Supplementary material for: Changes in the Coding and Non-coding Transcriptome and DNA Methylome that Define the Schwann Cell Repair Phenotype after Nerve Injury
Source: Cell Rep. 2017 Sep 12;20(11):2719–34. doi: 10.1016/j.celrep.2017.08.064 (PMC5608958; doi:10.1016/j.celrep.2017.08.064)
Supplement: Table S4. List of Significantly Differentially Expressed miRNAs 3 and 7 Days after Nerve Cut from the Small RNA-Seq Study, Related to Figure 4 — Differentially expressed miRNAs between (A) uncut versus three days after nerve cut, (B) uncut versus seven days after nerve cut and, (C), three days versus seven days after nerve cut. Average and condition specific base mean scores are shown along with the fold change, log2fold change, p value and p-adj value. [file mmc4.xlsx]

## Sheet: (A) uninjured v cut day 3
Supplemental Table 4. List of significantly differentially expressed miRNAs three and seven days after nerve cut from small RNA-Seq study.
id	baseMean	baseMeanA uninjured	baseMeanB 3 day cut	Ratio	foldChange	log2FoldChange	pval	padj
mmu-miR-208b-3p	7.21449	13.5471	0.881909	0.0650996	-15.3611	-3.94121	4.71937e-06	5.56738e-05
mmu-miR-1298-5p	8.45905	15.8444	1.07372	0.0677667	-14.7565	-3.88328	1.35035e-06	1.75778e-05
mmu-miR-344-3p	3.33182	6.09142	0.572213	0.0939376	-10.6454	-3.41215	0.00587469	0.0227456
mmu-miR-216b-5p	4.5927	8.3343	0.851102	0.10212	-9.79237	-3.29166	0.00020811	0.00150559
mmu-miR-182-5p	31265	56412.4	6117.67	0.108445	-9.22123	-3.20496	1.61004e-08	3.7987e-07
mmu-miR-488-5p	3.75037	6.76548	0.735247	0.108676	-9.20165	-3.20189	0.00245257	0.0117196
mmu-miR-6412	3.63729	6.51055	0.764026	0.117352	-8.52137	-3.09109	0.00165285	0.00831936
mmu-miR-3087-3p	3.82871	6.80632	0.851102	0.125046	-7.99706	-2.99947	0.00321124	0.0146938
mmu-miR-592-5p	8.05721	14.2459	1.86855	0.131165	-7.62401	-2.93055	6.38609e-05	0.000560639
mmu-miR-3059-5p	5.23088	9.24138	1.22038	0.132056	-7.57252	-2.92077	0.000861986	0.00504496
mmu-miR-504-5p	15.0591	26.1095	4.00872	0.153535	-6.51317	-2.70336	2.51924e-07	4.32279e-06
mmu-miR-100-5p	105961	183475	28447.3	0.155047	-6.44967	-2.68923	1.68386e-07	2.95655e-06
mmu-miR-383-5p	178.4	308.286	48.5138	0.157366	-6.35461	-2.6678	4.9696e-19	7.5041e-17
mmu-miR-770-3p	5.28471	9.1153	1.45412	0.159525	-6.26859	-2.64814	0.0026344	0.0123539
mmu-miR-488-3p	28.3112	48.7227	7.89977	0.162137	-6.16761	-2.62471	2.03779e-09	6.15414e-08
mmu-miR-218-2-3p	4.15726	7.15372	1.1608	0.162265	-6.16276	-2.62358	0.00210713	0.0102881
mmu-miR-346-5p	25.6788	44.0407	7.31696	0.166141	-6.01899	-2.58952	0.0025271	0.0119997
mmu-miR-96-5p	203.448	343.006	63.8902	0.186266	-5.36868	-2.42457	1.88233e-13	1.1843e-11
mmu-miR-3078-5p	7.73982	12.999	2.48067	0.190835	-5.24012	-2.3896	0.000921883	0.0051576
mmu-miR-183-5p	5477.99	9077.54	1878.44	0.206933	-4.83248	-2.27276	2.70721e-10	9.73306e-09
mmu-miR-490-3p	51.1341	84.6735	17.5947	0.207795	-4.81245	-2.26677	3.38598e-10	1.16201e-08
mmu-miR-3475	12.2617	20.1998	4.32367	0.214045	-4.67192	-2.22401	0.000461154	0.00310377
mmu-miR-873a-5p	31.7665	50.9639	12.5691	0.246627	-4.05471	-2.0196	3.99664e-07	6.28908e-06
mmu-miR-99a-5p	27571.5	43995.2	11147.7	0.253384	-3.94658	-1.9806	8.49438e-06	9.71706e-05
mmu-miR-598-3p	170.573	270.836	70.3106	0.259606	-3.85199	-1.9456	6.62798e-05	0.000568651
mmu-miR-9-5p	3468.76	5413.5	1524.02	0.281521	-3.55213	-1.82868	4.51886e-08	9.74783e-07
mmu-miR-92b-3p	5559.24	8663.08	2455.39	0.283432	-3.52819	-1.81893	8.9801e-07	1.25555e-05
mmu-miR-3086-5p	14.9145	23.1857	6.64332	0.286527	-3.49007	-1.80325	0.000858309	0.00504496
mmu-miR-1843b-3p	88.8585	138.037	39.6802	0.287461	-3.47873	-1.79856	9.74153e-09	2.45162e-07
mmu-miR-129-5p	41.9901	65.0945	18.8857	0.290127	-3.44676	-1.78524	5.55074e-07	8.38161e-06
mmu-miR-138-1-3p	239.664	371.498	107.831	0.290259	-3.4452	-1.78459	1.42096e-10	5.36411e-09
mmu-miR-409-5p	460.538	713.578	207.498	0.290785	-3.43896	-1.78197	0.00450403	0.0185822
mmu-miR-325-5p	14.4912	22.252	6.7304	0.302462	-3.3062	-1.72517	0.00051307	0.00339796
mmu-miR-183-3p	29.4534	45.1854	13.7213	0.303666	-3.29309	-1.71944	1.89975e-05	0.000196481
mmu-miR-410-3p	3347.16	5123.52	1570.81	0.306587	-3.26171	-1.70563	9.22037e-11	3.66388e-09
mmu-miR-1224-5p	10.3804	15.8806	4.88025	0.307309	-3.25405	-1.70224	0.00260776	0.0123054
mmu-miR-217-5p	9.13288	13.8694	4.3964	0.316986	-3.15471	-1.65751	0.0131848	0.0429074
mmu-miR-125b-5p	112221	170095	54346	0.319503	-3.12986	-1.6461	0.00133044	0.00692746
mmu-miR-3107-3p	80.8676	122.126	39.6095	0.324333	-3.08325	-1.62445	0.00748537	0.0271704
mmu-miR-486-3p	80.8676	122.126	39.6095	0.324333	-3.08325	-1.62445	0.00748537	0.0271704
mmu-miR-547-3p	18.3215	27.4998	9.14313	0.33248	-3.0077	-1.58866	0.00100534	0.00549852
mmu-miR-378b	32.2778	48.3724	16.1832	0.334555	-2.98904	-1.57968	4.45484e-05	0.000405666
mmu-miR-137-3p	33.4111	49.8378	16.9844	0.340793	-2.93433	-1.55303	2.86548e-05	0.000277364
mmu-miR-195a-3p	86.2642	128.551	43.9772	0.342099	-2.92313	-1.54751	2.92608e-06	3.56321e-05
mmu-miR-676-3p	4532.21	6738.44	2325.99	0.345183	-2.89701	-1.53457	5.66302e-09	1.52699e-07
mmu-miR-128-3p	727.362	1080.92	373.807	0.345824	-2.89165	-1.53189	4.92986e-09	1.37854e-07
mmu-miR-99b-5p	97180.4	144086	50274.4	0.348919	-2.866	-1.51904	4.83016e-05	0.000429031
mmu-miR-433-5p	20.0424	29.5905	10.4943	0.35465	-2.81968	-1.49553	0.000854002	0.00504496
mmu-miR-330-3p	303.425	446.854	159.995	0.358048	-2.79292	-1.48178	0.00198578	0.0097991
mmu-miR-129-1-3p	15.7622	23.1604	8.36393	0.36113	-2.76908	-1.46941	0.00211213	0.0102881
mmu-miR-101a-3p	15947.2	23422.1	8472.29	0.361723	-2.76455	-1.46704	6.53122e-08	1.29823e-06
mmu-miR-101c	15942.8	23415.5	8470.11	0.361731	-2.76449	-1.46701	6.53416e-08	1.29823e-06
mmu-miR-676-5p	705.04	1031.4	378.678	0.367149	-2.72369	-1.44556	1.17263e-07	2.21335e-06
mmu-miR-344b-3p	27.9276	40.842	15.0131	0.36759	-2.72042	-1.44383	0.000723123	0.00443868
mmu-miR-1981-3p	161.961	234.415	89.5063	0.381829	-2.61897	-1.389	0.000922221	0.0051576
mmu-miR-124-3p	124.541	179.564	69.5189	0.387155	-2.58295	-1.36902	0.0041097	0.0177304
mmu-miR-582-3p	314.36	450.992	177.727	0.394081	-2.53755	-1.34344	1.00335e-06	1.37732e-05
mmu-miR-344d-3p	20.7053	29.5793	11.8312	0.399983	-2.5001	-1.32199	0.00348142	0.0155743
mmu-miR-615-3p	998.53	1417	580.06	0.409358	-2.44285	-1.28857	3.97289e-05	0.000370313
mmu-miR-1843a-5p	311.152	441.187	181.116	0.410519	-2.43594	-1.28448	1.02377e-05	0.000115366
mmu-miR-434-3p	9590.49	13555.1	5625.83	0.415033	-2.40945	-1.2687	1.50812e-06	1.92988e-05
mmu-miR-1843b-5p	499.173	705.484	292.861	0.41512	-2.40894	-1.2684	6.52982e-06	7.58463e-05
mmu-miR-107-3p	1399.78	1971.34	828.217	0.42013	-2.38022	-1.25109	2.11023e-06	2.65537e-05
mmu-miR-181b-5p	7006.31	9823.75	4188.87	0.426402	-2.34521	-1.22971	0.00434033	0.0182053
mmu-miR-125a-5p	76045	106313	45777	0.430587	-2.32241	-1.21562	0.0109028	0.0372664
mmu-miR-708-3p	68.8944	95.7503	42.0385	0.439043	-2.27768	-1.18757	0.000878564	0.00506348
mmu-miR-143-5p	179.667	248.966	110.369	0.443309	-2.25577	-1.17362	0.000176606	0.00133338
mmu-let-7f-5p	115668	160193	71143.5	0.444112	-2.25168	-1.171	1.37225e-05	0.000145922
mmu-miR-145a-3p	1607.61	2223.71	991.519	0.445886	-2.24273	-1.16525	2.1025e-05	0.000211652
mmu-miR-215-5p	16.1545	22.3229	9.98621	0.447353	-2.23537	-1.16051	0.0120721	0.0401515
mmu-miR-3061-3p	28.7942	39.7333	17.8552	0.449376	-2.22531	-1.15401	0.00427021	0.0180112
mmu-miR-30c-2-3p	453.962	624.701	283.223	0.453374	-2.20568	-1.14123	4.45964e-05	0.000405666
mmu-miR-3968	83.6685	115.119	52.2177	0.453596	-2.2046	-1.14052	0.0118577	0.0396131
mmu-miR-744-5p	1534.56	2108.43	960.694	0.455644	-2.19469	-1.13402	3.02089e-05	0.000288705
mmu-miR-671-3p	329.309	452.34	206.279	0.456025	-2.19286	-1.13281	0.0035189	0.0156281
mmu-miR-181a-5p	82201	112009	52393.4	0.467762	-2.13784	-1.09615	0.000598848	0.00373006
mmu-miR-129-2-3p	51.8737	70.6591	33.0884	0.468282	-2.13547	-1.09455	0.00234316	0.0113403
mmu-miR-668-3p	61.3419	83.4107	39.2731	0.47084	-2.12387	-1.08669	0.00274118	0.012724
mmu-miR-103-3p	11684.5	15852.7	7516.22	0.474129	-2.10913	-1.07665	7.47159e-05	0.000633826
mmu-miR-143-3p	222572	300684	144460	0.480437	-2.08144	-1.05758	0.000138904	0.00108116
mmu-miR-138-2-3p	22.1581	29.8864	14.4298	0.482821	-2.07116	-1.05044	0.0148476	0.0474998
mmu-miR-192-5p	4542.09	6119.66	2964.51	0.484424	-2.06431	-1.04566	9.18929e-05	0.000762408
mmu-miR-879-5p	67.561	90.6953	44.4268	0.489847	-2.04145	-1.0296	0.00734171	0.0271574
mmu-miR-30a-3p	2175.93	2912.82	1439.04	0.494039	-2.02413	-1.0173	0.000163276	0.00125789
mmu-miR-148a-3p	36077.3	48256.4	23898.2	0.495234	-2.01925	-1.01382	0.000276432	0.00195053
mmu-miR-101b-3p	1983.81	2650.46	1317.16	0.496955	-2.01225	-1.00881	0.000321227	0.00220478
mmu-miR-181c-5p	5061.96	6741.06	3382.86	0.501829	-1.99271	-0.994733	0.000215385	0.00153411
mmu-miR-136-3p	2449.35	3252.59	1646.11	0.50609	-1.97593	-0.982533	0.000362071	0.00246273
mmu-miR-140-3p	9156.51	12125.7	6187.29	0.510262	-1.95978	-0.970691	0.000464538	0.00310377
mmu-miR-378a-3p	11651	15421.5	7880.42	0.511002	-1.95694	-0.968598	0.000544342	0.00354292
mmu-miR-30e-3p	1221.86	1613.22	830.495	0.514806	-1.94248	-0.9579	0.000602739	0.00373006
mmu-miR-378c	1775.65	2342.06	1209.25	0.516319	-1.93679	-0.953666	0.000771609	0.0046981
mmu-miR-758-3p	71.8502	94.7622	48.9381	0.516431	-1.93637	-0.953352	0.00414059	0.0177622
mmu-miR-181d-5p	760.034	999.967	520.101	0.520118	-1.92264	-0.943088	0.00112657	0.00594797
mmu-miR-381-3p	1458.92	1917.96	999.883	0.521326	-1.91819	-0.939742	0.000920435	0.0051576
mmu-miR-384-3p	182.255	238.132	126.379	0.530709	-1.88427	-0.914008	0.000858917	0.00504496
mmu-miR-27b-5p	390.287	504.732	275.841	0.54651	-1.82979	-0.87168	0.00737387	0.0271574
mmu-miR-338-5p	3599.84	4648.33	2551.34	0.548872	-1.82192	-0.865459	0.000950646	0.00527748
mmu-miR-99a-3p	204.469	263.403	145.536	0.552521	-1.80989	-0.855898	0.0106181	0.0367738
mmu-miR-3068-3p	138.258	177.465	99.0506	0.55814	-1.79166	-0.8413	0.00420386	0.017831
mmu-miR-322-3p	401.433	515.205	287.662	0.558345	-1.79101	-0.840771	0.00188166	0.00934641
mmu-miR-328-3p	975.647	1250.96	700.334	0.559836	-1.78624	-0.836923	0.00105187	0.00567261
mmu-miR-708-5p	58.0917	74.4106	41.7728	0.561382	-1.78132	-0.832946	0.00972287	0.0341431
mmu-miR-433-3p	193.335	246.419	140.251	0.569155	-1.75699	-0.813105	0.0084985	0.0304093
mmu-miR-203-3p	389.015	495.641	282.389	0.569746	-1.75517	-0.811609	0.00465603	0.0187984
mmu-miR-127-5p	156.914	199.923	113.906	0.569751	-1.75515	-0.811596	0.00960448	0.033885
mmu-miR-341-3p	423.837	537.499	310.175	0.577071	-1.73289	-0.793178	0.00558697	0.0219696
mmu-miR-301a-3p	4097.26	5187.49	3007.03	0.579669	-1.72512	-0.786698	0.0062734	0.0240205
mmu-miR-350-5p	128.863	163.003	94.7239	0.581118	-1.72082	-0.783097	0.0062994	0.0240205
mmu-miR-127-3p	48780.3	61696.6	35864	0.581296	-1.72029	-0.782656	0.00401165	0.0175075
mmu-let-7g-5p	19668.4	24853.2	14483.6	0.582767	-1.71595	-0.779008	0.00456468	0.0185978
mmu-miR-204-5p	9106.03	11499.4	6712.64	0.583737	-1.7131	-0.776611	0.00348618	0.0155743
mmu-miR-361-3p	325.936	411.173	240.698	0.585394	-1.70825	-0.77252	0.00419526	0.017831
mmu-miR-125b-2-3p	2045.33	2578.47	1512.2	0.586473	-1.70511	-0.769863	0.00328499	0.0149407
mmu-miR-210-3p	684.751	861.815	507.688	0.589091	-1.69753	-0.763437	0.00699038	0.0261274
mmu-miR-181a-1-3p	566.073	711.655	420.491	0.590864	-1.69244	-0.759101	0.0071615	0.0266351
mmu-miR-378d	269.128	337.741	200.514	0.593692	-1.68437	-0.752212	0.0124089	0.0407336
mmu-let-7e-3p	118.789	148.694	88.8845	0.597768	-1.67289	-0.742342	0.01238	0.0407336
mmu-miR-487b-3p	90.9982	113.742	68.2544	0.600081	-1.66644	-0.736771	0.0142931	0.0461167
mmu-miR-181c-3p	190.363	237.283	143.444	0.60453	-1.65418	-0.726113	0.0110072	0.0372664
mmu-miR-411-5p	9612.29	11960.4	7264.21	0.607356	-1.64648	-0.719385	0.0117769	0.0395182
mmu-miR-27b-3p	194852	241333	148371	0.614798	-1.62655	-0.701816	0.00746578	0.0271704
mmu-miR-218-5p	1462.97	1799.55	1126.39	0.625928	-1.59763	-0.675932	0.0138903	0.0450094
mmu-miR-151-5p	13331.6	16370.8	10292.3	0.628697	-1.59059	-0.669564	0.00763779	0.0275911
mmu-miR-199a-5p	5515.05	4357.5	6672.61	1.5313	1.5313	0.614752	0.0100686	0.035179
mmu-miR-19b-3p	1724.19	1344.27	2104.12	1.56525	1.56525	0.646391	0.0122314	0.0405031
mmu-miR-125b-1-3p	1764.69	1368.74	2160.63	1.57856	1.57856	0.658606	0.015268	0.0486385
mmu-miR-484	2210.67	1674.01	2747.33	1.64116	1.64116	0.714718	0.0109616	0.0372664
mmu-miR-335-3p	1211.47	908.548	1514.38	1.66682	1.66682	0.737095	0.00476774	0.0190457
mmu-miR-485-3p	121.652	89.8593	153.446	1.70762	1.70762	0.771988	0.0101111	0.035179
mmu-miR-542-3p	79.0354	58.1799	99.8909	1.71693	1.71693	0.779834	0.00374221	0.0164274
mmu-miR-679-5p	51.3741	37.4326	65.3155	1.74488	1.74488	0.80313	0.00593303	0.0228543
mmu-miR-299a-3p	137.353	99.7077	174.998	1.75511	1.75511	0.811564	0.00147894	0.00752786
mmu-miR-543-3p	78.9662	57.241	100.691	1.75908	1.75908	0.814819	0.00881364	0.0312409
mmu-miR-425-3p	78.9173	57.1168	100.718	1.76337	1.76337	0.818333	0.00508321	0.0201991
mmu-miR-299b-3p	136.495	98.5645	174.426	1.76966	1.76966	0.823476	0.00135367	0.00700014
mmu-miR-425-5p	1452.49	1046.53	1858.46	1.77584	1.77584	0.8285	0.0037424	0.0164274
mmu-miR-350-3p	221.866	159.143	284.589	1.78825	1.78825	0.838551	0.00676812	0.0254225
mmu-miR-126-5p	34827.2	24503.2	45151.2	1.84267	1.84267	0.881795	0.00237193	0.0114064
mmu-miR-669a-5p	82.9813	58.1034	107.859	1.85633	1.85633	0.892454	0.00458171	0.0185978
mmu-miR-669p-5p	82.9813	58.1034	107.859	1.85633	1.85633	0.892454	0.00458171	0.0185978
mmu-miR-30b-3p	70.7274	48.8718	92.583	1.8944	1.8944	0.921745	0.0117345	0.0395182
mmu-miR-125a-3p	64.7392	44.5809	84.8974	1.90435	1.90435	0.929295	0.00651387	0.0247081
mmu-miR-324-5p	178.999	122.912	235.086	1.91264	1.91264	0.935564	0.00111851	0.00594702
mmu-miR-322-5p	1828.26	1248.09	2408.43	1.92969	1.92969	0.948369	0.00124469	0.006526
mmu-miR-93-3p	43.171	29.31	57.0321	1.94583	1.94583	0.960383	0.0131369	0.0429074
mmu-miR-148b-5p	193.09	128.662	257.517	2.00149	2.00149	1.00108	0.00029608	0.00206982
mmu-miR-1983	37.9756	25.2282	50.7229	2.01057	2.01057	1.0076	0.00469553	0.018857
mmu-let-7i-3p	120.032	79.7257	160.339	2.01113	2.01113	1.00801	0.00336718	0.0152229
mmu-miR-500-3p	122.273	80.8217	163.724	2.02574	2.02574	1.01845	0.00108657	0.00581814
mmu-miR-190a-5p	142.321	93.8096	190.832	2.03425	2.03425	1.02449	0.00290616	0.013379
mmu-miR-155-5p	509.465	332.443	686.486	2.06497	2.06497	1.04612	0.000209386	0.00150559
mmu-miR-467c-5p	34.5041	22.4632	46.545	2.07206	2.07206	1.05106	0.0058518	0.0227456
mmu-miR-541-5p	6583.95	4276.11	8891.79	2.07941	2.07941	1.05617	0.000311744	0.00215933
mmu-miR-370-3p	68.7811	44.6543	92.9079	2.0806	2.0806	1.057	0.000111634	0.000887197
mmu-miR-362-5p	130.746	84.7154	176.777	2.08672	2.08672	1.06124	3.85033e-05	0.000363375
mmu-miR-221-3p	2688.19	1739.63	3636.74	2.09052	2.09052	1.06386	0.000208042	0.00150559
mmu-miR-31-3p	27.9145	17.9252	37.9038	2.11456	2.11456	1.08036	0.0055178	0.0218112
mmu-miR-540-3p	210.998	135.057	286.939	2.12458	2.12458	1.08718	8.72264e-05	0.000731733
mmu-miR-3096b-5p	44.1422	28.0192	60.2651	2.15085	2.15085	1.10491	0.000598325	0.00373006
mmu-miR-342-5p	51.88	32.5396	71.2204	2.18873	2.18873	1.13009	0.00100239	0.00549852
mmu-miR-351-5p	3801.09	2375.67	5226.52	2.20002	2.20002	1.13752	1.1089e-05	0.000121336
mmu-miR-24-2-5p	1847.24	1150.92	2543.57	2.21004	2.21004	1.14407	9.65611e-05	0.000792431
mmu-miR-25-5p	29.2386	18.1289	40.3484	2.22564	2.22564	1.15422	0.00172274	0.00861371
mmu-miR-200b-3p	56.4673	34.7849	78.1498	2.24666	2.24666	1.16778	0.000874331	0.00506348
mmu-miR-214-5p	270.378	165.885	374.871	2.25983	2.25983	1.17621	0.000189698	0.00141804
mmu-miR-298-5p	468.332	287.025	649.64	2.26336	2.26336	1.17847	1.09003e-05	0.000121025
mmu-miR-377-3p	26.7124	16.365	37.0597	2.26457	2.26457	1.17924	0.00448656	0.0185822
mmu-miR-193a-3p	81.3522	49.8112	112.893	2.26642	2.26642	1.18042	0.0065452	0.0247081
mmu-miR-222-3p	2327.93	1411.8	3244.07	2.29783	2.29783	1.20027	1.14006e-05	0.000122964
mmu-miR-376a-3p	62.8697	37.8119	87.9275	2.32539	2.32539	1.21747	0.00870602	0.0310049
mmu-miR-374b-5p	297.952	177.693	418.212	2.35357	2.35357	1.23485	0.000105236	0.00084525
mmu-miR-374c-5p	297.952	177.693	418.212	2.35357	2.35357	1.23485	0.000105236	0.00084525
mmu-miR-17-3p	76.9843	45.5856	108.383	2.37757	2.37757	1.24949	0.000168794	0.00128727
mmu-miR-671-5p	83.9526	48.3113	119.594	2.47549	2.47549	1.30771	1.89413e-05	0.000196481
mmu-miR-466h-5p	9.12728	5.23568	13.0189	2.48657	2.48657	1.31416	0.00406868	0.0176543
mmu-miR-146a-5p	1940	1104.2	2775.8	2.51386	2.51386	1.3299	5.1769e-08	1.08571e-06
mmu-miR-3096a-5p	14.6911	8.35236	21.0299	2.51784	2.51784	1.33219	0.0145191	0.0466466
mmu-miR-214-3p	1277.05	706.728	1847.37	2.61398	2.61398	1.38625	8.30761e-07	1.18344e-05
mmu-miR-501-5p	17.2147	9.50008	24.9293	2.62412	2.62412	1.39183	0.00442644	0.0184639
mmu-miR-15b-5p	1041.59	558.328	1524.84	2.73109	2.73109	1.44948	2.8716e-06	3.5542e-05
mmu-miR-19a-3p	246.258	128.781	363.735	2.82444	2.82444	1.49797	5.3839e-07	8.29559e-06
mmu-miR-18a-3p	29.5851	15.4275	43.7428	2.83538	2.83538	1.50354	0.000793767	0.00479436
mmu-miR-342-3p	1258.9	654.313	1863.48	2.84799	2.84799	1.50994	3.66596e-07	6.01696e-06
mmu-miR-674-5p	172.573	89.2067	255.939	2.86906	2.86906	1.52058	7.78137e-07	1.15195e-05
mmu-miR-17-5p	766.859	395.991	1137.73	2.87311	2.87311	1.52261	3.99836e-07	6.28908e-06
mmu-miR-3473d	10.5956	5.46883	15.7223	2.87489	2.87489	1.52351	0.0109598	0.0372664
mmu-miR-301b-3p	23.5543	12.1256	34.983	2.88506	2.88506	1.5286	0.000129612	0.00101935
mmu-miR-20a-5p	570.581	293.578	847.583	2.88709	2.88709	1.52961	1.60108e-07	2.89528e-06
mmu-miR-377-5p	12.2844	6.20617	18.3625	2.95876	2.95876	1.56499	0.00274703	0.012724
mmu-miR-29a-5p	75.3378	38.0398	112.636	2.961	2.961	1.56609	1.99407e-05	0.000203449
mmu-miR-186-3p	16.455	8.19163	24.7184	3.01752	3.01752	1.59336	0.00101231	0.00549852
mmu-miR-219-5p	8.33574	4.0729	12.5986	3.09327	3.09327	1.62913	0.0108833	0.0372664
mmu-miR-511-3p	153.452	74.4839	232.421	3.12041	3.12041	1.64174	2.7606e-07	4.63167e-06
mmu-miR-154-3p	9.66921	4.65724	14.6812	3.15233	3.15233	1.65642	0.00141185	0.00725134
mmu-miR-200c-3p	7.54088	3.56546	11.5163	3.22996	3.22996	1.69151	0.00572983	0.0224146
mmu-miR-134-5p	234.398	110.5	358.296	3.2425	3.2425	1.69711	2.56793e-08	5.70232e-07
mmu-miR-146b-3p	12.318	5.54933	19.0867	3.43945	3.43945	1.78218	0.000580627	0.00372868
mmu-miR-130b-5p	41.1705	17.9033	64.4377	3.59921	3.59921	1.84768	7.59848e-08	1.47099e-06
mmu-miR-1247-5p	147.159	63.4466	230.872	3.63883	3.63883	1.86348	1.40319e-08	3.41745e-07
mmu-miR-184-3p	37.5164	16.0516	58.9813	3.67448	3.67448	1.87754	3.22532e-06	3.86526e-05
mmu-miR-142-5p	12894.2	5436.78	20351.6	3.74331	3.74331	1.90432	2.69373e-09	7.82217e-08
mmu-miR-34c-3p	33.203	13.789	52.6171	3.81587	3.81587	1.93201	8.14642e-07	1.1828e-05
mmu-miR-132-5p	37.5015	15.1327	59.8703	3.95636	3.95636	1.98417	1.07305e-06	1.44671e-05
mmu-miR-132-3p	493.354	197.896	788.812	3.986	3.986	1.99494	3.00333e-11	1.33383e-09
mmu-miR-450b-5p	205.256	81.7188	328.794	4.02348	4.02348	2.00844	2.10336e-11	9.92524e-10
mmu-miR-34b-3p	46.5233	18.2227	74.8239	4.10608	4.10608	2.03776	2.00546e-08	4.58824e-07
mmu-miR-188-5p	62.2532	23.7487	100.758	4.24265	4.24265	2.08497	6.09592e-09	1.58704e-07
mmu-miR-212-3p	76.8693	29.2798	124.459	4.25068	4.25068	2.08769	1.80845e-09	5.68908e-08
mmu-miR-200a-3p	9.10152	3.40673	14.7963	4.34326	4.34326	2.11878	0.000525469	0.00344982
mmu-miR-92a-1-5p	139.981	52.0828	227.88	4.37534	4.37534	2.12939	3.58166e-11	1.50231e-09
mmu-miR-29b-3p	604.653	215.664	993.641	4.60735	4.60735	2.20394	1.61062e-07	2.89528e-06
mmu-miR-188-3p	8.42421	3.0027	13.8457	4.61109	4.61109	2.20511	0.00148563	0.00752786
mmu-miR-449c-5p	8.49531	3.02554	13.9651	4.61573	4.61573	2.20656	6.52058e-05	0.000565866
mmu-miR-223-5p	122.837	42.8706	202.804	4.7306	4.7306	2.24202	2.78812e-13	1.61925e-11
mmu-miR-206-3p	20.6846	6.73877	34.6305	5.13899	5.13899	2.36148	0.000897558	0.00513376
mmu-miR-130b-3p	261.977	84.7054	439.248	5.18559	5.18559	2.37451	2.21475e-12	1.11476e-10
mmu-miR-34b-5p	28.0649	8.93116	47.1987	5.28472	5.28472	2.40183	2.30257e-05	0.000228742
mmu-miR-667-5p	7.11098	2.03985	12.1821	5.97208	5.97208	2.57823	4.5696e-05	0.00041072
mmu-miR-665-3p	27.2365	7.66447	46.8085	6.1072	6.1072	2.61051	1.5297e-09	5.02141e-08
mmu-miR-20a-3p	15.8348	4.37118	27.2985	6.24511	6.24511	2.64273	1.11627e-06	1.47857e-05
mmu-miR-34c-5p	1102.03	293.569	1910.48	6.50778	6.50778	2.70216	2.32198e-18	2.92182e-16
mmu-miR-223-3p	2171.25	566.818	3775.69	6.6612	6.6612	2.73578	1.29996e-17	1.22684e-15
mmu-miR-494-3p	51.1205	12.3747	89.8663	7.26208	7.26208	2.86038	7.48753e-17	6.28121e-15
mmu-miR-7a-5p	60.1387	13.9536	106.324	7.61984	7.61984	2.92976	8.59538e-18	9.27073e-16
mmu-miR-21a-5p	117250	24576.4	209923	8.54163	8.54163	3.09451	1.62409e-25	6.13094e-23
mmu-miR-495-5p	2.06713	0.414802	3.71945	8.9668	8.9668	3.16459	0.00782645	0.0281379
mmu-miR-18a-5p	233.383	46.7343	420.031	8.98763	8.98763	3.16794	2.17283e-21	4.10121e-19
mmu-miR-142-3p	1795.05	355.758	3234.35	9.09142	9.09142	3.18451	1.15344e-12	6.22035e-11
mmu-miR-29b-1-5p	20.3296	3.63675	37.0224	10.1801	10.1801	3.34768	0.00020795	0.00150559
mmu-miR-147-3p	26.9154	4.30218	49.5286	11.5124	11.5124	3.52512	3.53169e-15	2.42402e-13
mmu-miR-503-5p	9.94198	1.35828	18.5257	13.639	13.639	3.76967	2.50145e-05	0.000245272
mmu-miR-146b-5p	20265.1	2224.09	38306.1	17.2233	17.2233	4.10629	3.45944e-44	2.61187e-41
mmu-miR-6539	23.0096	1.30732	44.7119	34.2012	34.2012	5.09598	4.35742e-23	1.09662e-20
mmu-miR-21a-3p	793.224	40.3417	1546.11	38.3253	38.3253	5.26022	2.17189e-15	1.63978e-13
mmu-miR-149-3p	1.4921	0	2.9842	Inf	Inf	Inf	0.000587699	0.00372868
mmu-miR-702-5p	1.4921	0	2.9842	Inf	Inf	Inf	0.000587699	0.00372868

## Sheet: (B) uninjured v cut day 7
id	baseMean	baseMeanA uninjured	baseMeanB 7 day cut	Ratio	foldChange	log2FoldChange	pval	padj
mmu-miR-124-3p	109.125	217.485	0.766059	0.00352236	-283.901	-8.14924	1.56475e-16	4.59193e-15
mmu-miR-383-5p	185.476	368.586	2.36592	0.00641892	-155.789	-7.28345	2.9828e-81	2.27588e-78
mmu-miR-183-5p	5471.51	10857	86.0369	0.00792457	-126.19	-6.97945	1.28033e-48	1.95378e-46
mmu-miR-137-3p	30.2403	59.9938	0.486814	0.00811439	-123.238	-6.9453	5.70503e-30	4.83659e-28
mmu-miR-182-5p	33862.9	67143.2	582.556	0.00867633	-115.256	-6.8487	4.14394e-24	1.75657e-22
mmu-miR-183-3p	27.2911	54.0922	0.49003	0.00905917	-110.385	-6.78641	6.00406e-27	3.05406e-25
mmu-miR-96-5p	207.441	409.599	5.28349	0.0128992	-77.5244	-6.27658	8.89211e-50	1.69617e-47
mmu-miR-490-3p	51.6403	101.714	1.56643	0.0154003	-64.9336	-6.02089	3.60301e-39	3.43637e-37
mmu-miR-3078-5p	7.91103	15.5371	0.285012	0.018344	-54.5137	-5.76855	1.52759e-09	2.00958e-08
mmu-miR-873a-5p	31.3221	61.3914	1.25287	0.0204079	-49.0005	-5.61473	1.00737e-22	4.04538e-21
mmu-miR-551b-3p	5.34332	10.4016	0.285012	0.0274007	-36.4954	-5.18964	3.47261e-05	0.000226462
mmu-miR-129-1-3p	14.2911	27.7936	0.788541	0.0283713	-35.2469	-5.13942	2.72854e-14	5.94821e-13
mmu-miR-129-5p	40.4367	77.9969	2.87646	0.0368792	-27.1156	-4.76105	1.11922e-28	7.21586e-27
mmu-miR-1224-5p	9.97602	19.0864	0.865617	0.0453525	-22.0495	-4.46267	2.99113e-10	4.14952e-09
mmu-miR-873a-3p	9.47191	18.1158	0.828038	0.0457081	-21.878	-4.45141	2.10486e-09	2.72204e-08
mmu-miR-129-2-3p	44.3021	84.6371	3.96703	0.0468711	-21.3351	-4.41516	5.27886e-28	3.09828e-26
mmu-miR-218-2-3p	4.55421	8.6216	0.486814	0.0564644	-17.7103	-4.14651	3.34079e-05	0.000219743
mmu-miR-138-2-3p	19.1296	35.8525	2.40667	0.0671268	-14.8972	-3.89697	6.78908e-15	1.61877e-13
mmu-miR-3065-5p	2.14592	4.02032	0.271513	0.0675352	-14.8071	-3.88822	0.0103486	0.0350933
mmu-miR-3475	13.1223	24.0185	2.2261	0.0926827	-10.7895	-3.43156	5.63565e-07	4.88636e-06
mmu-miR-488-5p	4.42622	8.09412	0.758327	0.0936886	-10.6737	-3.41598	0.00055952	0.0026191
mmu-miR-488-3p	32.1002	58.4406	5.75977	0.0985575	-10.1464	-3.34289	1.85619e-16	5.24546e-15
mmu-miR-879-5p	59.9684	108.814	11.123	0.102221	-9.78276	-3.29024	5.56383e-12	9.64819e-11
mmu-miR-138-1-3p	250.093	445.399	54.7873	0.123007	-8.12961	-3.02319	3.71039e-29	2.83103e-27
mmu-miR-204-3p	5.05032	8.9333	1.16734	0.130673	-7.65267	-2.93596	0.000354841	0.00174673
mmu-miR-504-5p	17.7241	31.3213	4.12679	0.131757	-7.58975	-2.92405	8.61175e-10	1.15277e-08
mmu-miR-106a-5p	58.8798	103.941	13.8184	0.132945	-7.52193	-2.9111	2.94308e-19	1.02071e-17
mmu-miR-3087-3p	4.62324	8.09263	1.15385	0.14258	-7.01361	-2.81016	0.00223385	0.00921312
mmu-miR-346-5p	30.1004	52.2557	7.94507	0.152042	-6.57713	-2.71746	0.00147659	0.00632945
mmu-miR-3099-3p	3.49486	6.04666	0.943061	0.155964	-6.41174	-2.68072	0.00579328	0.0216037
mmu-miR-874-5p	32.2128	55.4712	8.95436	0.161424	-6.19488	-2.63108	1.60858e-07	1.57352e-06
mmu-miR-770-5p	3.26229	5.59502	0.929562	0.166141	-6.01899	-2.58952	0.00561872	0.0212232
mmu-miR-20b-5p	90.3124	152.376	28.2485	0.185386	-5.39415	-2.43139	3.00081e-17	9.54007e-16
mmu-miR-217-5p	9.82386	16.5223	3.12545	0.189166	-5.28637	-2.40228	5.44448e-05	0.000327097
mmu-miR-344d-3p	21.0077	35.2993	6.71617	0.190264	-5.25586	-2.39393	1.50508e-07	1.4914e-06
mmu-miR-9-3p	56.5932	94.5278	18.6587	0.197388	-5.06616	-2.34089	1.40129e-10	2.09644e-09
mmu-miR-92b-3p	6196.02	10329.7	2062.38	0.199656	-5.00861	-2.32441	1.55364e-10	2.23666e-09
mmu-miR-33-5p	28.2177	46.9152	9.52017	0.202923	-4.92798	-2.301	0.00135911	0.00589206
mmu-miR-204-5p	8279.86	13756.6	2803.16	0.203769	-4.90753	-2.295	1.27098e-24	5.70446e-23
mmu-miR-592-5p	10.2853	17.0178	3.55283	0.208772	-4.78992	-2.26	7.38686e-05	0.000430242
mmu-miR-330-3p	323.796	531.933	115.658	0.217431	-4.59917	-2.20137	8.18298e-06	6.00348e-05
mmu-miR-375-3p	5.00953	8.21739	1.80167	0.21925	-4.561	-2.18935	0.00662794	0.0239674
mmu-miR-338-3p	52770.1	86471.7	19068.5	0.220518	-4.53479	-2.18103	6.38037e-05	0.000377381
mmu-miR-33-3p	29.2926	47.7787	10.8065	0.226177	-4.42131	-2.14447	3.86652e-05	0.000247912
mmu-miR-3107-3p	90.9885	148.124	33.8527	0.228543	-4.37555	-2.12947	0.0017539	0.00731272
mmu-miR-486-3p	90.9885	148.124	33.8527	0.228543	-4.37555	-2.12947	0.0017539	0.00731272
mmu-miR-874-3p	113.726	184.746	42.7058	0.23116	-4.32601	-2.11304	1.05473e-15	2.68252e-14
mmu-miR-338-5p	3427.91	5562.5	1293.32	0.232506	-4.30096	-2.10466	9.28842e-21	3.54353e-19
mmu-miR-9-5p	3997.29	6462.35	1532.24	0.237103	-4.21758	-2.07641	6.70174e-11	1.04356e-09
mmu-miR-6412	4.90502	7.88693	1.92312	0.243837	-4.10111	-2.03601	0.00667124	0.0240102
mmu-miR-598-3p	203.404	322.617	84.1916	0.260964	-3.83194	-1.93807	1.85929e-05	0.000127806
mmu-miR-384-3p	180.792	286.682	74.9016	0.261271	-3.82744	-1.93638	1.38371e-14	3.10522e-13
mmu-miR-363-3p	266.662	421.59	111.734	0.265029	-3.77317	-1.91578	1.42869e-15	3.51643e-14
mmu-miR-138-5p	4621.27	7247.35	1995.18	0.275298	-3.63242	-1.86093	4.05998e-07	3.68782e-06
mmu-miR-770-3p	7.04678	10.9398	3.15374	0.288281	-3.46884	-1.79445	0.00337625	0.0132788
mmu-miR-384-5p	95.7409	147.547	43.9352	0.297771	-3.35828	-1.74772	3.06446e-07	2.88664e-06
mmu-miR-363-5p	15.1637	23.0195	7.30788	0.317465	-3.14995	-1.65533	0.000563926	0.00262363
mmu-miR-1843b-3p	109.33	165.218	53.4413	0.323459	-3.09158	-1.62834	5.86704e-10	7.99384e-09
mmu-miR-3086-5p	18.3545	27.6526	9.05645	0.327508	-3.05336	-1.6104	0.000324738	0.00160893
mmu-miR-3102-3p.2-3p	27.2973	40.7896	13.8051	0.338446	-2.95468	-1.563	1.88675e-05	0.000128535
mmu-miR-128-3p	888.136	1301.3	474.97	0.364996	-2.73976	-1.45405	9.16779e-09	1.12823e-07
mmu-miR-547-3p	22.5858	32.9896	12.1819	0.369264	-2.70809	-1.43727	0.000218589	0.00117453
mmu-miR-210-5p	39.5144	57.6767	21.3522	0.370205	-2.70121	-1.4336	1.37902e-05	9.92637e-05
mmu-miR-708-5p	61.7365	89.5184	33.9545	0.379302	-2.63642	-1.39858	3.16681e-07	2.91118e-06
mmu-miR-758-3p	78.2107	113.219	43.2028	0.381588	-2.62063	-1.38991	1.90595e-06	1.48392e-05
mmu-miR-218-1-3p	70.9966	101.607	40.3866	0.397481	-2.51585	-1.33104	7.2543e-07	6.01634e-06
mmu-miR-30c-2-3p	527.613	745.333	309.894	0.415779	-2.40512	-1.26611	7.221e-07	6.01634e-06
mmu-miR-211-5p	36.8186	51.9134	21.7238	0.418461	-2.38971	-1.25683	0.000500676	0.0023876
mmu-miR-30a-3p	2474.36	3486.09	1462.63	0.419563	-2.38343	-1.25304	1.82114e-08	2.13774e-07
mmu-miR-1249-3p	724.907	1012.98	436.834	0.431236	-2.31892	-1.21345	1.61493e-08	1.9253e-07
mmu-miR-330-5p	603.709	843.275	364.143	0.43182	-2.31578	-1.2115	1.21806e-07	1.27312e-06
mmu-miR-328-3p	1077.42	1501.37	653.479	0.435255	-2.2975	-1.20007	3.06354e-08	3.54164e-07
mmu-miR-3061-3p	34.2914	47.5488	21.034	0.442367	-2.26056	-1.17668	0.00143998	0.00620738
mmu-miR-708-3p	82.8622	114.64	51.0842	0.445605	-2.24414	-1.16616	4.96696e-05	0.000303183
mmu-miR-676-3p	5874.98	8047.75	3702.2	0.460029	-2.17377	-1.1202	6.04417e-07	5.12411e-06
mmu-miR-125a-5p	92445.5	126519	58372	0.461369	-2.16746	-1.11601	0.0140272	0.0457383
mmu-miR-32-3p	15.2296	20.7985	9.66078	0.464494	-2.15288	-1.10627	0.00636613	0.0233527
mmu-miR-130a-3p	7548.02	10279.2	4816.8	0.468595	-2.13404	-1.09359	0.000245553	0.00129212
mmu-miR-151-5p	14535.5	19650.2	9420.88	0.47943	-2.08581	-1.06061	8.28571e-07	6.72553e-06
mmu-miR-574-3p	1292.61	1739.18	846.042	0.486461	-2.05566	-1.0396	0.00387878	0.0150995
mmu-miR-325-3p	36.7086	49.0932	24.324	0.495466	-2.0183	-1.01314	0.00277878	0.011159
mmu-miR-210-3p	778.335	1036.19	520.479	0.5023	-1.99084	-0.993379	6.65632e-06	4.93084e-05
mmu-miR-100-5p	164577	218894	110260	0.503717	-1.98524	-0.989315	0.0148601	0.0478409
mmu-miR-467d-5p	70.3727	93.4593	47.2861	0.505955	-1.97646	-0.98292	0.000253729	0.00131698
mmu-miR-26a-5p	306350	405969	206732	0.50923	-1.96375	-0.973609	4.82768e-06	3.64705e-05
mmu-miR-99a-5p	39668.9	52507.6	26830.2	0.510977	-1.95704	-0.96867	0.00985753	0.0337278
mmu-miR-664-3p	153.272	202.487	104.057	0.513895	-1.94592	-0.960453	0.000160134	0.000885376
mmu-miR-10b-3p	46.7678	61.4699	32.0656	0.521648	-1.917	-0.938851	0.00242597	0.0099517
mmu-let-7d-5p	11951.9	15662.4	8241.29	0.526182	-1.90048	-0.926365	9.17101e-05	0.000530112
mmu-miR-145a-3p	2042.09	2670.64	1413.53	0.529287	-1.88933	-0.917878	3.80859e-05	0.000246268
mmu-miR-487b-3p	104.615	136.252	72.9776	0.535606	-1.86704	-0.900755	0.000617438	0.00283798
mmu-miR-344b-3p	37.5134	48.7679	26.2588	0.538445	-1.8572	-0.89313	0.00742281	0.0262204
mmu-let-7d-3p	3681.29	4769.56	2593.03	0.543663	-1.83937	-0.879215	4.14177e-05	0.000263348
mmu-miR-32-5p	244.935	317.297	172.574	0.543887	-1.83862	-0.87862	0.000243264	0.00128896
mmu-miR-192-5p	5679.01	7344.46	4013.57	0.546476	-1.82991	-0.87177	6.05356e-05	0.000360849
mmu-miR-1981-3p	217.162	279.441	154.884	0.554266	-1.80419	-0.851351	0.0150403	0.0482173
mmu-miR-676-5p	957.899	1231.77	684.033	0.555328	-1.80074	-0.848589	0.000408071	0.00199588
mmu-miR-433-3p	228.824	294.086	163.563	0.556174	-1.798	-0.846391	0.00478254	0.0184297
mmu-miR-582-3p	420.936	540.461	301.412	0.557694	-1.7931	-0.842456	0.000258322	0.00133175
mmu-miR-434-3p	12687.3	16213.7	9160.96	0.565012	-1.76987	-0.823646	0.000262376	0.00134357
mmu-miR-194-5p	437.577	557.535	317.62	0.569686	-1.75535	-0.81176	0.000159015	0.000885376
mmu-miR-410-3p	4825.82	6146.81	3504.83	0.570187	-1.75381	-0.810494	0.000196053	0.00106091
mmu-miR-666-3p	39.9785	50.84	29.117	0.572718	-1.74606	-0.804104	0.00962753	0.0330892
mmu-miR-30c-5p	21393.4	27188.9	15597.9	0.573687	-1.74311	-0.801665	0.000433494	0.00210673
mmu-miR-1843b-5p	665.407	844.139	486.675	0.576535	-1.7345	-0.794521	0.00061668	0.00283798
mmu-let-7f-5p	151112	191142	111082	0.581147	-1.72074	-0.783025	0.000851581	0.00382209
mmu-miR-143-3p	286118	361552	210685	0.582722	-1.71608	-0.77912	0.000317675	0.00158422
mmu-miR-3102-3p	99.8816	126.067	73.696	0.584578	-1.71064	-0.774533	0.00285818	0.0113583
mmu-miR-203-3p	475.837	594.041	357.632	0.602033	-1.66104	-0.732084	0.00160689	0.00681141
mmu-miR-107-3p	1906.01	2366.25	1445.76	0.610991	-1.63669	-0.710778	0.00109718	0.00483901
mmu-miR-30a-5p	84329.8	103419	65241.1	0.630846	-1.58517	-0.664641	0.00281448	0.0112432
mmu-miR-150-5p	1316.35	1602.19	1030.51	0.64319	-1.55475	-0.636684	0.00247477	0.00999074
mmu-miR-365-3p	336.092	407.776	264.408	0.648414	-1.54222	-0.625012	0.0105908	0.0357558
mmu-let-7e-3p	147.429	178.147	116.71	0.65513	-1.52642	-0.610147	0.0144501	0.046718
mmu-miR-101a-3p	23240	28073.2	18406.8	0.655673	-1.52515	-0.608952	0.00582473	0.0216037
mmu-miR-101c	23234.2	28065.4	18403.1	0.655723	-1.52504	-0.608842	0.00583271	0.0216037
mmu-miR-125b-2-3p	2607.1	3103.1	2111.09	0.680316	-1.4699	-0.555722	0.00591327	0.0217962
mmu-miR-345-3p	278.535	330.987	226.083	0.683059	-1.464	-0.549918	0.0141726	0.0460156
mmu-miR-872-3p	905.008	1071.8	738.212	0.688756	-1.45189	-0.537935	0.00878618	0.0304721
mmu-miR-30b-5p	8440.59	9951.68	6929.51	0.696316	-1.43613	-0.522187	0.0103069	0.0350933
mmu-let-7j	12641.4	10514	14768.9	1.40469	1.40469	0.490249	0.00761901	0.0267894
mmu-miR-450a-5p	498.019	403.01	593.029	1.4715	1.4715	0.557288	0.0115819	0.0389295
mmu-miR-30e-5p	26872.8	21633.4	32112.2	1.48438	1.48438	0.569862	0.00783429	0.02742
mmu-miR-411-5p	18439.8	14299.1	22580.6	1.57916	1.57916	0.659162	0.00158571	0.0067592
mmu-miR-877-5p	56.5026	43.6627	69.3425	1.58814	1.58814	0.667337	0.00659532	0.023963
mmu-miR-155-5p	517.137	397.072	637.203	1.60475	1.60475	0.68235	0.00164133	0.00691899
mmu-miR-214-5p	261.159	199.696	322.622	1.61557	1.61557	0.692039	0.0134188	0.0443226
mmu-miR-148b-5p	203.191	153.904	252.478	1.64049	1.64049	0.714126	0.00245421	0.00997931
mmu-miR-148b-3p	5754.5	4331.62	7177.39	1.65698	1.65698	0.728552	0.000287064	0.00145053
mmu-miR-329-3p	95.1355	71.5792	118.692	1.65819	1.65819	0.729609	0.00688519	0.0244344
mmu-miR-652-3p	1104.17	827.891	1380.45	1.66743	1.66743	0.737622	0.000685073	0.00313001
mmu-miR-127-5p	320.755	239.749	401.76	1.67575	1.67575	0.744808	0.00216978	0.00899749
mmu-miR-409-3p	1032.82	771.496	1294.14	1.67744	1.67744	0.74626	0.000229616	0.00122515
mmu-miR-27a-5p	81.7907	60.8974	102.684	1.68618	1.68618	0.75376	0.0037688	0.0147466
mmu-miR-16-1-3p	76.5353	56.8112	96.2593	1.69437	1.69437	0.760751	0.00655237	0.0239208
mmu-miR-324-3p	87.7167	64.9067	110.527	1.70285	1.70285	0.767954	0.0135789	0.0445757
mmu-miR-409-5p	1149.34	848.176	1450.5	1.71014	1.71014	0.774111	0.00046159	0.00221505
mmu-miR-370-3p	71.9694	53.0519	90.8869	1.71317	1.71317	0.776668	0.0124527	0.0414909
mmu-miR-181c-3p	386.753	284.653	488.854	1.71737	1.71737	0.780201	0.00126684	0.00552343
mmu-miR-511-3p	121.961	89.48	154.443	1.726	1.726	0.787432	0.00516615	0.0197089
mmu-let-7i-5p	71173.7	51855.1	90492.3	1.7451	1.7451	0.803309	0.000112427	0.00063075
mmu-miR-7a-5p	22.7977	16.6022	28.9931	1.74634	1.74634	0.804335	0.0125464	0.0416212
mmu-miR-540-3p	229.544	160.869	298.219	1.8538	1.8538	0.890489	0.000867303	0.00386989
mmu-miR-17-3p	78.5203	54.9603	102.08	1.85735	1.85735	0.893242	0.0029992	0.0118569
mmu-miR-190a-5p	161.282	112.663	209.9	1.86307	1.86307	0.897682	0.000769901	0.00347594
mmu-miR-340-5p	5321.38	3696.35	6946.42	1.87927	1.87927	0.910169	2.82537e-05	0.000188028
mmu-miR-379-5p	269.743	186.316	353.17	1.89554	1.89554	0.922609	1.40977e-05	9.97889e-05
mmu-miR-20a-5p	513.149	352.993	673.305	1.90742	1.90742	0.931621	9.41921e-05	0.000540365
mmu-miR-17-5p	692.951	476.514	909.388	1.90842	1.90842	0.932378	0.000184088	0.00100328
mmu-miR-501-3p	4881.54	3323.33	6439.74	1.93774	1.93774	0.954373	3.04215e-06	2.3446e-05
mmu-miR-1193-3p	80.2575	53.9604	106.555	1.97468	1.97468	0.981619	7.33055e-05	0.000430242
mmu-miR-324-5p	221.66	147.544	295.776	2.00466	2.00466	1.00336	4.34858e-05	0.000271965
mmu-miR-541-5p	7724.13	5064.98	10383.3	2.05001	2.05001	1.03563	0.000765806	0.00347594
mmu-miR-322-5p	2314.82	1500.2	3129.43	2.08601	2.08601	1.06075	1.58369e-05	0.000109851
mmu-miR-222-3p	2605.76	1684.7	3526.82	2.09343	2.09343	1.06587	5.13881e-07	4.5068e-06
mmu-miR-212-3p	54.9078	35.2377	74.5778	2.11642	2.11642	1.08163	0.00055808	0.0026191
mmu-miR-152-5p	1026.88	652.816	1400.95	2.14602	2.14602	1.10166	1.024e-07	1.10044e-06
mmu-miR-679-5p	70.5819	44.4889	96.6749	2.17301	2.17301	1.1197	1.04503e-05	7.59387e-05
mmu-miR-92a-1-5p	99.6754	62.5304	136.82	2.18806	2.18806	1.12965	4.19703e-05	0.000264656
mmu-miR-19a-3p	249.078	154.992	343.163	2.21406	2.21406	1.1467	3.5796e-06	2.73124e-05
mmu-miR-431-5p	514.645	318.953	710.337	2.22709	2.22709	1.15516	0.000448687	0.00216676
mmu-miR-199a-5p	8419.78	5212.62	11626.9	2.23054	2.23054	1.15739	4.54274e-08	5.09722e-07
mmu-miR-214-3p	1373.35	845.774	1900.93	2.24756	2.24756	1.16836	2.88087e-07	2.74763e-06
mmu-miR-221-5p	952.494	584.605	1320.38	2.25859	2.25859	1.17542	9.03011e-09	1.12823e-07
mmu-miR-455-3p	304.9	184.871	424.929	2.29851	2.29851	1.2007	8.9432e-07	7.1828e-06
mmu-miR-299a-5p	68.7407	41.6252	95.8562	2.30284	2.30284	1.20341	5.06464e-05	0.000306692
mmu-miR-362-5p	166.231	100.586	231.876	2.30524	2.30524	1.20492	7.35471e-08	8.13282e-07
mmu-miR-299b-5p	68.3714	41.2156	95.5271	2.31774	2.31774	1.21272	4.6895e-05	0.000288555
mmu-miR-15b-5p	1127.59	675.12	1580.05	2.34041	2.34041	1.22676	1.85198e-06	1.45676e-05
mmu-miR-221-3p	3494.68	2088.42	4900.93	2.34671	2.34671	1.23064	1.34676e-07	1.3701e-06
mmu-miR-142-5p	11122.7	6628.9	15616.5	2.35582	2.35582	1.23623	0.00418601	0.0162128
mmu-miR-188-5p	49.2306	28.569	69.8922	2.44643	2.44643	1.29068	0.000109527	0.00061903
mmu-miR-674-5p	184.699	107.021	262.377	2.45165	2.45165	1.29375	5.91465e-07	5.07065e-06
mmu-miR-223-3p	1182.89	684.211	1681.56	2.45767	2.45767	1.29729	7.53498e-07	6.18192e-06
mmu-miR-455-5p	462.65	265.601	659.698	2.48379	2.48379	1.31254	1.42515e-07	1.43078e-06
mmu-miR-29a-5p	80.1626	45.9234	114.402	2.49115	2.49115	1.31681	2.83397e-05	0.000188028
mmu-miR-342-3p	1387.01	784.843	1989.17	2.53448	2.53448	1.34169	1.09514e-08	1.32633e-07
mmu-miR-299b-3p	208.7	117.665	299.735	2.54735	2.54735	1.349	4.13563e-07	3.71234e-06
mmu-miR-299a-3p	211.284	119.012	303.556	2.55063	2.55063	1.35085	4.36894e-07	3.87617e-06
mmu-miR-342-5p	69.9251	38.8242	101.026	2.60214	2.60214	1.3797	9.43846e-07	7.50161e-06
mmu-miR-132-3p	426.651	236.733	616.569	2.60449	2.60449	1.381	8.0071e-09	1.01824e-07
mmu-miR-1933-3p	13.1328	7.27612	18.9895	2.60984	2.60984	1.38396	0.00245886	0.00997931
mmu-miR-223-5p	95.2893	50.9635	139.615	2.73951	2.73951	1.45392	1.25185e-07	1.29076e-06
mmu-miR-134-5p	251.305	132.181	370.429	2.80244	2.80244	1.48668	9.1851e-08	1.00118e-06
mmu-miR-212-5p	221.976	116.474	327.478	2.81161	2.81161	1.4914	6.77932e-12	1.14947e-10
mmu-miR-31-5p	2793.66	1447.69	4139.64	2.85949	2.85949	1.51576	2.08983e-10	2.95286e-09
mmu-miR-296-3p	26.1321	13.3703	38.8939	2.90898	2.90898	1.54051	1.41248e-05	9.97889e-05
mmu-miR-200a-3p	8.10211	4.11053	12.0937	2.94213	2.94213	1.55686	0.00904569	0.0312302
mmu-miR-377-5p	14.747	7.45022	22.0438	2.95881	2.95881	1.56502	0.000524458	0.00248547
mmu-miR-1247-3p	5.86319	2.9251	8.80128	3.00888	3.00888	1.58923	0.0136122	0.0445757
mmu-miR-1197-3p	8.20262	4.05363	12.3516	3.04705	3.04705	1.60741	0.00677073	0.0242538
mmu-miR-149-5p	5136.75	2512.14	7761.37	3.08955	3.08955	1.6274	3.64666e-13	7.13436e-12
mmu-miR-335-3p	2224.55	1082.7	3366.39	3.10927	3.10927	1.63658	2.07213e-05	0.000139915
mmu-miR-351-5p	6079.38	2828.71	9330.05	3.29834	3.29834	1.72174	4.94072e-14	1.04716e-12
mmu-miR-3096b-5p	72.6684	33.3886	111.948	3.35289	3.35289	1.74541	7.97463e-11	1.21693e-09
mmu-miR-667-5p	5.38985	2.43014	8.34955	3.43583	3.43583	1.78066	0.00804525	0.0280298
mmu-miR-29b-3p	580.263	259.894	900.633	3.46539	3.46539	1.79302	4.26063e-13	8.12715e-12
mmu-miR-200b-3p	92.3529	41.2766	143.429	3.47483	3.47483	1.79694	1.42027e-12	2.58016e-11
mmu-miR-652-5p	6.23853	2.7047	9.77236	3.6131	3.6131	1.85324	0.00574356	0.0215879
mmu-miR-298-5p	794.501	342.877	1246.12	3.63431	3.63431	1.86168	8.95226e-16	2.35537e-14
mmu-miR-3096a-5p	23.6297	10.0765	37.1829	3.69006	3.69006	1.88364	9.86337e-05	0.000561623
mmu-miR-450b-5p	234.185	97.7275	370.642	3.79261	3.79261	1.92319	1.12159e-14	2.59325e-13
mmu-miR-665-3p	22.2623	9.21971	35.3049	3.82928	3.82928	1.93707	6.10706e-06	4.56832e-05
mmu-miR-5107-5p	6.27961	2.57633	9.98289	3.87485	3.87485	1.95414	0.0010666	0.00473151
mmu-miR-130b-3p	255.237	102.986	407.488	3.95675	3.95675	1.98432	2.11917e-12	3.7603e-11
mmu-miR-18a-5p	142.928	56.5817	229.274	4.05209	4.05209	2.01866	1.19645e-12	2.22656e-11
mmu-miR-483-3p	7.6851	3.02624	12.344	4.07899	4.07899	2.02821	0.0051564	0.0197089
mmu-miR-675-3p	6.79076	2.64364	10.9379	4.13743	4.13743	2.04874	0.00110654	0.00485225
mmu-miR-31-3p	56.3688	21.5555	91.182	4.23009	4.23009	2.08069	3.86807e-11	6.14862e-10
mmu-miR-542-3p	186.418	69.39	303.446	4.37304	4.37304	2.12864	8.42036e-16	2.29455e-14
mmu-miR-184-3p	51.3042	19.0593	83.5491	4.38364	4.38364	2.13213	1.41252e-13	2.83618e-12
mmu-miR-142-3p	1269.14	430.749	2107.53	4.8927	4.8927	2.29063	2.47472e-19	8.99148e-18
mmu-miR-494-3p	44.807	14.6924	74.9216	5.09935	5.09935	2.35031	0.000267756	0.00136198
mmu-miR-351-3p	14.5372	4.73473	24.3397	5.14068	5.14068	2.36196	3.1309e-07	2.91118e-06
mmu-miR-1193-5p	4.30662	1.39213	7.22111	5.1871	5.1871	2.37493	0.00558307	0.0211934
mmu-miR-147-3p	16.2391	5.17993	27.2983	5.27001	5.27001	2.3978	0.000253502	0.00131698
mmu-miR-130b-5p	68.2423	21.3781	115.106	5.38431	5.38431	2.42876	4.75349e-17	1.45076e-15
mmu-miR-146b-5p	8829.49	2642.57	15016.4	5.6825	5.6825	2.50653	1.13487e-28	7.21586e-27
mmu-miR-29b-1-5p	14.7939	4.35717	25.2306	5.7906	5.7906	2.53371	2.07239e-07	2.00156e-06
mmu-miR-206-3p	28.0869	8.00374	48.1701	6.01844	6.01844	2.58939	0.0151757	0.0484478
mmu-miR-6539	5.56541	1.56311	9.56771	6.12094	6.12094	2.61375	0.000173203	0.000950745
mmu-miR-301b-3p	55.9772	14.5241	97.4302	6.70815	6.70815	2.74591	8.36342e-18	2.77447e-16
mmu-miR-1199-5p	11.9442	2.98761	20.9009	6.99584	6.99584	2.8065	1.43977e-05	0.000100784
mmu-miR-449c-5p	16.3893	3.58624	29.1923	8.14009	8.14009	3.02505	1.04234e-11	1.69213e-10
mmu-miR-34b-3p	100.3	21.8226	178.778	8.19232	8.19232	3.03427	4.00312e-25	1.90899e-23
mmu-miR-449a-5p	24.1053	4.79013	43.4205	9.06458	9.06458	3.18024	9.02421e-14	1.86094e-12
mmu-miR-34c-3p	89.8444	16.5387	163.15	9.86472	9.86472	3.30228	1.35256e-27	7.37144e-26
mmu-miR-410-5p	1.72464	0.265017	3.18426	12.0153	12.0153	3.5868	0.00684807	0.0244162
mmu-miR-503-5p	13.2254	1.64798	24.8028	15.0504	15.0504	3.91173	8.15895e-12	1.35332e-10
mmu-miR-21a-5p	251314	29404.9	473224	16.0934	16.0934	4.00839	1.15867e-56	4.42033e-54
mmu-miR-34c-5p	3127.34	351.869	5902.81	16.7756	16.7756	4.06829	2.9476e-56	7.49673e-54
mmu-miR-34b-5p	102.828	10.7395	194.916	18.1495	18.1495	4.18186	3.41903e-40	3.72674e-38
mmu-miR-21a-3p	676.227	48.7311	1303.72	26.7534	26.7534	4.74165	1.89791e-45	2.41351e-43
mmu-miR-675-5p	0.990343	0	1.98069	Inf	Inf	Inf	0.0121777	0.0407524
mmu-miR-1298-5p	9.50563	19.0113	0	0	#DIV/0!	-Inf	1.45196e-10	2.13047e-09
mmu-miR-3059-5p	5.58538	11.1708	0	0	#DIV/0!	-Inf	3.30359e-08	3.76214e-07
mmu-miR-216b-5p	5.00836	10.0167	0	0	#DIV/0!	-Inf	1.20208e-07	1.27312e-06
mmu-miR-3085-3p	3.12162	6.24324	0	0	#DIV/0!	-Inf	4.44148e-05	0.000275516
mmu-miR-1298-3p	2.69509	5.39019	0	0	#DIV/0!	-Inf	0.000301003	0.00151096

## Sheet: (C) cut day 3 v cut day 7
id	baseMean	baseMeanA 3 day cut	baseMeanB 7 day cut	Ratio	foldChange	log2FoldChange	pval	padj
mmu-miR-124-3p	25.1194	49.7618	0.476861	0.00958287	-104.353	-6.70533	7.30575e-43	1.3954e-40
mmu-miR-137-3p	6.19696	12.0937	0.300249	0.0248269	-40.2788	-5.33195	3.89014e-11	5.71551e-10
mmu-miR-183-3p	5.03559	9.7674	0.303777	0.0311011	-32.1532	-5.00689	6.18847e-09	6.75428e-08
mmu-miR-183-5p	696.682	1340.04	53.3228	0.0397919	-25.1308	-4.65138	2.12869e-160	1.62632e-157
mmu-miR-383-5p	18.0188	34.5682	1.46948	0.0425096	-23.5241	-4.55607	9.27212e-25	7.0839e-23
mmu-miR-1965	1.95487	3.74588	0.163855	0.0437426	-22.861	-4.51482	0.000547008	0.00225651
mmu-miR-551b-3p	1.53003	2.88126	0.178802	0.0620568	-16.1143	-4.01027	0.00456392	0.0154285
mmu-miR-96-5p	24.5413	45.8205	3.26206	0.0711921	-14.0465	-3.81214	1.97397e-20	8.87125e-19
mmu-miR-490-3p	6.78569	12.6086	0.962723	0.0763542	-13.0969	-3.71115	3.57622e-09	4.01799e-08
mmu-miR-182-5p	2358.6	4355.96	361.246	0.0829315	-12.0581	-3.59194	1.67372e-29	2.13121e-27
mmu-miR-129-1-3p	3.22032	5.94663	0.493998	0.0830718	-12.0378	-3.5895	0.00010727	0.000556748
mmu-miR-873a-5p	4.91911	9.06112	0.77711	0.0857631	-11.66	-3.5435	9.74757e-06	6.05459e-05
mmu-miR-381-5p	1.87129	3.3964	0.346184	0.101927	-9.81096	-3.29439	0.00463881	0.0155441
mmu-miR-129-2-3p	13.1076	23.7507	2.46457	0.103769	-9.63683	-3.26856	2.39596e-14	5.72035e-13
mmu-miR-107-5p	1.83086	3.31554	0.346184	0.104413	-9.57737	-3.25963	0.00475065	0.0157804
mmu-miR-873a-3p	2.41396	4.31436	0.513567	0.119037	-8.40077	-3.07052	0.00820054	0.0263244
mmu-miR-129-5p	7.59931	13.4093	1.78934	0.13344	-7.49398	-2.90573	1.06752e-07	9.94612e-07
mmu-miR-138-2-3p	5.89969	10.3079	1.49153	0.144698	-6.91094	-2.78888	1.92115e-06	1.42501e-05
mmu-miR-1224-5p	2.00598	3.48017	0.531782	0.152803	-6.54435	-2.71025	0.0107503	0.0335234
mmu-miR-205-5p	10.5716	18.1493	2.99388	0.164958	-6.06215	-2.59983	0.000343368	0.00149053
mmu-miR-6539	18.9718	32.0048	5.93884	0.185561	-5.38906	-2.43003	1.42296e-12	2.53244e-11
mmu-miR-135a-5p	4.09315	6.88992	1.29638	0.188156	-5.31475	-2.41	0.000553273	0.00226043
mmu-miR-144-3p	224.201	374.847	73.5538	0.196223	-5.09623	-2.34943	0.00242381	0.00881804
mmu-miR-20a-3p	11.7122	19.5237	3.90065	0.19979	-5.00525	-2.32344	1.69039e-06	1.26614e-05
mmu-miR-451a	5206.67	8625.45	1787.88	0.20728	-4.82439	-2.27035	0.000107852	0.000556748
mmu-miR-3095-3p	2.46326	4.07602	0.850506	0.208661	-4.79247	-2.26077	0.0123325	0.0374766
mmu-miR-879-5p	19.4079	31.9318	6.88407	0.215587	-4.6385	-2.21366	3.05289e-06	2.17982e-05
mmu-miR-20b-3p	4.85219	7.95524	1.74914	0.219872	-4.54809	-2.18526	0.00056824	0.00230923
mmu-miR-874-5p	15.3373	25.1217	5.55297	0.221043	-4.52401	-2.1776	7.27584e-09	7.61472e-08
mmu-miR-384-5p	74.6428	122.038	27.2478	0.223274	-4.47881	-2.16311	2.21482e-25	1.88014e-23
mmu-miR-106a-5p	23.0355	37.5045	8.56649	0.228412	-4.37805	-2.13029	5.26153e-12	8.55278e-11
mmu-miR-33-5p	15.6881	25.4839	5.89236	0.231219	-4.3249	-2.11267	4.71446e-09	5.22006e-08
mmu-miR-7a-5p	46.8706	75.7842	17.9571	0.23695	-4.2203	-2.07734	2.09609e-18	7.27915e-17
mmu-miR-338-3p	30769.2	49708.1	11830.3	0.237995	-4.20177	-2.071	1.33469e-49	3.39902e-47
mmu-miR-874-3p	65.6161	104.761	26.4717	0.252688	-3.95745	-1.98457	8.5208e-19	3.09995e-17
mmu-miR-9-3p	26.9498	42.3187	11.5809	0.273659	-3.65418	-1.86955	2.72082e-11	4.0759e-10
mmu-miR-186-3p	11.3018	17.5924	5.01118	0.28485	-3.51062	-1.81173	9.70755e-06	6.05459e-05
mmu-miR-20b-5p	37.7167	57.9274	17.5059	0.302205	-3.30901	-1.7264	3.73135e-12	6.19729e-11
mmu-miR-33-3p	13.8261	20.9529	6.69936	0.319735	-3.12759	-1.64505	1.43189e-05	8.61389e-05
mmu-miR-138-5p	2549.45	3862.43	1236.47	0.320127	-3.12376	-1.64328	3.14443e-20	1.27935e-18
mmu-miR-146b-5p	18342.9	27370	9315.77	0.340364	-2.93803	-1.55485	5.91931e-30	9.04471e-28
mmu-miR-204-5p	3261.91	4784.48	1739.34	0.363537	-2.75075	-1.45982	1.36907e-25	1.30746e-23
mmu-miR-1247-5p	113.369	164.574	62.1629	0.377719	-2.64747	-1.40461	2.63779e-13	5.30334e-12
mmu-miR-363-3p	124.514	179.719	69.3099	0.385657	-2.59298	-1.37461	4.19953e-15	1.10636e-13
mmu-miR-223-3p	1870.13	2697.35	1042.91	0.386643	-2.58637	-1.37093	1.71298e-22	1.0067e-20
mmu-miR-150-5p	1066.92	1495.73	638.115	0.426625	-2.34398	-1.22896	6.9921e-08	6.84867e-07
mmu-miR-338-5p	1310.17	1818.45	801.887	0.440974	-2.26771	-1.18124	1.97977e-16	5.81748e-15
mmu-miR-138-1-3p	55.4227	76.8729	33.9724	0.44193	-2.2628	-1.17811	6.23322e-08	6.18465e-07
mmu-miR-16-2-3p	29.3898	40.3837	18.3958	0.455526	-2.19527	-1.1344	0.000120974	0.000607914
mmu-miR-29c-3p	805.861	1104.12	507.602	0.459734	-2.17517	-1.12113	3.55979e-15	9.71313e-14
mmu-miR-132-5p	31.1227	42.6277	19.6176	0.460209	-2.17293	-1.11964	2.3544e-05	0.000135245
mmu-miR-18a-5p	221.411	300.743	142.079	0.472425	-2.11674	-1.08184	7.0906e-09	7.52392e-08
mmu-miR-7a-1-3p	29.2504	39.6242	18.8765	0.47639	-2.09912	-1.06979	0.000101724	0.000532309
mmu-miR-147-3p	26.1871	35.4634	16.9108	0.476852	-2.09709	-1.06839	0.000176322	0.000821404
mmu-miR-141-3p	29.1168	39.3798	18.8538	0.478769	-2.08869	-1.0626	5.32453e-05	0.000286475
mmu-miR-3102-3p	70.0693	94.3905	45.7482	0.484669	-2.06326	-1.04493	2.65848e-07	2.36172e-06
mmu-miR-877-3p	8.7293	11.742	5.71661	0.486852	-2.05401	-1.03845	0.0163947	0.0487376
mmu-miR-210-5p	20.1687	27.1226	13.2148	0.487225	-2.05244	-1.03734	0.012043	0.0368035
mmu-miR-18a-3p	23.3702	31.324	15.4164	0.492158	-2.03187	-1.02281	0.00182899	0.00678324
mmu-miR-32-5p	162.071	217.031	107.112	0.493532	-2.02621	-1.01878	5.47825e-10	6.81317e-09
mmu-miR-384-3p	68.3035	90.1752	46.4317	0.514906	-1.9421	-0.95762	2.17861e-06	1.60044e-05
mmu-miR-193a-3p	61.4918	81.1346	41.849	0.515797	-1.93875	-0.955125	7.91477e-05	0.000419922
mmu-miR-212-3p	67.6062	88.9927	46.2196	0.519364	-1.92543	-0.945183	3.53998e-06	2.43653e-05
mmu-let-7f-1-3p	97.7073	128.514	66.9005	0.520569	-1.92098	-0.941839	5.10701e-07	4.24103e-06
mmu-miR-92a-1-5p	123.772	162.739	84.8054	0.521113	-1.91897	-0.940333	7.62957e-08	7.37847e-07
mmu-miR-671-5p	65.3412	85.5679	45.1145	0.527236	-1.89668	-0.92348	6.3306e-06	4.20572e-05
mmu-miR-543-3p	55.0636	71.8208	38.3064	0.53336	-1.8749	-0.906817	4.87506e-05	0.000269894
mmu-miR-30b-3p	51.0751	66.6003	35.5498	0.533779	-1.87344	-0.905687	0.00318632	0.0111157
mmu-miR-211-5p	19.357	25.2299	13.4841	0.534448	-1.87109	-0.903879	0.00459703	0.0154719
mmu-miR-10b-3p	28.4831	37.1144	19.8518	0.534882	-1.86957	-0.902707	0.000719236	0.00282779
mmu-miR-29c-5p	29.9345	38.6418	21.2271	0.549329	-1.8204	-0.864257	0.000673737	0.00268091
mmu-miR-218-1-3p	35.2762	45.4832	25.0693	0.551178	-1.8143	-0.859411	0.000388974	0.00165098
mmu-miR-130a-3p	4186.79	5386.72	2986.86	0.554485	-1.80348	-0.850781	4.73876e-10	6.13629e-09
mmu-miR-365-3p	228.193	292.5	163.885	0.560291	-1.78479	-0.835751	1.22649e-07	1.11553e-06
mmu-miR-376a-3p	49.3273	63.2053	35.4494	0.560861	-1.78297	-0.834284	0.00628087	0.0204195
mmu-miR-142-3p	1815.11	2324.66	1305.56	0.561613	-1.78059	-0.832352	0.000549359	0.00225651
mmu-miR-582-5p	43.1435	54.9311	31.356	0.570824	-1.75185	-0.808881	0.000365798	0.00156825
mmu-miR-511-3p	130.922	166.135	95.7083	0.576088	-1.73585	-0.795639	3.33852e-06	2.36169e-05
mmu-miR-467d-5p	39.9934	50.6701	29.3168	0.578582	-1.72836	-0.789406	0.00177152	0.00660216
mmu-miR-467a-5p	60.5888	76.762	44.4156	0.578614	-1.72827	-0.789326	0.00012829	0.00062429
mmu-miR-467b-5p	60.5888	76.762	44.4156	0.578614	-1.72827	-0.789326	0.00012829	0.00062429
mmu-miR-669a-5p	61.0264	76.8922	45.1606	0.587323	-1.70264	-0.767773	0.000326342	0.00142471
mmu-miR-669p-5p	61.0264	76.8922	45.1606	0.587323	-1.70264	-0.767773	0.000326342	0.00142471
mmu-miR-374b-5p	237.709	298.878	176.54	0.590675	-1.69298	-0.759564	9.31711e-07	7.41486e-06
mmu-miR-374c-5p	237.709	298.878	176.54	0.590675	-1.69298	-0.759564	9.31711e-07	7.41486e-06
mmu-miR-1249-3p	362.749	454.706	270.793	0.595533	-1.67917	-0.747746	3.79289e-07	3.25592e-06
mmu-miR-495-3p	28.078	35.1857	20.9702	0.595987	-1.67789	-0.746646	0.00972496	0.0308293
mmu-miR-126-5p	25784.1	32290.6	19277.7	0.597006	-1.67502	-0.744182	1.98952e-08	2.05404e-07
mmu-miR-101a-5p	29.6619	37.1286	22.1952	0.597793	-1.67282	-0.742283	0.00317581	0.0111157
mmu-miR-223-5p	115.434	144.374	86.4949	0.599103	-1.66916	-0.739123	0.000417712	0.00176316
mmu-miR-188-5p	57.7687	72.2484	43.2891	0.599171	-1.66897	-0.738961	0.000351679	0.00151798
mmu-miR-376b-3p	114.86	143.336	86.3834	0.602662	-1.6593	-0.730578	4.41702e-05	0.000246321
mmu-miR-574-3p	697.407	870.225	524.589	0.60282	-1.65887	-0.7302	3.92752e-07	3.33403e-06
mmu-miR-497-5p	859.416	1059.98	658.849	0.621566	-1.60884	-0.686021	9.22795e-07	7.41486e-06
mmu-miR-15a-5p	2906.76	3575.07	2238.45	0.626127	-1.59712	-0.675472	5.09069e-07	4.24103e-06
mmu-miR-330-3p	92.8764	114.098	71.6545	0.628007	-1.59234	-0.671148	0.00036743	0.00156825
mmu-miR-30b-5p	5524.16	6752.76	4295.56	0.63612	-1.57203	-0.65263	2.89362e-06	2.10545e-05
mmu-miR-24-2-5p	1491.21	1822.24	1160.19	0.636686	-1.57063	-0.651346	1.45456e-06	1.10028e-05
mmu-miR-125a-3p	49.6406	60.5357	38.7456	0.640045	-1.56239	-0.643754	0.00437585	0.0149917
mmu-miR-345-5p	158.519	193.26	123.778	0.640475	-1.56134	-0.642787	0.000112604	0.000577378
mmu-miR-16-5p	64250.7	78091.9	50409.4	0.645514	-1.54915	-0.631479	3.00127e-06	2.16318e-05
mmu-miR-665-3p	27.7205	33.6086	21.8324	0.649608	-1.53939	-0.622358	0.0157726	0.0472559
mmu-miR-145a-5p	2824.26	3421.83	2226.69	0.65073	-1.53673	-0.619868	0.000155546	0.000747405
mmu-miR-140-5p	236.805	285.908	187.701	0.656509	-1.52321	-0.607113	5.1701e-05	0.000280139
mmu-miR-664-3p	81.0013	97.445	64.5576	0.662503	-1.50943	-0.594001	0.00282991	0.0101889
mmu-miR-142-5p	12117.7	14553.1	9682.36	0.665311	-1.50306	-0.587899	7.76326e-06	4.95623e-05
mmu-miR-125b-1-3p	1286.3	1543.03	1029.56	0.667234	-1.49872	-0.583735	2.8936e-05	0.000163756
mmu-miR-425-5p	1109.02	1324.6	893.445	0.674504	-1.48257	-0.568102	5.9071e-05	0.000315596
mmu-miR-132-3p	472.36	562.535	382.184	0.679397	-1.47189	-0.557674	0.000186475	0.000858236
mmu-miR-126-3p	9703.58	11502	7905.11	0.687279	-1.45501	-0.541032	5.09716e-05	0.000278159
mmu-miR-330-5p	277.226	328.561	225.892	0.687519	-1.45451	-0.540529	0.000799018	0.00311454
mmu-miR-20a-5p	511.859	606.401	417.317	0.688187	-1.45309	-0.539128	0.000170116	0.000797356
mmu-miR-26b-3p	72.9252	86.3366	59.5138	0.689323	-1.4507	-0.536747	0.0114541	0.035429
mmu-miR-17-5p	688.395	813.058	563.731	0.693347	-1.44228	-0.528351	0.000186175	0.000858236
mmu-miR-29a-3p	14140.5	16665.5	11615.5	0.696979	-1.43476	-0.520814	0.000114235	0.000581472
mmu-let-7a-1-3p	508.567	598.514	418.62	0.699434	-1.42973	-0.515741	0.000277348	0.00123914
mmu-let-7c-2-3p	508.567	598.514	418.62	0.699434	-1.42973	-0.515741	0.000277348	0.00123914
mmu-miR-195a-5p	1725.71	2028.81	1422.62	0.701209	-1.42611	-0.512084	0.000161496	0.000766352
mmu-miR-30c-5p	11721.2	13773.9	9668.47	0.701941	-1.42462	-0.510579	0.000285945	0.00127013
mmu-miR-139-5p	247.661	290.446	204.876	0.705385	-1.41767	-0.503518	0.000911209	0.00353383
mmu-miR-26a-5p	154556	180890	128222	0.70884	-1.41076	-0.496469	0.000321916	0.00142164
mmu-let-7i-3p	98.4454	115.006	81.885	0.712008	-1.40448	-0.490035	0.00581795	0.0190769
mmu-miR-22-3p	287921	334049	241794	0.723828	-1.38154	-0.466281	0.000572956	0.00231608
mmu-miR-92b-3p	1514.73	1750.3	1279.15	0.730818	-1.36833	-0.452417	0.0119015	0.0365171
mmu-miR-214-5p	233.859	268.078	199.64	0.744706	-1.34281	-0.425257	0.00594354	0.0194054
mmu-let-7d-3p	1867.5	2126.93	1608.08	0.756055	-1.32266	-0.403438	0.00446921	0.0151774
mmu-miR-872-3p	529.747	602.022	457.472	0.759892	-1.31598	-0.396133	0.00998396	0.0315196
mmu-miR-24-3p	5585	6334.69	4835.31	0.763306	-1.31009	-0.389666	0.00317346	0.0111157
mmu-miR-27a-3p	6392.81	7228.38	5557.24	0.768808	-1.30071	-0.379304	0.00335419	0.0116482
mmu-miR-23a-3p	5984.68	6701.52	5267.84	0.786066	-1.27216	-0.347277	0.0145466	0.0439274
mmu-miR-148b-3p	3960.35	3468.61	4452.08	1.28353	1.28353	0.360121	0.0111844	0.0347353
mmu-let-7c-5p	35337.2	30559.2	40115.1	1.3127	1.3127	0.392537	0.00292152	0.0104301
mmu-miR-151-3p	8186.26	7023.86	9348.65	1.33099	1.33099	0.412494	0.00237508	0.00868213
mmu-miR-409-3p	700.747	600.426	801.069	1.33417	1.33417	0.41594	0.0055872	0.0183992
mmu-let-7f-5p	59827.9	50807.2	68848.6	1.3551	1.3551	0.438394	0.000929045	0.0035848
mmu-let-7e-5p	3788.7	3209.36	4368.04	1.36103	1.36103	0.4447	0.000679161	0.00268849
mmu-miR-93-5p	3111.93	2623	3600.87	1.37281	1.37281	0.45713	0.00107505	0.00408627
mmu-miR-676-3p	1976.69	1658.42	2294.97	1.38382	1.38382	0.468661	0.00045656	0.00190404
mmu-miR-434-3p	4841.62	4014.68	5668.55	1.41195	1.41195	0.497693	0.00202342	0.00746806
mmu-miR-140-3p	5373.94	4425.87	6322.02	1.42842	1.42842	0.514424	0.000218515	0.000999672
mmu-miR-152-3p	1502.03	1234.84	1769.22	1.43276	1.43276	0.518793	0.000237048	0.001078
mmu-miR-1843b-5p	255.676	209.581	301.771	1.43988	1.43988	0.525946	0.00114842	0.00434352
mmu-miR-30e-3p	723.864	591.554	856.174	1.44733	1.44733	0.533393	0.000114924	0.000581472
mmu-miR-10a-5p	98285	79701.6	116868	1.46632	1.46632	0.552202	4.07418e-05	0.000228873
mmu-miR-666-5p	58.4595	47.328	69.5911	1.4704	1.4704	0.556208	0.0123614	0.0374766
mmu-miR-582-3p	156.794	126.665	186.923	1.47573	1.47573	0.561432	0.000634691	0.00255213
mmu-miR-3057-5p	83.9536	67.388	100.519	1.49165	1.49165	0.576908	0.002723	0.00985959
mmu-miR-199a-3p	16921.1	13571.9	20270.4	1.49355	1.49355	0.578749	2.03211e-05	0.000119425
mmu-miR-199b-3p	16921.1	13571.9	20270.4	1.49355	1.49355	0.578749	2.03211e-05	0.000119425
mmu-miR-434-5p	1547.17	1240.76	1853.58	1.49391	1.49391	0.579092	0.000145956	0.000705763
mmu-miR-199a-5p	5990.26	4779.94	7200.58	1.50642	1.50642	0.59112	9.24863e-05	0.000487307
mmu-miR-1981-3p	79.8602	63.6732	96.0473	1.50844	1.50844	0.593058	0.0150655	0.0453152
mmu-miR-3068-3p	88.5151	70.4988	106.531	1.51111	1.51111	0.595608	0.00106723	0.00407682
mmu-miR-107-3p	744.058	591.921	896.196	1.51405	1.51405	0.598409	2.24304e-05	0.000129825
mmu-miR-329-3p	60.9927	48.515	73.4703	1.51438	1.51438	0.598728	0.00446977	0.0151774
mmu-miR-532-5p	1814.32	1425.78	2202.86	1.54502	1.54502	0.627628	7.78465e-06	4.95623e-05
mmu-miR-130b-5p	58.6975	46.0744	71.3206	1.54794	1.54794	0.630353	0.00390936	0.0135147
mmu-miR-351-5p	4751	3728.08	5773.91	1.54876	1.54876	0.631118	2.14255e-05	0.000124955
mmu-miR-218-5p	1028.56	806.489	1250.62	1.5507	1.5507	0.632917	1.07315e-05	6.55912e-05
mmu-miR-25-3p	5508.71	4306.4	6711.02	1.55838	1.55838	0.640051	3.39059e-06	2.37652e-05
mmu-miR-199b-5p	842.735	656.521	1028.95	1.56727	1.56727	0.648258	1.04811e-05	6.45772e-05
mmu-miR-341-3p	285.929	222.652	349.206	1.5684	1.5684	0.649289	0.00300911	0.0106928
mmu-miR-676-5p	347.263	270.212	424.314	1.5703	1.5703	0.651041	9.38359e-06	5.92484e-05
mmu-miR-125b-5p	49841.5	38746.1	60937	1.57272	1.57272	0.653265	9.17127e-07	7.41486e-06
mmu-miR-200b-3p	72.1817	55.5292	88.8342	1.59977	1.59977	0.677868	0.000429873	0.00180452
mmu-miR-103-3p	6999.63	5364.63	8634.64	1.60955	1.60955	0.686659	3.47604e-07	3.01783e-06
mmu-miR-221-5p	663.791	508.638	818.945	1.61007	1.61007	0.687128	1.05865e-06	8.08807e-06
mmu-miR-3096b-5p	56.2007	43.0004	69.401	1.61396	1.61396	0.690604	0.0013168	0.00493156
mmu-miR-671-3p	192.13	146.972	237.288	1.61451	1.61451	0.691099	1.35292e-05	8.20345e-05
mmu-miR-1839-5p	764.829	584.419	945.24	1.6174	1.6174	0.693679	1.02173e-06	7.90901e-06
mmu-miR-27b-5p	258.266	197.121	319.41	1.62038	1.62038	0.69633	7.03388e-06	4.59307e-05
mmu-miR-143-5p	103.73	79.1161	128.344	1.62222	1.62222	0.697968	0.00403987	0.013903
mmu-miR-455-3p	212.035	160.617	263.453	1.64025	1.64025	0.713917	4.91097e-06	3.32034e-05
mmu-miR-101b-3p	1248.16	944.975	1551.35	1.64168	1.64168	0.715173	1.02486e-06	7.90901e-06
mmu-miR-99b-3p	90.8708	68.735	113.007	1.64409	1.64409	0.717291	0.000254704	0.00115144
mmu-miR-3968	49.6046	37.3996	61.8097	1.65269	1.65269	0.724812	0.00922964	0.029381
mmu-miR-350-5p	89.868	67.6309	112.105	1.6576	1.6576	0.729097	0.000121742	0.000607914
mmu-miR-298-5p	619.206	465.532	772.879	1.66021	1.66021	0.731362	2.74316e-05	0.000156401
mmu-miR-181c-5p	3225.38	2420.67	4030.09	1.66487	1.66487	0.735406	1.11893e-07	1.02996e-06
mmu-miR-300-3p	1293.58	967.503	1619.65	1.67405	1.67405	0.743345	9.90722e-07	7.80321e-06
mmu-miR-106b-3p	198.647	147.739	249.554	1.68915	1.68915	0.756298	3.52235e-06	2.43653e-05
mmu-miR-379-5p	173.957	129.195	218.719	1.69293	1.69293	0.759526	4.99609e-05	0.000274606
mmu-miR-148a-3p	23108.6	17086.2	29131.1	1.70495	1.70495	0.769725	2.14216e-08	2.18215e-07
mmu-miR-450a-5p	289.453	211.901	367.005	1.73197	1.73197	0.792412	7.75296e-06	4.95623e-05
mmu-miR-378d	199.909	143.464	256.353	1.78687	1.78687	0.837437	0.000653816	0.00261526
mmu-miR-744-5p	961.92	687.329	1236.51	1.79901	1.79901	0.847201	2.05631e-09	2.38034e-08
mmu-miR-299a-5p	45.9776	32.6112	59.3441	1.81975	1.81975	0.863736	0.000161075	0.000766352
mmu-miR-1843a-5p	183.765	129.81	237.72	1.83129	1.83129	0.872862	3.37305e-07	2.96208e-06
mmu-miR-299b-5p	45.618	32.0961	59.14	1.84259	1.84259	0.881738	0.000126635	0.00062429
mmu-miR-378a-3p	8063.07	5642.3	10483.8	1.85808	1.85808	0.89381	7.09274e-11	9.85246e-10
mmu-miR-674-3p	450.61	314.384	586.836	1.86662	1.86662	0.900432	5.24389e-10	6.67722e-09
mmu-miR-28a-3p	359.908	250.606	469.21	1.8723	1.8723	0.904813	8.86913e-10	1.05875e-08
mmu-miR-101a-3p	8746.68	6081.09	11412.3	1.87668	1.87668	0.908186	1.08725e-10	1.45729e-09
mmu-miR-101c	8744.73	6079.5	11409.9	1.87679	1.87679	0.908267	1.08309e-10	1.45729e-09
mmu-miR-677-5p	21.3418	14.8325	27.8511	1.8777	1.8777	0.908968	0.00489499	0.0161895
mmu-miR-99a-3p	151.08	104.45	197.71	1.89286	1.89286	0.920571	3.73046e-06	2.54471e-05
mmu-miR-1947-5p	23.8254	16.368	31.2828	1.91121	1.91121	0.934487	0.00212007	0.0077872
mmu-miR-136-3p	1718.28	1180.2	2256.35	1.91183	1.91183	0.934958	4.73415e-11	6.82432e-10
mmu-miR-335-3p	1580.48	1079.88	2081.08	1.92714	1.92714	0.94646	0.00308136	0.0108989
mmu-miR-673-3p	32.8795	22.4387	43.3202	1.9306	1.9306	0.949048	0.000128111	0.00062429
mmu-miR-410-3p	1645.81	1121.49	2170.14	1.93505	1.93505	0.95237	6.65127e-12	1.03705e-10
mmu-miR-181b-5p	4399.07	2992.91	5805.23	1.93966	1.93966	0.955803	2.98476e-12	5.06745e-11
mmu-miR-21a-5p	221732	150099	293364	1.95447	1.95447	0.966781	1.42532e-12	2.53244e-11
mmu-miR-212-5p	152.665	102.179	203.151	1.98819	1.98819	0.991454	2.34988e-09	2.67957e-08
mmu-miR-5129-3p	10.6214	7.09368	14.1491	1.9946	1.9946	0.9961	0.0115329	0.0355287
mmu-let-7j	6870.64	4588.42	9152.86	1.99477	1.99477	0.996225	3.89685e-13	7.44298e-12
mmu-miR-324-3p	51.3282	34.1522	68.5043	2.00585	2.00585	1.00422	6.49348e-06	4.27674e-05
mmu-miR-181a-5p	56527	37431.7	75622.2	2.02027	2.02027	1.01455	1.05667e-13	2.30655e-12
mmu-miR-329-5p	93.9377	61.6855	126.19	2.0457	2.0457	1.03259	3.53796e-08	3.55658e-07
mmu-miR-378c	1329.93	865.956	1793.89	2.07158	2.07158	1.05073	1.10663e-13	2.34851e-12
mmu-miR-34b-3p	82.1482	53.396	110.9	2.07694	2.07694	1.05446	8.30975e-08	7.93581e-07
mmu-miR-485-5p	74.9299	48.6544	101.205	2.08009	2.08009	1.05665	0.000163066	0.000769025
mmu-miR-31-3p	41.8544	27.1531	56.5558	2.08285	2.08285	1.05856	1.73703e-05	0.000103679
mmu-miR-340-5p	3185.45	2064.43	4306.47	2.08604	2.08604	1.06076	3.72481e-14	8.36987e-13
mmu-miR-195a-3p	48.5958	31.478	65.7136	2.0876	2.0876	1.06185	5.65861e-06	3.79226e-05
mmu-miR-99a-5p	12299.7	7962.91	16636.6	2.08926	2.08926	1.06299	1.57035e-12	2.72669e-11
mmu-miR-301a-3p	3337.28	2157.01	4517.55	2.09436	2.09436	1.06651	2.92515e-13	5.73029e-12
mmu-miR-127-3p	39646.3	25607.8	53684.9	2.09642	2.09642	1.06793	3.32151e-15	9.39865e-14
mmu-miR-181a-1-3p	467.014	300.767	633.26	2.10548	2.10548	1.07415	7.28334e-13	1.35719e-11
mmu-miR-378b	18.0336	11.5903	24.4769	2.11184	2.11184	1.0785	0.0105272	0.0330977
mmu-miR-152-5p	638.287	407.792	868.783	2.13046	2.13046	1.09116	1.67761e-13	3.46404e-12
mmu-miR-615-3p	652.351	413.986	890.717	2.15156	2.15156	1.10539	2.70989e-14	6.2738e-13
mmu-miR-149-5p	3489.25	2170.63	4807.88	2.21497	2.21497	1.14729	1.75353e-17	5.3588e-16
mmu-miR-381-3p	1170.7	716.956	1624.45	2.26576	2.26576	1.17999	7.01924e-11	9.85246e-10
mmu-miR-3109-3p	6.76127	4.06917	9.45337	2.32317	2.32317	1.21609	0.016119	0.048105
mmu-let-7i-5p	39925.6	23761.1	56090	2.36058	2.36058	1.23914	2.61208e-19	9.97815e-18
mmu-miR-301b-3p	42.7321	25.0139	60.4504	2.41668	2.41668	1.27302	2.49807e-07	2.24533e-06
mmu-miR-501-3p	2808.53	1624.9	3992.16	2.45687	2.45687	1.29682	3.18163e-20	1.27935e-18
mmu-miR-31-5p	1803.71	1040.9	2566.52	2.46568	2.46568	1.30198	8.461e-21	4.18288e-19
mmu-miR-181d-5p	667.271	372.337	962.205	2.58423	2.58423	1.36974	8.75995e-21	4.18288e-19
mmu-miR-455-5p	283.278	157.64	408.917	2.59399	2.59399	1.37517	6.39976e-18	2.12583e-16
mmu-miR-542-3p	129.621	71.4526	187.789	2.62816	2.62816	1.39405	1.61826e-11	2.47271e-10
mmu-miR-668-3p	50.7983	27.9807	73.6158	2.63095	2.63095	1.39558	5.52901e-10	6.81317e-09
mmu-miR-322-3p	375.166	204.735	545.596	2.66488	2.66488	1.41407	5.83864e-15	1.48691e-13
mmu-miR-34c-5p	2515.75	1372.47	3659.03	2.66603	2.66603	1.41469	3.95928e-23	2.7499e-21
mmu-miR-34c-3p	69.3918	37.6342	101.149	2.68769	2.68769	1.42637	5.96121e-12	9.48827e-11
mmu-miR-411-5p	9588.09	5197	13979.2	2.68986	2.68986	1.42753	1.37998e-17	4.39295e-16
mmu-miR-1193-3p	45.1016	24.2433	65.9599	2.72075	2.72075	1.44401	9.66948e-08	9.12035e-07
mmu-miR-99b-5p	68785.4	35920.5	101650	2.82987	2.82987	1.50073	2.51666e-27	2.74675e-25
mmu-miR-351-3p	10.171	5.26	15.082	2.86729	2.86729	1.51969	0.000458566	0.00190404
mmu-miR-181c-3p	202.703	102.393	303.013	2.95932	2.95932	1.56527	3.97984e-21	2.17186e-19
mmu-miR-127-5p	165.17	81.7631	248.576	3.0402	3.0402	1.60417	1.11991e-09	1.31632e-08
mmu-miR-1197-3p	5.06428	2.48682	7.64174	3.0729	3.0729	1.6196	0.0106046	0.0332044
mmu-miR-224-5p	304.145	148.188	460.102	3.10486	3.10486	1.63453	8.62392e-10	1.04582e-08
mmu-miR-6540-5p	6.49676	3.15222	9.8413	3.12202	3.12202	1.64248	0.00116376	0.00437985
mmu-miR-431-5p	287.916	136.375	439.456	3.2224	3.2224	1.68814	1.73511e-10	2.28555e-09
mmu-miR-100-5p	44357.4	20313.5	68401.2	3.36728	3.36728	1.75158	1.29171e-22	8.22386e-21
mmu-miR-5107-5p	3.97906	1.76632	6.1918	3.50548	3.50548	1.80961	0.0081004	0.0261127
mmu-miR-34b-5p	77.4522	34.0521	120.852	3.54904	3.54904	1.82743	1.39758e-14	3.44437e-13
mmu-miR-380-5p	5.28863	2.22301	8.35425	3.75808	3.75808	1.91	0.00284062	0.0101889
mmu-miR-1199-5p	8.17687	3.41487	12.9389	3.78898	3.78898	1.92181	0.000721752	0.00282779
mmu-miR-449a-5p	16.4778	6.04683	26.9088	4.45007	4.45007	2.15383	6.59988e-09	7.10185e-08
mmu-miR-409-5p	523.447	148.526	898.368	6.04858	6.04858	2.5966	5.4461e-61	2.08041e-58
mmu-miR-679-3p	2.19185	0.533605	3.8501	7.21526	7.21526	2.85105	0.00707783	0.022913
mmu-miR-1960	1.81984	0.288258	3.35142	11.6264	11.6264	3.53934	0.00466589	0.0155666
mmu-miR-344-3p	2.64736	0.411879	4.88285	11.855	11.855	3.56743	0.00103497	0.00397347
mmu-miR-181d-3p	1.67232	0.245347	3.09928	12.6323	12.6323	3.65904	0.00857398	0.027408
