# Supplementary material for: Changes in the Coding and Non-coding Transcriptome and DNA Methylome that Define the Schwann Cell Repair Phenotype after Nerve Injury
Source: Cell Rep. 2017 Sep 12;20(11):2719–34. doi: 10.1016/j.celrep.2017.08.064 (PMC5608958; doi:10.1016/j.celrep.2017.08.064)
Supplement: Table S5. DM CpGs and DMRs in 7-Day Cut Sciatic Nerve and DM CpGs that Are in Close Proximity to Mapped Active Enhancers and Their Associated Genes, Related to Figures 5 and 6 — (A) Co-ordinates of each significantly DM CpG with supporting p-adjusted value and DM% between uncut and cut seven-day nerves. Individual C to CT % for each DM CpG and its biological replicates is provided. (B) Co-ordinates of DMR with total number of DM CpGs contained and its closest transcript/gene is shown. (C) DM CpGs that are in close proximity (< 400 bp) to active enhancers in rat injured sciatic nerve (Hung et al., 2015), mapped to the mm10 genome. Location of the sciatic nerve enhancer is given along with location of the DM CpGs in the mm10 genome, distance from enhancer to DM CpG and genes associated with each enhancer. [file mmc5.xlsx]

## Sheet: (A) DMCpGs
Supplemental Table 5. DM CpG and DMRs in seven day cut sciatic nerve
chr:start-end	p-adj	DM%	strand	uninjured1	uninjured2	uninjured3	cut1	cut2	cut3
chr1:7147212-7147212	0.0148267	-49.3199	+	77.7778	80	90	30.7692	38.4615	29.6296
chr1:14428405-14428405	0.0465028	-50.9804	-	76.9231	77.7778	92.8571	25	11.1111	53.8462
chr1:22237242-22237242	0.0398735	-39.1176	+	87.5	100	94.7368	57.8947	62.5	46.1538
chr1:33578647-33578647	0.0460479	-38.8462	-	90.9091	83.3333	76	40	53.3333	41.1765
chr1:36446652-36446652	0.0490956	-56.9231	-	91.6667	60	84.6154	9.09091	50	16.6667
chr1:36962202-36962202	0.036092	-44	-	100	100	100	37.5	70	50
chr1:39756977-39756977	0.0418539	52.8889	+	21.0526	7.69231	0	60	75	50
chr1:43442779-43442779	0.0276832	-30.3885	+	100	94.1176	100	66.6667	47.0588	93.3333
chr1:58341781-58341781	0.0320397	41.4894	-	0	25	6.66667	45.8333	38.4615	72.7273
chr1:58729558-58729558	0.0192452	-44.1667	+	80.9524	100	90	41.1765	52.9412	42.8571
chr1:58856986-58856986	0.0240307	-38.4615	+	46.6667	37.5	25	0	0	0
chr1:62771779-62771779	0.0474824	-36.453	-	94.4444	100	89.4737	58.8235	50	64.2857
chr1:73252379-73252379	0.0298678	63	+	0	20	18.1818	72.7273	85.7143	66.6667
chr1:73958666-73958666	0.036092	40.6061	+	12.5	10.5263	11.7647	28.5714	72.7273	57.8947
chr1:74296646-74296646	0.041213	44.1176	-	0	0	0	31.25	50	50
chr1:78152726-78152726	0.00350069	67.2494	-	9.09091	22.2222	0	64.2857	100	80
chr1:85619270-85619270	0.0260176	-38.4177	+	76.4706	60	70.8333	16.6667	41.1765	29.4118
chr1:88285282-88285282	0.0278948	-22.2342	+	91.1765	100	96.9697	61.7021	78.0488	88.4615
chr1:88587586-88587586	0.00903938	-57.0143	+	81.25	90.9091	87.5	33.3333	27.2727	27.2727
chr1:88587646-88587646	0.0152384	-60.2941	+	69.2308	100	92.8571	27.2727	37.5	11.1111
chr1:88587673-88587673	0.02164	-62.5356	+	55.5556	60	92.3077	16.6667	16.6667	0
chr1:89709264-89709264	0.0276832	44.717	-	47.619	35.7143	50	100	80	86.6667
chr1:90509559-90509559	0.0435981	52	-	0	0	0	40	62.5	50
chr1:92100630-92100630	0.0371052	41.0638	+	10.5263	11.1111	7.69231	50	46.6667	57.1429
chr1:93216364-93216364	0.0379174	-30.5556	-	100	100	100	61.5385	77.7778	71.4286
chr1:99920475-99920475	0.0249105	-35.986	+	100	100	95.2381	80	69.2308	42.8571
chr1:112969311-112969311	0.0451211	49.4172	-	60	44.4444	9.09091	91.6667	81.8182	90
chr1:118482214-118482214	0.0480606	-31.0883	+	79.1667	100	94.1176	57.1429	60	65.2174
chr1:120194478-120194478	0.0248403	-54.1964	+	82.3529	88.8889	100	30.7692	36.3636	37.5
chr1:124139650-124139650	0.036092	44.4444	+	60	58.8235	50	100	100	100
chr1:132145155-132145155	0.0406207	-35.4167	-	100	100	100	55.5556	82.3529	53.8462
chr1:133679763-133679763	0.0477283	-43.3493	-	82.6087	81.25	93.75	50	36.3636	38.4615
chr1:134115891-134115891	0.0444608	52.0833	+	31.25	9.09091	0	55.5556	64.2857	88.8889
chr1:138022322-138022322	0.0386543	57.7211	+	16.6667	0	0	50	71.4286	50
chr1:154745158-154745158	0.0496467	-36	-	91.6667	95.4545	100	66.6667	53.3333	61.5385
chr1:155065868-155065868	0.0492608	-40.4762	+	90	100	100	75	50	50
chr1:155075147-155075147	0.00590217	-50.641	-	54.5455	63.6364	58.8235	8.69565	7.14286	9.09091
chr1:155901469-155901469	0.0238335	-33.5648	-	100	95.6522	100	73.6842	60	57.1429
chr1:156245847-156245847	0.0190782	62.3626	+	42.8571	40	14.2857	90.9091	100	71.4286
chr1:156471254-156471254	0.00782506	-51.244	+	72.7273	100	87.5	11.1111	53.3333	28.5714
chr1:160891502-160891502	0.0234422	41.9649	-	20	13.6364	6.25	63.1579	35.2941	63.6364
chr1:162082987-162082987	0.0465028	48.125	+	42.8571	41.6667	42.8571	93.3333	85.7143	90
chr1:166157004-166157004	0.0496279	-47.3193	-	84.6154	88.8889	100	50	53.8462	31.25
chr1:167038216-167038216	0.0491527	29.1667	+	0	0	0	35.7143	26.087	27.2727
chr1:167291722-167291722	0.0406207	52.9464	+	55.5556	36.3636	13.3333	90.9091	90.9091	70
chr1:168164947-168164947	0.0124948	53.6877	-	40	46.1538	20	89.4737	88.8889	85.7143
chr1:171283674-171283674	0.0298781	-44.4444	-	100	100	100	54.5455	37.5	75
chr1:171919630-171919630	0.0298046	-48.0283	+	76.4706	91.6667	70.5882	38.4615	22.2222	28.5714
chr1:176968299-176968299	0.0400437	-65	+	75	100	71.4286	14.2857	0	28.5714
chr1:179424377-179424377	0.0325818	33.9623	-	70.5882	66.6667	61.1111	100	100	100
chr1:179944965-179944965	0.0276832	-39.7797	+	100	94.1176	100	61.1111	69.2308	28.5714
chr1:180419954-180419954	0.0276832	-52.7859	-	93.75	46.1538	100	42.8571	22.2222	12.5
chr1:180518667-180518667	0.0440689	51.8519	-	0	0	10	50	81.8182	16.6667
chr1:182148210-182148210	0.0393833	38.4615	-	85.7143	66.6667	28.5714	100	100	100
chr1:182708941-182708941	0.0466256	-60.1399	-	85.7143	100	88.8889	55.5556	22.2222	12.5
chr1:182953601-182953601	0.0194041	-58.4052	-	91.6667	77.7778	100	27.2727	30.7692	37.5
chr1:183592499-183592499	0.0442213	-40.2193	-	81.25	94.4444	86.9565	36.8421	60	50
chr1:184718240-184718240	0.0147102	-58.3333	+	57.1429	55.5556	62.5	0	0	0
chr1:185628809-185628809	0.03997	50.974	+	35.7143	60	50	100	90	100
chr1:188178139-188178139	0.022779	-42.0635	+	92.8571	100	100	53.8462	80	38.4615
chr1:189219408-189219408	0.0454196	54.4066	-	7.14286	16.6667	9.09091	60	71.4286	66.6667
chr1:189888956-189888956	0.036092	-56.2857	+	100	71.4286	100	25	30.7692	50
chr1:191133027-191133027	0.0139718	-52.4123	+	88.2353	73.3333	50	45.4545	5.55556	11.1111
chr1:192061724-192061724	0.0364088	28.2353	+	11.1111	7.69231	6.25	39.3939	39.1304	31.0345
chr10:3396242-3396242	0.0480606	50	+	57.1429	40	29.4118	91.6667	84.6154	88.8889
chr10:4430451-4430451	0.0329594	-43.1429	-	73.3333	82.3529	100	33.3333	43.4783	50
chr10:4694604-4694604	0.0248403	47.4286	-	31.5789	60	36.3636	93.75	100	77.7778
chr10:8358461-8358461	0.0472206	-51.3263	-	66.6667	60	33.3333	0	0	10
chr10:12863907-12863907	0.00688459	-62.7586	+	90	71.4286	81.8182	28.5714	18.1818	9.09091
chr10:19529743-19529743	0.036092	-39.7133	+	93.3333	100	100	66.6667	66.6667	46.1538
chr10:19629089-19629089	0.0421747	-52.694	+	87.5	100	84.6154	25	16.6667	53.3333
chr10:20286981-20286981	0.0421781	42.7772	-	17.6471	17.6471	26.087	58.8235	92.8571	43.75
chr10:20632510-20632510	0.020965	47.5558	-	20	11.7647	0	68.75	54.5455	50
chr10:21688565-21688565	0.0340537	-40.9582	+	100	90	100	46.6667	72.7273	53.8462
chr10:24829687-24829687	0.0201651	-36.3636	-	94.7368	91.6667	100	50	46.6667	84.6154
chr10:27846619-27846619	0.0448518	-28.5202	+	100	100	84.6154	56.25	78.2609	66.6667
chr10:32880125-32880125	0.0392322	47.619	-	0	0	0	57.1429	16.6667	62.5
chr10:36729805-36729805	0.015038	35.8142	+	10	10	0	42.1053	50	33.3333
chr10:40645058-40645058	0.0339982	38.7402	+	57.8947	63.6364	56.25	100	87.5	100
chr10:43606104-43606104	0.00958457	63.2275	+	28.5714	30.7692	28.5714	84.6154	100	100
chr10:44316401-44316401	0.0238661	-44.4068	+	73.913	57.1429	59.0909	10	18.1818	50
chr10:49215719-49215719	0.0249005	41.3793	-	75	62.5	46.1538	100	100	100
chr10:56431813-56431813	0.0197479	28.8889	+	0	0	0	35.7143	37.5	21.7391
chr10:60395917-60395917	0.0193276	-53.5714	+	88.2353	66.6667	33.3333	11.7647	7.14286	33.3333
chr10:61855352-61855352	0.0421038	-52.292	+	71.4286	88.8889	100	38.4615	27.2727	28.5714
chr10:61855504-61855504	0.0148964	-50	+	100	100	100	50	66.6667	37.5
chr10:62103137-62103137	0.0386543	53.6181	-	22.2222	23.0769	11.1111	81.25	64.2857	71.4286
chr10:68371700-68371700	0.00492637	-44.7088	+	87.5	100	100	58.3333	40	50
chr10:73104358-73104358	0.00884517	-60.2941	+	93.3333	77.7778	80	33.3333	20	20
chr10:74968252-74968252	0.012338	51.6484	+	7.69231	8.33333	14.2857	62.5	70	56.25
chr10:74987314-74987314	0.0476693	-44.4099	-	78.5714	76.9231	100	40	46.1538	38.8889
chr10:76575239-76575239	0.0293225	40.5985	-	36.3636	34.6154	50	82.6087	76.9231	80
chr10:76906053-76906053	0.0480606	51.5257	-	11.7647	0	36.3636	54.5455	88.8889	63.6364
chr10:79004759-79004759	0.0464022	-36.5385	+	100	92.3077	92.8571	56.6667	57.1429	61.9048
chr10:80653468-80653468	0.0314648	-42.8571	-	100	100	100	41.6667	75	62.5
chr10:80726288-80726288	0.000572607	-68.9084	-	88.8889	88.8889	100	30.7692	14.2857	27.2727
chr10:80726391-80726391	0.0257549	-60.375	-	70	71.4286	87.5	16.6667	0	27.2727
chr10:83234267-83234267	0.0243795	-56.5611	+	92.8571	80	93.3333	36.3636	37.5	28.5714
chr10:83239403-83239403	0.0417074	-41.8182	+	94.7368	93.3333	90.9091	55	50	33.3333
chr10:83301843-83301843	0.0457297	-50.638	-	50	66.6667	80	18.1818	7.69231	22.2222
chr10:83530624-83530624	0.00484365	-56.7742	+	90	100	100	42.8571	36.3636	40
chr10:83530828-83530828	0.0408675	-51.2311	+	100	90	85.7143	30	12.5	60
chr10:86280113-86280113	0.0300333	-29.7872	+	100	100	100	57.1429	72.7273	86.6667
chr10:88310075-88310075	0.0156016	48.6335	-	63.6364	45	33.3333	90.9091	100	92.3077
chr10:89453131-89453131	0.0419039	-44.9393	-	77.7778	94.1176	100	33.3333	56.25	46.1538
chr10:89453167-89453167	0.036092	-38.9328	-	85.7143	100	100	30	69.5652	53.8462
chr10:90950403-90950403	0.0300333	59.871	-	12.5	23.5294	0	66.6667	71.4286	88.8889
chr10:93139062-93139062	0.0149174	-62.2222	-	75	58.3333	100	15.3846	0	14.2857
chr10:95151544-95151544	0.011387	-39.9502	-	85.7143	86.2069	95.6522	50	70.5882	31.8182
chr10:96015701-96015701	0.00212656	-55.0314	+	66.6667	56.25	89.4737	26.3158	0	20
chr10:106090598-106090598	0.0269821	-40.8852	+	85.7143	75	91.6667	51.6129	39.5833	50
chr10:111127547-111127547	0.0172846	-53.9474	-	73.6842	71.4286	85.7143	28.5714	18.1818	15.3846
chr10:111617547-111617547	0.000785988	-33.3333	+	100	100	100	66.6667	69.5652	62.5
chr10:115170633-115170633	0.0276832	-53.5714	-	100	90	100	42.8571	37.5	46.1538
chr10:117432164-117432164	0.015437	69.5341	+	0	14.2857	16.6667	77.7778	92.3077	66.6667
chr10:117994698-117994698	0.0459519	41.4706	+	28	36.8421	43.75	66.6667	78.9474	82.3529
chr10:121498654-121498654	0.0247844	-46.1085	+	87.5	76.9231	62.5	16.6667	16.6667	55.5556
chr10:125315920-125315920	0.0468096	-38.4615	+	100	100	92.8571	60	66.6667	50
chr10:125949031-125949031	0.0259489	45.8919	+	13.3333	0	12.5	56.5217	47.0588	60
chr10:127107848-127107848	0.0352241	-46.6667	+	100	100	90.9091	53.8462	40	53.3333
chr11:3134337-3134337	0.0162398	-33.4522	-	87.5	100	100	66.6667	56.6667	64.2857
chr11:5016633-5016633	0.000985679	-61.0577	+	93.3333	87.5	100	31.5789	50	0
chr11:5204317-5204317	0.0204476	-58.3333	+	100	100	100	40	37.5	46.1538
chr11:5835132-5835132	0.00400588	-55.5401	-	100	83.3333	92.3077	35.7143	42.8571	28.5714
chr11:7283174-7283174	0.0291356	-55.5	+	81.25	87.5	93.75	33.3333	27.2727	37.5
chr11:8688913-8688913	0.0276832	-40.7407	+	85	94.1176	94.1176	37.5	57.1429	55.5556
chr11:19204206-19204206	0.0276832	47.0588	+	0	0	0	38.4615	62.5	46.1538
chr11:20647303-20647303	0.0457297	51.1029	+	11.7647	37.5	11.1111	90	50	69.2308
chr11:30244870-30244870	0.0362582	34.1463	-	53.3333	58.3333	85.7143	100	100	100
chr11:31820203-31820203	0.0168772	-47.2973	+	100	92.3077	100	30	66.6667	53.3333
chr11:32013146-32013146	0.0246242	-47.0171	+	78.5714	55.5556	84.2105	26.6667	35.7143	16.6667
chr11:34895687-34895687	0.0300333	69.9248	+	0	0	37.5	66.6667	100	88.8889
chr11:43633018-43633018	0.00781748	-59.5238	-	100	76.9231	100	54.5455	14.2857	20
chr11:44839664-44839664	0.0452613	35.7143	+	76.9231	53.3333	64.2857	100	100	100
chr11:45003172-45003172	0.0276832	41.3271	+	45.4545	60	30	80	92.3077	95.2381
chr11:45699529-45699529	0.0270367	-56.8627	+	80	77.7778	60	22.2222	15.3846	12.5
chr11:45872427-45872427	0.0295852	-35.6746	+	90.4762	95.8333	90.9091	56	77.7778	47.0588
chr11:46123742-46123742	0.0179103	-63.1579	-	100	100	100	60	33.3333	25
chr11:46814117-46814117	0.0390428	-57.8947	+	100	100	100	60	33.3333	37.5
chr11:47130299-47130299	0.0342504	54.1475	+	44.4444	36.3636	36.3636	83.3333	100	100
chr11:51881211-51881211	0.0259085	-63.7363	+	83.3333	62.5	71.4286	10	14.2857	0
chr11:51881243-51881243	0.0440689	-51.8519	+	63.6364	37.5	62.5	0	0	9.09091
chr11:51881376-51881376	0.0249005	-66.6667	+	100	81.8182	100	28.5714	28.5714	16.6667
chr11:52610191-52610191	0.0139718	-51.1218	+	83.3333	100	100	40	66.6667	25
chr11:53182703-53182703	0.0194041	-48.321	-	100	90.9091	100	61.5385	33.3333	46.6667
chr11:59397954-59397954	0.0417118	-22.7273	-	33.3333	18.1818	11.7647	0	0	0
chr11:61602984-61602984	8.02963e-06	-70.3136	-	66.6667	88.8889	70.5882	5.88235	0	0
chr11:62007673-62007673	0.0276832	-63.3043	+	100	77.7778	100	20	0	46.1538
chr11:63342442-63342442	0.00834108	-54.8949	-	66.6667	76.9231	70.5882	30.7692	7.69231	9.09091
chr11:63342452-63342452	0.0189831	-53.3333	-	66.6667	84.6154	70.5882	35.7143	7.69231	12.5
chr11:70052478-70052478	0.0491381	-54.9495	+	69.2308	88.8889	85.7143	33.3333	28.5714	16.6667
chr11:70720770-70720770	0.000285039	-51.9658	+	80.7692	100	94.1176	31.5789	45.4545	33.3333
chr11:72095571-72095571	0.0286422	-55.8398	-	83.3333	90.9091	100	33.3333	15.3846	71.4286
chr11:74385651-74385651	0.0276832	59.7436	-	33.3333	42.8571	15.3846	88.8889	84.6154	87.5
chr11:76363990-76363990	0.0189185	54.0252	+	12.5	41.6667	10	84.6154	77.7778	72.7273
chr11:77504402-77504402	0.0407444	-30.5556	+	100	100	100	81.25	100	38.4615
chr11:78489993-78489993	0.0172564	-60	-	100	100	100	75	16.6667	16.6667
chr11:79811930-79811930	0.0019183	62.5	+	44.4444	33.3333	33.3333	100	100	100
chr11:83866505-83866505	0.036092	50.3788	-	46.1538	36.3636	31.25	87.5	90	86.6667
chr11:86367620-86367620	0.0471442	46.4211	-	23.5294	22.2222	20	53.3333	100	68.75
chr11:89246894-89246894	0.0231734	50.3456	+	33.3333	50	50	100	100	90.9091
chr11:95837353-95837353	0.0128815	37.6481	+	0	6.66667	0	38.0952	66.6667	31.25
chr11:96903545-96903545	0.0497719	34.0278	+	5.55556	0	0	33.3333	33.3333	50
chr11:98367488-98367488	0.0272485	-59.8571	+	58.3333	57.1429	88.8889	0	0	28.5714
chr11:101130467-101130467	0.0466256	42.9231	+	18.75	21.0526	29.4118	82.6087	53.8462	50
chr11:101164432-101164432	0.0424741	-50.8929	+	45.4545	50	85.7143	9.09091	10	0
chr11:101540644-101540644	0.0298678	-52.4671	-	78.9474	92.3077	100	40	12.5	42.8571
chr11:102894796-102894796	0.00153151	-57.5758	+	100	100	100	45.4545	33.3333	46.1538
chr11:104001257-104001257	0.0193276	-61.5764	-	100	83.3333	81.8182	45.4545	10	12.5
chr11:105375545-105375545	0.0147787	46.7525	+	41.1765	40	50	75	100	95.2381
chr11:107310549-107310549	0.00582009	52.2222	+	0	6.66667	6.66667	33.3333	87.5	60
chr11:109853490-109853490	0.000457568	57.1023	-	50	42.8571	25	100	92.3077	100
chr11:113135209-113135209	0.0485943	-48.1034	+	90.9091	100	83.3333	30.7692	58.8235	40
chr11:113362880-113362880	0.0411099	-38.4104	+	87.5	83.3333	100	50	52.9412	52.6316
chr11:114657395-114657395	0.022779	53.8012	-	28.5714	21.4286	0	66.6667	66.6667	88.8889
chr11:115660498-115660498	0.0298046	-47.7642	-	77.7778	100	94.4444	27.2727	53.3333	46.6667
chr11:115660521-115660521	0.000150191	-63.6469	-	100	93.3333	82.3529	23.0769	20	38.4615
chr11:115743034-115743034	0.0151583	-41.4409	+	80.7692	95.4545	100	29.1667	77.7778	42.8571
chr11:115876751-115876751	0.0148267	47.9388	-	50	43.75	53.3333	100	88.8889	100
chr11:116337690-116337690	0.0353403	-30.4348	-	100	100	100	68.4211	81.8182	62.5
chr11:117975002-117975002	0.0492608	-46.9841	+	66.6667	53.8462	50	6.25	10	11.1111
chr11:117990315-117990315	0.034222	-27.451	+	27.7778	35.2941	18.75	0	0	0
chr11:119453045-119453045	0.0448518	-52.5926	+	90.9091	100	90.9091	22.2222	40	62.5
chr11:120358441-120358441	0.0225985	47.0588	+	43.75	66.6667	37.5	100	90	100
chr11:121083554-121083554	0.0437927	-49.4186	+	73.3333	70	87.5	25	16.6667	28.5714
chr12:4475264-4475264	0.0306138	47.1828	-	41.1765	30	31.8182	92.8571	69.2308	80
chr12:4858796-4858796	0.0338213	53.5441	-	20	56.25	20	70	100	100
chr12:9174498-9174498	0.0339887	56.3939	+	10	15.3846	0	50	75	66.6667
chr12:9589597-9589597	0.0419384	-37.0844	+	68.1818	82.1429	84.2105	36.3636	41.1765	44.8276
chr12:17701610-17701610	0.0286422	47.4806	+	25	0	0	66.6667	80	15.3846
chr12:23630035-23630035	0.0194041	-66.3043	-	90	85.7143	100	20	16.6667	37.5
chr12:44933054-44933054	0.00112891	-64.1768	-	80	83.3333	85.7143	18.1818	0	28.5714
chr12:53294191-53294191	0.0370538	-27.6596	+	100	100	100	68.4211	61.5385	86.6667
chr12:54473161-54473161	0.0161285	-51.0425	-	90.9091	100	90.9091	53.8462	46.1538	27.2727
chr12:66734717-66734717	0.000298544	-58.9787	+	87.5	75	85.7143	23.5294	27.2727	22.7273
chr12:69539359-69539359	0.00541239	-46.0181	-	77.7778	75	66.6667	25.9259	22.2222	35.2941
chr12:70835597-70835597	0.00512143	45.6522	+	0	9.09091	0	62.5	30.7692	52.6316
chr12:80772041-80772041	0.0408675	-30.7665	+	100	96	100	77.2727	70.5882	50
chr12:82448302-82448302	0.0401471	-46.5887	-	50	62.5	50	15.3846	0	0
chr12:85094350-85094350	0.0200017	-51.0823	+	40	66.6667	72.7273	20	7.14286	0
chr12:85572455-85572455	0.0280717	49.4949	+	0	6.66667	11.1111	66.6667	20	71.4286
chr12:86192161-86192161	0.0276832	42.8571	+	0	0	0	50	50	30.7692
chr12:86753514-86753514	0.0460876	-59.1954	-	82.3529	66.6667	66.6667	28.5714	25	0
chr12:86834661-86834661	0.00161867	-56.1303	+	50	75	72.7273	16.6667	11.1111	0
chr12:87385258-87385258	0.0325696	-60.8333	-	63.6364	100	50	0	12.5	25
chr12:91748289-91748289	0.0276832	-63.8889	-	66.6667	66.6667	100	15.3846	0	20
chr12:91759934-91759934	0.041213	55.8036	+	9.09091	60	14.2857	100	88.2353	62.5
chr12:100176644-100176644	0.0189185	64	-	33.3333	0	0	83.3333	66.6667	70
chr12:100779972-100779972	0.0100485	-53.2143	+	68.1818	68.75	83.3333	25	14.2857	22.2222
chr12:100878643-100878643	0.00697187	-55.3724	+	92.8571	81.8182	87.5	22.7273	75	14.2857
chr12:100878646-100878646	0.0103361	-53.5944	+	100	63.6364	93.75	27.2727	62.5	25
chr12:100878655-100878655	0.0201651	-48.5924	+	93.75	83.3333	93.3333	35	77.7778	22.2222
chr12:101797465-101797465	0.01634	-35.0564	-	100	100	94.1176	66.6667	50	66.6667
chr12:102340669-102340669	0.0408675	-41.7065	+	92.8571	100	100	50	61.5385	50
chr12:102613263-102613263	0.0335548	33.3333	+	66.6667	46.1538	90.9091	100	100	100
chr12:105520776-105520776	0.0162398	62	-	40	42.8571	15.3846	88.8889	83.3333	100
chr12:105521110-105521110	0.00304984	76.6667	+	0	0	37.5	100	85.7143	85.7143
chr12:111766219-111766219	0.0194336	44.8997	+	18.75	12.5	4.54545	68.75	35.2941	63.1579
chr12:111818208-111818208	0.0312773	52.7273	+	18.1818	35.7143	25	100	80	70.5882
chr12:112220032-112220032	0.0440689	47.5758	+	46.1538	50	30	85.7143	100	77.7778
chr13:6089792-6089792	0.0460876	-40.2273	-	86.6667	88.2353	87.5	52	56.25	28.5714
chr13:10067031-10067031	0.0213331	-49.3919	-	93.75	81.8182	100	53.3333	27.2727	42.8571
chr13:12408566-12408566	0.0276832	-53.3333	+	75	100	85.7143	26.6667	43.75	27.2727
chr13:13538629-13538629	0.0465028	-42.7333	-	89.4737	85	92.8571	23.0769	53.8462	63.6364
chr13:19412017-19412017	0.0433416	-46.2282	-	46.1538	58.3333	59.0909	0	11.1111	18.1818
chr13:20163760-20163760	0.0379556	-42.2492	+	70	50	50	15.7895	5.55556	30
chr13:24036572-24036572	0.0316582	56.7888	-	16.6667	30	0	80	77.7778	60
chr13:26048928-26048928	0.0452613	-27.3719	+	60.8696	71.4286	79.0698	39.6226	47.8261	40.7407
chr13:27772091-27772091	0.0212288	-39.9382	-	83.3333	88.2353	88.2353	33.3333	56.25	54.1667
chr13:37298091-37298091	0.0394302	47.0161	-	23.0769	30.4348	0	46.1538	85.7143	71.4286
chr13:39252804-39252804	0.00304984	-45.1247	+	87.5	90	100	36.3636	53.8462	57.1429
chr13:39252850-39252850	0.0418539	-36.9354	+	88	89.4737	86.3636	47.619	58.8235	46.6667
chr13:42208815-42208815	0.0446089	-48	-	100	100	100	54.5455	37.5	66.6667
chr13:43603081-43603081	0.0257549	34.2857	+	0	0	0	30	40	30
chr13:43802576-43802576	4.36465e-05	-60.641	+	62.5	76.4706	63.6364	0	6.25	15.3846
chr13:46973366-46973366	0.0393833	62.4194	+	33.3333	14.2857	20	66.6667	85.7143	100
chr13:48561450-48561450	0.0468096	58.3704	-	33.3333	25	28.5714	75	100	90
chr13:49108277-49108277	0.0208354	-55.3259	+	91.6667	66.6667	90	8.33333	36.3636	35.7143
chr13:50961459-50961459	0.0219358	48.1797	+	38.4615	30.7692	33.3333	84.2105	72.7273	86.6667
chr13:51519000-51519000	0.000870448	-53.5714	-	81.4815	84	66.6667	13.3333	10	42.1053
chr13:51519037-51519037	7.08484e-08	-65.465	-	80	91.6667	94.1176	9.52381	9.09091	38.4615
chr13:54524523-54524523	0.0421781	-29.0555	-	95.4545	88.2353	100	85.1852	58.8235	42.8571
chr13:55020166-55020166	0.0440473	-40.7328	-	85.7143	77.7778	89.4737	45	50	30
chr13:56337135-56337135	0.00504388	56.6667	+	0	0	0	63.6364	50	60
chr13:56664913-56664913	0.00903938	58.3591	+	28.5714	15.3846	18.1818	88.8889	71.4286	66.6667
chr13:59256333-59256333	0.0310299	50	-	71.4286	40	37.5	100	100	100
chr13:59949947-59949947	0.00954511	-54.8077	+	100	92.8571	87.5	45.4545	42.8571	14.2857
chr13:60684326-60684326	0.0249005	53.4821	-	54.5455	35.7143	20	100	90	75
chr13:68736016-68736016	0.04144	-33.9963	+	100	94.7368	100	72.7273	63.6364	60
chr13:71113891-71113891	0.0064983	-66.6667	+	100	100	100	33.3333	28.5714	37.5
chr13:83616041-83616041	0.036092	-44.4444	+	76.9231	85.7143	88.8889	60	42.8571	14.2857
chr13:98124375-98124375	0.0371052	-46.9697	-	90	81.8182	72.7273	35.7143	40	33.3333
chr13:98692194-98692194	0.0075705	-52.5392	-	46.1538	75	87.5	5.88235	77.7778	5.88235
chr13:98917486-98917486	0.0272005	39.7482	+	37.1429	29.4118	58.8235	77.7778	82.3529	80.7692
chr13:99284388-99284388	0.0197479	48.7805	+	33.3333	50	36.3636	92.3077	80	100
chr13:109091770-109091770	0.0325818	37.8723	+	8.33333	0	0	53.8462	33.3333	30.7692
chr13:110601967-110601967	0.0460479	-34.6129	-	95	91.6667	92.3077	61.9048	50	64.2857
chr14:9828831-9828831	0.0408675	-66.8192	+	83.3333	80	87.5	0	22.2222	22.2222
chr14:14684977-14684977	0.000369711	-54.632	-	95	94.7368	87.5	38.4615	27.2727	44.4444
chr14:15621908-15621908	0.0403303	-43.0556	+	88.8889	93.3333	80	36.8421	38.4615	61.5385
chr14:24653837-24653837	0.0145962	-56.4286	+	100	100	87.5	30.7692	50	46.1538
chr14:25487208-25487208	0.0300333	-32	+	30.7692	37.5	28.5714	0	0	0
chr14:25497172-25497172	0.0228032	39.883	+	0	5.88235	0	50	27.2727	47.0588
chr14:27246606-27246606	0.0401471	58.7912	+	45.4545	22.2222	0	80	87.5	90
chr14:28629032-28629032	0.0407444	47.4107	+	62.5	69.2308	9.09091	90	100	92.8571
chr14:31017410-31017410	0.036092	-47.1591	-	100	80	93.75	50	50	30
chr14:36919249-36919249	0.036092	31.4815	-	0	0	4.7619	46.6667	14.2857	36.8421
chr14:36919254-36919254	0.0241756	32.8757	-	0	0	4.7619	46.6667	15.3846	38.0952
chr14:46742958-46742958	0.0109517	-62.6667	+	90	100	100	12.5	16.6667	53.8462
chr14:46981268-46981268	0.0457297	-45.0855	+	56.25	33.3333	63.6364	0	22.2222	5.26316
chr14:47902670-47902670	0.00158185	-43.8727	+	86.6667	100	100	44.4444	50	54.5455
chr14:54054828-54054828	0.0250427	42.8571	-	47.619	76.9231	25	94.4444	90	100
chr14:55083642-55083642	0.0330799	42.6613	-	8.33333	0	0	61.5385	28.5714	36.3636
chr14:57539110-57539110	0.0454848	-40.7407	-	100	100	100	50	66.6667	61.5385
chr14:61214680-61214680	0.0295852	31.4286	+	60	63.6364	88.8889	100	100	100
chr14:62035579-62035579	0.0451211	-30.7931	-	95	100	100	64.7059	69.2308	71.4286
chr14:63135927-63135927	0.0393132	-49.0431	+	71.4286	75	78.9474	23.0769	38.0952	10
chr14:69972665-69972665	0.0228032	-54.902	+	83.3333	81.8182	100	56.25	14.2857	10
chr14:70333808-70333808	0.0421747	-27.451	-	25.9259	25	31.25	0	0	0
chr14:87209017-87209017	0.0409798	-39.75	+	100	92.3077	93.3333	70	28.5714	60
chr14:105870532-105870532	0.0210736	44.6212	+	31.5789	15.7895	9.52381	47.619	60	83.3333
chr14:105870559-105870559	0.0161285	49.1289	+	15.3846	15	12.5	58.3333	42.8571	86.6667
chr14:105870570-105870570	0.0466174	44.898	+	16.6667	15	5.88235	61.5385	36.3636	72.7273
chr14:105870579-105870579	0.0108156	50.4902	+	9.09091	15	0	46.1538	60	72.7273
chr14:105870581-105870581	0.0106368	51.644	+	33.3333	9.52381	0	38.4615	70	84.6154
chr14:118658195-118658195	0.0128815	-52.3297	+	91.6667	100	100	61.5385	33.3333	37.5
chr14:120521010-120521010	0.0247844	-46.1176	+	60.8696	40	47.0588	0	0	15.3846
chr14:120572532-120572532	0.0257384	-57.8571	+	72.7273	100	100	46.1538	14.2857	25
chr14:121325088-121325088	0.0106368	-48.8462	-	53.8462	36.3636	66.6667	0	15.3846	0
chr15:3640292-3640292	0.0290381	41.7497	-	33.3333	60	57.1429	95.6522	87.5	100
chr15:4821976-4821976	0.0496467	-38.7607	+	100	88.8889	100	57.1429	69.2308	50
chr15:7017736-7017736	0.0189831	-59.8485	+	85.7143	81.8182	60	28.5714	0	11.1111
chr15:12438888-12438888	0.0286587	-58.9744	-	88.8889	87.5	100	27.2727	37.5	37.5
chr15:15078737-15078737	0.0320397	-37.7551	+	100	85.7143	94.1176	64.2857	50	52.9412
chr15:27675814-27675814	0.0025759	-60	+	100	100	100	37.5	33.3333	46.1538
chr15:28638719-28638719	0.0442213	-34.2105	-	100	100	100	60	90	53.8462
chr15:36210804-36210804	0.0494087	-32.5	+	20	16.6667	61.5385	0	0	0
chr15:37222877-37222877	0.0386543	55.641	+	27.2727	50	28.5714	100	80	100
chr15:37432553-37432553	0.0435981	48.3908	-	0	12.5	0	25	71.4286	70
chr15:51525557-51525557	0.0496467	43.1783	-	50	45.4545	64.2857	92.3077	100	100
chr15:55964688-55964688	0.010047	52.6163	-	20	40	44.4444	85.7143	84.6154	92.3077
chr15:56170682-56170682	0.0496279	45.7838	+	41.1765	52.6316	14.2857	66.6667	88.8889	93.75
chr15:57590719-57590719	0.00781748	48.7805	-	0	9.09091	7.69231	61.1111	30	61.5385
chr15:59728477-59728477	0.030217	-34.0426	+	21.0526	23.0769	60	0	0	0
chr15:66314585-66314585	0.0393053	51.567	+	42.8571	28.5714	50	71.4286	100	100
chr15:66986688-66986688	0.036092	-54.7619	-	92.8571	50	63.6364	23.0769	0	18.1818
chr15:73435017-73435017	0.0123014	-34.9803	+	44.4444	23.5294	42.8571	4.16667	0	0
chr15:73435040-73435040	0.000120171	-50.1965	+	56.25	43.75	56.25	4.7619	0	0
chr15:73924704-73924704	0.0441371	-35.2063	+	86.3636	100	93.3333	53.8462	70	50
chr15:77787212-77787212	0.0452613	-28.5714	-	100	100	100	82.6087	68.75	58.8235
chr15:77945977-77945977	0.0243795	-55.0481	-	85.7143	60	87.5	33.3333	12.5	28.5714
chr15:78036489-78036489	0.0219358	49.2825	+	47.0588	20	20	83.3333	93.3333	62.5
chr15:78447211-78447211	0.030217	48.3871	-	0	0	0	33.3333	46.1538	66.6667
chr15:79684221-79684221	0.0342504	22.2222	-	0	0	0	16.6667	36.8421	11.7647
chr15:80099010-80099010	0.0270367	-52.1739	+	66.6667	50	37.5	0	0	0
chr15:81301292-81301292	0.0493333	-48.9583	+	41.6667	69.2308	63.6364	6.25	11.1111	14.2857
chr15:81761512-81761512	0.0114672	54.7237	+	28.5714	55.5556	40	100	92.8571	90.9091
chr15:86225552-86225552	0.0315024	-40.3415	-	42.8571	33.3333	55.5556	0	20	0
chr15:88864723-88864723	0.0293225	37.5	+	0	0	0	35.2941	33.3333	42.8571
chr15:95060932-95060932	0.0421747	40	+	71.4286	66.6667	46.1538	100	100	100
chr15:96722584-96722584	0.0243795	-37.5	+	100	100	100	45.4545	69.2308	75
chr15:97743868-97743868	0.0306409	-50	-	82.3529	90.9091	90	37.5	50	12.5
chr15:100246214-100246214	0.0174697	-41.3495	+	70.5882	100	82.3529	64.7059	21.0526	48.2759
chr15:100246222-100246222	0.00708332	-37.4728	+	92.3077	100	93.3333	68.4211	33.3333	67.7419
chr15:100836607-100836607	0.0410385	31.8458	-	55	71.4286	70.5882	100	100	91.3043
chr15:103335688-103335688	0.0490956	56.3665	+	0	10	0	83.3333	33.3333	50
chr16:4878167-4878167	0.0193276	-53.2143	-	89.4737	100	92.8571	38.4615	71.4286	12.5
chr16:12940407-12940407	0.0352241	61.3095	-	0	33.3333	22.2222	88.8889	75	81.8182
chr16:14132114-14132114	0.0407444	-59.6667	-	50	80	71.4286	0	14.2857	11.1111
chr16:14366010-14366010	0.0493333	-34.2262	+	92.8571	100	92.5926	57.1429	56.25	72.7273
chr16:16988993-16988993	4.4278e-06	-61.169	+	72.7273	73.3333	100	8.82353	21.0526	50
chr16:16989089-16989089	0.0465028	-47.5	+	61.5385	80.9524	66.6667	18.1818	22.2222	38.4615
chr16:16989101-16989101	0.000504465	-62.0137	+	63.6364	95.2381	66.6667	11.5385	0	46.1538
chr16:16989127-16989127	0.000529217	-62.3984	+	88.8889	89.4737	100	23.8095	33.3333	36.3636
chr16:19852740-19852740	0.0401471	-59.8746	+	100	90	85.7143	33.3333	33.3333	25
chr16:23251185-23251185	0.0490956	30.4348	+	0	0	0	14.2857	40	75
chr16:23269425-23269425	0.0398519	-57.8182	-	88.8889	50	80	18.1818	7.14286	37.5
chr16:23313597-23313597	0.00169708	-49.9707	+	77.7778	94.1176	73.0769	16.6667	31.8182	43.75
chr16:24508053-24508053	0.0237776	-49.14	+	93.3333	90.9091	100	40	70	30.7692
chr16:27692983-27692983	0.0161285	-49.0642	-	92.8571	94.1176	92.3077	40	37.5	50
chr16:30186244-30186244	0.028811	-43.9394	-	86.6667	100	100	64.7059	33.3333	40
chr16:30798162-30798162	0.03704	49.9668	-	22.2222	7.14286	27.2727	60	72.7273	71.4286
chr16:32312567-32312567	0.025118	38.8889	+	0	0	0	40	38.4615	38.8889
chr16:33916884-33916884	0.0123486	43.2432	+	0	0	0	42.8571	33.3333	50
chr16:43082377-43082377	0.0344873	-45	+	100	100	100	47.0588	85.7143	22.2222
chr16:44633612-44633612	0.0286704	55.6513	+	25	45.4545	22.2222	85.7143	85.7143	87.5
chr16:58480075-58480075	0.0103361	-56.1077	-	100	93.3333	92.8571	22.2222	37.5	66.6667
chr16:72554601-72554601	0.0403303	-39.2276	-	100	90.9091	100	70.5882	33.3333	53.8462
chr16:75604334-75604334	0.0259489	40.625	-	50	57.1429	72.7273	100	100	100
chr16:91398263-91398263	0.0393833	-53.8177	+	46.1538	62.5	85.7143	10	0	9.09091
chr16:93385681-93385681	0.03704	-28.5714	+	100	100	100	76.1905	60	72.7273
chr16:95415408-95415408	0.0446811	53.9474	-	40	27.2727	0	69.2308	86.6667	80
chr17:5798702-5798702	0.0189831	-44.2971	+	90.4762	66.6667	86.3636	35	47.0588	33.3333
chr17:11550772-11550772	0.0272005	-54.9261	-	88.8889	100	90	30.7692	33.3333	50
chr17:12518515-12518515	0.0375641	-54.3226	+	62.5	87.5	50	10	0	18.1818
chr17:13307904-13307904	0.0249482	-29.9509	-	96.875	100	88.2353	55.5556	77.2727	63.1579
chr17:15442070-15442070	0.0418539	-50.8333	-	92.3077	84.6154	100	30	28.5714	71.4286
chr17:17825964-17825964	0.0298781	32.6006	-	8	0	4.7619	53.3333	9.52381	50
chr17:23271488-23271488	0.0490956	48.7742	-	57.1429	60	38.4615	100	90.9091	100
chr17:25508545-25508545	0.0393132	-51.7391	-	57.1429	75	88.2353	28.5714	16.6667	17.6471
chr17:26575132-26575132	0.00400588	-53.8462	+	100	100	100	45.4545	50	37.5
chr17:27084847-27084847	0.036092	-33.3333	+	100	100	100	61.1111	87.5	60
chr17:28181056-28181056	0.00962039	-57.1096	+	71.4286	60	80	0	30	16.6667
chr17:29712491-29712491	0.040684	42.3684	-	44.4444	50	70	100	86.6667	100
chr17:30384885-30384885	0.0374787	-51.9231	-	64.7059	75	84.2105	18.1818	37.5	14.2857
chr17:35231892-35231892	0.0383872	-53.3333	-	76.9231	83.3333	36.3636	22.2222	16.6667	6.66667
chr17:42998028-42998028	0.00903938	-28.3333	+	100	100	100	78.2609	57.8947	77.7778
chr17:44770961-44770961	0.00300704	-54.8104	-	86.6667	81.25	60	27.2727	0	40
chr17:45144744-45144744	0.0465028	50.9804	-	43.75	14.2857	27.2727	72.7273	93.3333	80
chr17:46322323-46322323	0.0344976	42.1962	+	52.9412	57.1429	37.5	89.4737	92.8571	100
chr17:46933032-46933032	2.1951e-06	-62.2642	+	87.5	100	94.4444	40	30.7692	20
chr17:46933077-46933077	0.000120171	-57.3529	+	72.7273	70.8333	85.7143	17.3913	30.7692	6.66667
chr17:48230680-48230680	0.0496467	-33.958	+	90.4762	95	100	69.2308	60	55.5556
chr17:49201818-49201818	0.0477139	-42.8571	-	100	100	100	50	33.3333	77.7778
chr17:49846246-49846246	0.0446089	50.9926	-	55.5556	22.2222	53.8462	100	88.8889	100
chr17:66353176-66353176	0.0448518	-39.2208	-	40	25	60	0	6.25	5.26316
chr17:66809856-66809856	0.00871925	62.9091	+	16.6667	40	37.5	91.6667	87.5	92.3077
chr17:66891257-66891257	0.036092	44.6886	-	16.6667	7.69231	0	52.9412	63.6364	42.8571
chr17:67950285-67950285	0.0490956	41.1873	-	31.5789	65	50	100	85.7143	84.6154
chr17:69061658-69061658	0.0136254	-52.1739	-	100	100	100	71.4286	40	33.3333
chr17:69196002-69196002	0.0153987	47.7324	-	33.3333	21.4286	27.2727	75	70	80
chr17:69208021-69208021	0.0493384	45.2456	+	40	87.5	33.3333	100	100	92.8571
chr17:72012900-72012900	0.0193276	56.6667	-	35.7143	40	36.3636	100	83.3333	88.8889
chr17:75268641-75268641	0.0411099	51.7361	+	41.6667	36.3636	22.2222	75	100	86.6667
chr17:79122948-79122948	0.036092	45.4545	+	81.8182	22.2222	53.8462	100	100	100
chr17:79662115-79662115	0.0271032	-41.7367	-	100	100	93.3333	50	53.8462	63.6364
chr17:83790057-83790057	0.0240307	-31.5476	+	92.8571	95.4545	100	68.75	87.5	45.8333
chr17:84224392-84224392	0.0480606	53.3875	-	8.33333	46.6667	14.2857	83.3333	62.5	85.7143
chr17:84333041-84333041	0.0276832	-45.3077	-	47.0588	75	78.2609	22.2222	37.5	6.25
chr17:84333055-84333055	0.000404812	-56.0345	-	68.1818	91.6667	87.5	25	53.3333	0
chr17:84333162-84333162	0.0300478	-46.2489	-	80	70	66.6667	23.8095	36.8421	9.09091
chr17:84333191-84333191	0.00352616	-48.6628	-	100	88.8889	100	45.4545	50	50
chr17:85161251-85161251	0.0276832	-28.1941	+	100	95.2381	100	64.2857	87.5	57.1429
chr17:86670798-86670798	0.0275145	48.8215	-	0	16.6667	0	50	66.6667	50
chr17:88111999-88111999	0.0122954	-52.619	-	90.9091	50	33.3333	5.55556	12.5	0
chr18:5265501-5265501	0.0492608	43.3172	-	23.8095	29.4118	18.75	66.6667	69.2308	66.6667
chr18:5665432-5665432	0.0161285	52.7778	+	43.75	30	40	92.8571	81.8182	100
chr18:10369450-10369450	0.0264496	-38.0575	+	85.7143	89.2857	100	38.8889	53.8462	64.7059
chr18:12921974-12921974	0.0206366	-38.3696	-	81.4815	84.6154	88.4615	29.1667	46.1538	66.6667
chr18:20734573-20734573	0.0256516	-50	-	100	100	100	60	50	46.1538
chr18:21286598-21286598	0.0338213	35.4839	-	0	0	0	11.1111	50	46.1538
chr18:22201200-22201200	0.0465028	-34.4828	+	100	100	100	81.8182	77.7778	33.3333
chr18:39218369-39218369	0.0257549	-33.3333	+	100	100	100	66.6667	68.4211	64.2857
chr18:47320941-47320941	0.0148868	62.381	-	30	28.5714	15.3846	88.8889	80	88.8889
chr18:56163865-56163865	0.0295852	-31.4286	-	100	100	100	75	75	60
chr18:61718765-61718765	0.02164	-57.6887	-	88.2353	66.6667	72.7273	23.0769	0	30
chr18:61718767-61718767	0.00253522	-64.4265	-	93.75	66.6667	72.7273	14.2857	0	27.2727
chr18:63494028-63494028	0.0234094	52.9412	-	11.1111	14.2857	0	42.8571	80	70
chr18:65040024-65040024	0.0286704	-31.4815	-	93.75	100	100	70.5882	71.4286	56.25
chr18:65040043-65040043	0.00350069	-49.7705	-	88.2353	89.4737	93.3333	44.4444	37.5	38.4615
chr18:65040061-65040061	0.00461683	-49.7036	-	86.6667	94.4444	100	37.5	46.1538	47.0588
chr18:65040087-65040087	0.000285039	-62.4932	-	80	82.3529	92.3077	17.6471	9.09091	38.4615
chr18:65040168-65040168	0.0256496	-56.1976	-	90.9091	100	68.75	42.8571	18.1818	27.2727
chr18:65207792-65207792	0.00210769	-62.9984	-	78.5714	80	77.7778	14.2857	22.2222	13.3333
chr18:65207802-65207802	0.000504465	-69.5238	-	78.5714	100	87.5	16.6667	25	13.3333
chr18:65207812-65207812	0.00110943	-68.125	-	91.6667	88.8889	88.8889	27.2727	16.6667	20
chr18:66124255-66124255	0.0472206	48.4268	+	38.4615	41.6667	22.2222	80	80	92.3077
chr18:69416226-69416226	0.00445889	-67.2619	+	100	100	90	33.3333	0	38.4615
chr18:70492710-70492710	0.0468096	-33.3117	+	85	87.0968	92.3077	52	66.6667	47.0588
chr18:74990032-74990032	0.00146535	-45.119	-	95.6522	85.7143	100	43.75	45.8333	56.25
chr18:74990039-74990039	0.022779	-40.1783	-	90.9091	78.9474	93.75	31.5789	58.3333	50
chr18:76081064-76081064	0.0276832	41.1538	+	47.619	47.0588	71.4286	100	85.7143	100
chr18:76223417-76223417	0.0190782	-55.5556	-	70.5882	100	81.8182	33.3333	37.5	7.69231
chr18:80363978-80363978	0.0356869	52.3016	-	18.1818	30.7692	0	53.8462	71.4286	81.25
chr18:81537185-81537185	0.0248403	-46.3496	-	83.3333	93.75	64.7059	39.1304	12.5	37.5
chr18:83943441-83943441	0.0407444	-47.5	-	30.7692	45.4545	62.5	0	0	0
chr19:4216090-4216090	0.00394692	-59.8291	-	81.8182	66.6667	84.6154	29.4118	7.69231	11.1111
chr19:5997542-5997542	0.0490956	-47.2222	-	72.2222	91.6667	86.6667	30	33.3333	50
chr19:8002998-8002998	0.00033504	-76.7045	+	87.5	100	100	7.14286	12.5	40
chr19:10428504-10428504	0.0145962	58.0902	-	50	36.3636	28.5714	100	87.5	100
chr19:16367495-16367495	0.0276832	60.4859	+	14.2857	25	33.3333	85.7143	87.5	87.5
chr19:21589618-21589618	0.0188832	-31.25	+	100	100	100	60	81.8182	63.6364
chr19:37852210-37852210	0.00800697	53.0214	+	31.8182	27.7778	14.2857	76.9231	77.7778	81.25
chr19:40590758-40590758	0.0276832	53.5484	+	45.4545	41.6667	28.5714	88.8889	100	88.8889
chr19:41823693-41823693	0.0446811	48.7179	-	44.4444	23.0769	25	93.75	68.75	85.7143
chr19:42053166-42053166	0.000285039	-53.9383	-	84	85	83.3333	33.3333	40	21.7391
chr19:44531280-44531280	0.022779	34.375	+	45.4545	70	81.8182	100	100	100
chr19:45022489-45022489	0.0446707	-25.4902	+	100	100	100	63.1579	70.5882	93.3333
chr19:52912121-52912121	0.0200017	-27.451	+	100	100	100	65	70.5882	85.7143
chr19:53408472-53408472	0.00153151	-44.0566	+	94.7368	95	95.2381	58.8235	55.5556	38.8889
chr19:53408510-53408510	0.00761105	-44.6791	+	70.8333	58.3333	56.5217	23.5294	13.0435	18.1818
chr19:53512737-53512737	0.0492608	-41.9946	-	88.8889	92.3077	90.9091	66.6667	40	37.5
chr19:57178834-57178834	0.04144	-32.3529	+	100	100	100	77.7778	50	71.4286
chr19:57366152-57366152	0.020963	40.613	+	0	11.1111	18.1818	61.9048	42.8571	50
chr2:6717218-6717218	0.0161285	-42.7164	-	94.7368	82.3529	90.9091	56.5217	53.3333	18.1818
chr2:9811342-9811342	0.0302237	-62.3188	-	100	100	88.8889	33.3333	33.3333	33.3333
chr2:10400704-10400704	0.0491527	35.4839	-	0	0	0	36.3636	46.1538	14.2857
chr2:13416970-13416970	0.00697187	-62	+	50	85.7143	82.3529	0	11.1111	12.5
chr2:13557384-13557384	0.0465028	-22.2222	-	18.1818	28.5714	22.2222	0	0	0
chr2:17524028-17524028	0.0271032	48.4624	+	13.3333	21.4286	17.6471	82.3529	46.1538	63.6364
chr2:19573213-19573213	0.0240307	63	+	0	0	14.2857	71.4286	88.8889	50
chr2:26531971-26531971	0.0314504	-36.1575	+	28.5714	46.1538	50	0	9.09091	0
chr2:26573050-26573050	0.0109878	-47.0449	+	85.7143	95.8333	88.8889	26.3158	53.8462	61.5385
chr2:32038984-32038984	0.0496126	-60	+	90.9091	83.3333	75	30	25	14.2857
chr2:32081211-32081211	0.0335979	-54.3436	+	83.3333	77.7778	100	27.2727	36.3636	33.3333
chr2:32496420-32496420	0.036092	-58.6667	-	57.1429	100	63.6364	20	0	18.1818
chr2:32879885-32879885	0.0293225	-45.874	+	45	72.7273	77.7778	16.6667	7.14286	28.5714
chr2:33753858-33753858	0.0454848	45.4545	-	0	0	0	0	60	50
chr2:33753885-33753885	0.0460876	38.4615	-	0	0	0	14.2857	60	33.3333
chr2:35495414-35495414	0.0475756	-47.3684	-	100	100	100	66.6667	28.5714	66.6667
chr2:35852012-35852012	0.0207027	55.7471	+	0	33.3333	13.3333	66.6667	77.7778	75
chr2:35899087-35899087	0.00645037	-55.8734	+	70	94.1176	93.75	33.3333	12.5	35.2941
chr2:39295685-39295685	0.0161285	-50.2738	-	60	75	64.2857	12.5	30	13.3333
chr2:39360061-39360061	0.0336373	50	-	60	50	37.5	100	100	100
chr2:39615957-39615957	0.0465028	-49.1101	+	69.2308	60	77.7778	21.0526	11.1111	33.3333
chr2:40992058-40992058	0.0426955	-43.6508	-	82.3529	93.3333	92.3077	43.4783	22.2222	70
chr2:45013967-45013967	0.0472133	51.168	-	42.8571	55.5556	25	92.8571	87.5	100
chr2:52603126-52603126	0.00674857	50.152	+	29.4118	37.5	21.7391	83.3333	56.25	100
chr2:52994927-52994927	0.0485536	41.9355	+	54.5455	76.9231	28.5714	100	100	100
chr2:68332661-68332661	0.0290381	30.9524	-	76.9231	84.6154	50	100	100	100
chr2:71338014-71338014	0.0276832	-39.5777	-	92.3077	95.8333	93.75	53.3333	68.75	36.3636
chr2:72157683-72157683	0.0470035	-36.6667	-	18.1818	22.2222	70	0	0	0
chr2:72301760-72301760	0.0276832	-60.6061	-	66.6667	50	83.3333	12.5	0	0
chr2:73510975-73510975	0.0249005	40.6481	-	61.5385	52.1739	47.0588	100	100	82.3529
chr2:73511187-73511187	0.040684	32.4324	-	0	0	0	33.3333	36.3636	27.2727
chr2:83753115-83753115	0.0417118	59.3103	+	10	33.3333	16.6667	72.7273	90	75
chr2:84919785-84919785	0.000829628	-55.1184	+	73.6842	73.3333	61.5385	4.16667	14.2857	33.3333
chr2:92372232-92372232	0.0472206	45.2697	+	7.69231	0	0	60	71.4286	29.4118
chr2:93125302-93125302	0.044676	34.6838	+	63.1579	84.6154	42.8571	100	100	92.8571
chr2:93468854-93468854	0.0241351	-45.2381	-	100	93.3333	92.8571	56.5217	50	37.5
chr2:104041867-104041867	0.0406207	55.4859	+	22.2222	14.2857	16.6667	72.7273	72.7273	72.7273
chr2:106858509-106858509	0.0204476	57.3529	+	21.4286	12.5	40	76.9231	87.5	84.6154
chr2:113633664-113633664	0.0314648	33.3333	+	76.9231	71.4286	57.8947	100	100	100
chr2:113654344-113654344	0.0325696	-41.6176	+	100	93.3333	100	60	36.3636	69.2308
chr2:115777135-115777135	0.0114687	63.4033	-	25	8.33333	30.7692	90	87.5	75
chr2:121632211-121632211	0.0259489	64.1935	+	0	28.5714	0	68.75	77.7778	83.3333
chr2:126673589-126673589	0.039812	-54.416	-	76.9231	69.2308	61.5385	20	0	18.1818
chr2:128009324-128009324	0.0226608	-45.5782	+	95.2381	81.8182	90	46.1538	46.6667	42.8571
chr2:128413175-128413175	0.0342504	-53.1532	-	46.1538	100	72.7273	18.75	9.09091	10
chr2:129960585-129960585	0.00721783	-61.875	+	63.6364	66.6667	88.8889	8.33333	10	12.5
chr2:146330858-146330858	0.0341245	43.4468	-	16.6667	18.1818	6.66667	46.1538	78.9474	40
chr2:148442139-148442139	0.0401471	-39.0244	-	100	100	100	50	80	61.5385
chr2:154098555-154098555	0.028811	-43.9276	+	94.7368	84.6154	81.8182	30.4348	50	58.8235
chr2:154821380-154821380	0.0172564	36.8817	+	13.6364	0	4.34783	37.931	40	55.5556
chr2:154821395-154821395	0.00541239	39.5965	+	9.09091	0	9.52381	44.8276	30.7692	56.5217
chr2:155383163-155383163	0.00399761	43.7002	+	0	0	6.66667	31.5789	66.6667	62.5
chr2:155879027-155879027	0.0238661	-51.6908	+	80	80	66.6667	34.7826	14.2857	22.2222
chr2:156520362-156520362	0.0466174	-40	+	100	100	100	58.8235	50	63.6364
chr2:157705247-157705247	0.034222	27.451	-	0	0	0	25	40	23.8095
chr2:158843760-158843760	0.0339887	45.53	+	30	75	53.8462	100	92.3077	100
chr2:164950506-164950506	0.0419658	-28.5714	-	28	27.2727	30.7692	0	0	0
chr2:165240610-165240610	0.036092	33.8195	-	0	0	9.09091	47.0588	30.7692	30.7692
chr2:166080857-166080857	0.0151386	-55.5556	+	100	80	80	42.8571	33.3333	15.3846
chr2:166820066-166820066	0.030612	-41.9247	+	64.7059	66.6667	57.6923	15.7895	42.8571	9.52381
chr2:167484340-167484340	0.036092	-53.75	-	92.3077	90.9091	100	55.5556	30	33.3333
chr2:168805889-168805889	0.0178968	34.6154	+	53.8462	70.5882	68.1818	100	100	100
chr2:170306941-170306941	0.0424741	-48.0357	+	40	54.5455	77.7778	5.26316	0	16.6667
chr2:173414137-173414137	0.0178968	44.5633	+	6.25	0	6.66667	53.8462	38.4615	50
chr2:173551036-173551036	0.0457385	56.2857	-	60	23.0769	40	77.7778	100	100
chr2:180419688-180419688	0.0271032	47.1795	+	50	33.3333	40	90	88.8889	81.8182
chr3:8673402-8673402	0.0497719	-26.2295	+	100	100	100	61.5385	78.2609	76
chr3:8894549-8894549	0.0197479	42.8571	-	12.5	10.5263	0	35.7143	52.9412	61.1111
chr3:8929701-8929701	0.000444698	-68.5185	-	100	87.5	100	25	40	20
chr3:21938352-21938352	0.00317045	-53.1008	-	61.5385	68.4211	81.8182	16.6667	0	23.8095
chr3:27283380-27283380	0.0446707	41.4666	-	18.75	22.2222	0	67.8571	37.5	35.2941
chr3:27625430-27625430	0.0295852	-48.1717	-	57.8947	40	62.5	10	7.14286	0
chr3:27625439-27625439	0.00158185	-63.4921	-	85	55.5556	85.7143	10	6.66667	30
chr3:30359054-30359054	0.0240307	-42.2449	-	52.6316	62.963	58.3333	25	21.0526	0
chr3:34214500-34214500	0.0496467	50.6878	+	33.3333	33.3333	46.6667	92.3077	83.3333	93.75
chr3:35221070-35221070	0.0334172	38.7255	+	34.7826	37.5	27.2727	82.6087	62.5	71.4286
chr3:37380687-37380687	0.0425293	60.1852	-	25	10	11.1111	66.6667	83.3333	77.7778
chr3:37748333-37748333	0.00400588	-62.5	+	60	66.6667	62.5	0	0	0
chr3:37800193-37800193	0.0475342	43.5484	+	36.8421	59.0909	53.3333	93.3333	100	90
chr3:52399639-52399639	0.0302237	43.0048	-	38.4615	69.2308	50	100	85.7143	100
chr3:52555347-52555347	0.00553482	-71.6783	+	66.6667	88.8889	87.5	0	12.5	14.2857
chr3:56860376-56860376	0.0454974	35.7488	-	59.0909	54.5455	61.5385	93.75	94.1176	95.2381
chr3:61259754-61259754	0.0330799	44.6759	+	27.2727	17.3913	33.3333	83.3333	63.1579	64.7059
chr3:66546770-66546770	0.0201651	-44.3478	+	90	89.4737	90.9091	58.8235	30.7692	43.75
chr3:69440956-69440956	0.0293225	-62.3377	+	100	88.8889	85.7143	22.2222	38.4615	16.6667
chr3:84688472-84688472	0.0200017	41.6667	-	75	45.4545	53.8462	100	100	100
chr3:87376959-87376959	0.0460479	-42.9272	-	84	59.2593	62.5	33.3333	15.3846	27.2727
chr3:91511408-91511408	0.0342504	46.7787	-	22.2222	40	14.2857	70.5882	62.5	77.7778
chr3:95694056-95694056	0.0161285	-49.4444	-	80	46.6667	33.3333	10.5263	7.69231	7.69231
chr3:95726192-95726192	0.0300333	-54.4444	+	100	100	71.4286	37.5	37.5	50
chr3:96759777-96759777	0.0276832	-44.686	+	89.4737	78.5714	100	40	46.1538	47.0588
chr3:97931538-97931538	0.0132653	-43.811	-	90.4762	89.4737	90.9091	57.1429	35.7143	46.6667
chr3:103779261-103779261	0.0310299	-41.5826	-	90	70.3704	92.8571	31.5789	22.2222	54.1667
chr3:108080699-108080699	0.0240307	61.3333	+	9.09091	0	25	61.5385	70	100
chr3:108126562-108126562	0.00153635	-54.1433	-	95	80	100	26.6667	20	69.2308
chr3:108965979-108965979	0.0207027	37.8205	-	53.3333	60	61.5385	94.7368	95.4545	100
chr3:109048587-109048587	0.02164	60.8485	+	8.33333	15.3846	25	80	75	71.4286
chr3:113094103-113094103	0.0303314	-38.8889	-	100	100	100	80	63.6364	46.6667
chr3:114355127-114355127	0.0136254	-60.4167	-	75	100	100	40	50	12.5
chr3:121476686-121476686	0.00300704	-51.5152	-	100	100	100	66.6667	66.6667	33.3333
chr3:126827951-126827951	7.45942e-05	-48.7782	+	95.6522	92.3077	92.5926	41.1765	28.5714	66.6667
chr3:126828075-126828075	0.00641741	-39.3009	+	93.5484	94.7368	94.7368	43.75	68.4211	50
chr3:129169195-129169195	0.0265606	-38.7477	+	100	92.8571	100	55.5556	61.5385	59.2593
chr3:130579794-130579794	0.0197479	50.7317	+	27.7778	22.2222	0	58.3333	66.6667	85.7143
chr3:131719119-131719119	0.0454931	39.9798	+	40.9091	56.25	35.7143	81.4815	86.6667	86.6667
chr3:137900418-137900418	0.036092	-43.0556	+	61.9048	37.5	63.6364	17.6471	7.14286	7.14286
chr3:138813333-138813333	0.0149174	55.8036	+	11.1111	0	0	50	75	60
chr3:145094393-145094393	0.0276832	-53.1034	-	60	60	60	15.3846	0	0
chr3:152122789-152122789	0.00478693	-59.0909	+	71.4286	50	50	0	0	0
chr3:157082683-157082683	0.0327469	72.6974	+	0	20	0	80	85.7143	71.4286
chr4:3064135-3064135	3.13233e-05	-52.4621	+	100	100	94.7368	28	55.5556	56.5217
chr4:4706170-4706170	0.0342504	-47.619	+	84.6154	80	78.9474	50	20	33.3333
chr4:6511912-6511912	0.0342504	-37.5	+	100	100	100	61.5385	100	36.3636
chr4:9073196-9073196	0.0196766	57.0106	+	30.7692	66.6667	33.3333	91.6667	100	100
chr4:19922556-19922556	0.00140822	-60.6494	+	75	66.6667	80	9.09091	11.1111	20
chr4:32576566-32576566	0.0426955	43.4783	-	57.1429	60	50	100	100	100
chr4:35096499-35096499	0.00645037	-66.6667	-	88.8889	66.6667	83.3333	6.66667	11.1111	25
chr4:35096502-35096502	0.00800697	-65.3226	-	77.7778	66.6667	83.3333	13.3333	0	14.2857
chr4:35096507-35096507	0.0349064	-61.1437	-	75	75	83.3333	14.2857	22.2222	12.5
chr4:41681449-41681449	0.0492608	-60.0313	-	76.9231	100	75	14.2857	33.3333	22.2222
chr4:47183648-47183648	0.0329515	-40.9091	+	47.0588	45	57.1429	11.7647	0	14.2857
chr4:49620049-49620049	0.030217	-48.0103	-	94.1176	83.3333	86.6667	55.5556	25	33.3333
chr4:53179613-53179613	0.0276832	52.069	-	38.4615	40	36.3636	100	84.6154	85.7143
chr4:57123357-57123357	0.0457297	40	-	0	0	0	46.6667	27.2727	42.8571
chr4:58867383-58867383	0.0148267	-54.7965	-	76.4706	88.8889	100	40	0	36.3636
chr4:59552127-59552127	0.00869042	-66.6667	+	55.5556	83.3333	77.7778	0	0	12.5
chr4:61731843-61731843	0.0356721	35.4839	-	62.5	61.5385	70	100	100	100
chr4:61852360-61852360	7.45942e-05	-42.6203	-	77.5	88.2353	81.0811	43.75	33.3333	39.4737
chr4:63283575-63283575	0.00697187	-56.0811	-	70	58.8235	94.1176	20	11.1111	22.2222
chr4:83656760-83656760	0.0460876	32.6389	+	3.44828	16.6667	0	13.3333	38.0952	61.1111
chr4:84189449-84189449	0.0492608	53.8462	+	20	0	22.2222	78.5714	60	66.6667
chr4:91222681-91222681	0.0272005	-33.2108	-	94.7368	100	100	78.2609	52.9412	50
chr4:99334268-99334268	0.0411099	-45.8537	-	68.75	81.25	88.8889	27.2727	27.2727	62.5
chr4:99334397-99334397	0.00400588	-46.4286	-	100	100	100	50	50	50
chr4:100379569-100379569	0.0271032	-70.4261	+	85.7143	83.3333	75	33.3333	0	0
chr4:107760160-107760160	0.0408675	44.3381	-	0	0	6.66667	35.2941	60	50
chr4:107993116-107993116	0.0230899	-48	-	100	100	100	70	50	33.3333
chr4:117318713-117318713	0.0335979	-40.9836	-	70	69.5652	77.7778	28.5714	29.4118	34.7826
chr4:119897297-119897297	0.000349482	-58.7234	+	84.6154	61.5385	90.9091	25	14.2857	18.75
chr4:120313326-120313326	0.0272005	-52	-	100	100	100	83.3333	33.3333	40
chr4:123426062-123426062	0.0276832	47.0531	-	15	12.5	22.2222	76.1905	60	50
chr4:128390559-128390559	0.00441306	-56.6783	-	76.4706	82.3529	85.7143	12.5	15.3846	46.1538
chr4:128935261-128935261	0.0472206	-47.9635	-	84.6154	80	89.4737	40	27.2727	50
chr4:130544944-130544944	0.0421781	41.4196	+	40.9091	53.3333	56.25	93.75	87.5	90
chr4:133748600-133748600	0.0237776	29.5455	-	0	0	0	21.4286	37.5	28.5714
chr4:134589126-134589126	0.0419658	-45.4545	+	100	100	100	57.1429	33.3333	83.3333
chr4:134721273-134721273	0.00731274	-62.3529	-	83.3333	92.3077	66.6667	21.4286	20	16.6667
chr4:135837962-135837962	0.0306138	57.1096	+	28.5714	40	28.5714	73.3333	100	100
chr4:136761046-136761046	0.0114672	-53.5024	+	83.3333	92.8571	80	42.1053	7.14286	46.1538
chr4:136808765-136808765	0.029361	-57.2193	+	27.2727	75	81.8182	16.6667	0	0
chr4:139597469-139597469	0.0374787	-43.4783	+	62.5	28.5714	37.5	0	0	0
chr4:139597483-139597483	0.0194336	-66.6667	+	100	83.3333	66.6667	21.4286	14.2857	0
chr4:140570349-140570349	0.0452231	58.2011	+	0	0	12.5	60	83.3333	56.25
chr4:147338416-147338416	0.00436744	-34.9195	+	100	100	82.3529	100	40	61.5385
chr4:149024086-149024086	0.0460876	54.069	-	46.6667	0	50	77.7778	100	100
chr4:149499866-149499866	0.0341245	-46.5116	+	64.2857	73.3333	42.8571	4.7619	11.1111	30.7692
chr4:151986170-151986170	0.0214644	48	+	50	44.4444	62.5	100	100	100
chr4:155127013-155127013	0.0325696	-51.6129	+	100	100	100	50	66.6667	33.3333
chr4:155837801-155837801	0.0435981	-39.1453	+	37.5	30.7692	70	0	0	13.3333
chr4:155837974-155837974	0.0280717	-29.5455	+	17.6471	41.6667	33.3333	0	0	0
chr5:12306353-12306353	0.0407444	-43.4343	-	92.3077	87.5	87.5	57.8947	18.1818	50
chr5:13529732-13529732	0.0276832	50.3676	+	22.2222	55.5556	50	100	93.3333	92.3077
chr5:20498341-20498341	0.0417118	-41.7465	+	79.1667	83.3333	88.2353	21.4286	41.6667	75
chr5:21035952-21035952	0.0307368	-35.7189	-	40.7407	38.8889	46.1538	7.40741	0	9.09091
chr5:24731703-24731703	0.00110943	56.2594	+	0	6.66667	0	41.6667	62.5	83.3333
chr5:24938487-24938487	0.0417118	56.5657	-	30	14.2857	20	66.6667	84.6154	87.5
chr5:29773093-29773093	0.0210736	-61.5741	+	100	66.6667	50	0	20	33.3333
chr5:33002877-33002877	0.0393053	-50.7021	-	57.8947	66.6667	80	16.6667	18.1818	10
chr5:35684835-35684835	0.0189831	57.1816	-	5.88235	33.3333	60	88.8889	100	81.8182
chr5:36204755-36204755	0.0200017	51.6129	+	53.3333	55.5556	28.5714	100	100	100
chr5:36313554-36313554	0.0210398	40.7097	-	0	10.5263	14.2857	50	14.2857	58.8235
chr5:42485482-42485482	0.0147787	60.1399	+	33.3333	33.3333	25	100	71.4286	90
chr5:44238463-44238463	0.0325237	-50.7143	+	82.3529	83.3333	90.9091	30	40	30
chr5:46033214-46033214	0.0401471	27.6596	+	0	0	0	33.3333	33.3333	9.09091
chr5:47459232-47459232	0.0238661	59.596	+	25	33.3333	11.1111	90	92.3077	60
chr5:50141535-50141535	0.00681363	-37.5	+	100	100	100	86.6667	60	44.4444
chr5:65205940-65205940	0.00833674	-40.6072	-	95.4545	81.8182	96.5517	58.8235	54.1667	40
chr5:70556964-70556964	0.0480606	40.3263	-	57.8947	41.6667	61.5385	91.6667	100	92.8571
chr5:72402078-72402078	0.041213	43.2432	+	15.3846	0	0	42.1053	50	66.6667
chr5:75592334-75592334	0.0370538	-57.0186	+	63.6364	61.5385	72.7273	0	16.6667	14.2857
chr5:77424740-77424740	0.0374225	-26.1538	+	100	100	100	84.6154	69.5652	62.5
chr5:88395522-88395522	0.0240307	49.2424	-	40.9091	28.5714	25	76.4706	90	86.6667
chr5:91188940-91188940	0.0496467	54.9107	+	20	10	0	61.5385	87.5	50
chr5:99141865-99141865	0.0355273	-32.5	+	100	100	100	77.7778	33.3333	68.75
chr5:99191748-99191748	0.032749	46.2208	+	40	15.3846	3.84615	55.5556	88.8889	60
chr5:99598597-99598597	0.0297355	59.8039	+	46.1538	7.14286	14.2857	77.7778	87.5	85.7143
chr5:100466977-100466977	0.00869042	-54.0171	-	90.9091	92.3077	71.4286	9.09091	30	38.8889
chr5:102791618-102791618	0.0228032	-48.6111	-	65.2174	52.6316	71.4286	0	14.2857	27.2727
chr5:111111614-111111614	0.0114057	40.6359	-	5.88235	8.33333	4.16667	47.8261	42.8571	47.0588
chr5:111570434-111570434	0.0465028	-40.3846	+	100	69.2308	95.4545	40.9091	80	40
chr5:113157285-113157285	0.000285039	-68.4295	-	92.3077	90	81.25	12.5	14.2857	33.3333
chr5:113157335-113157335	0.0190782	-54.652	-	66.6667	64.2857	81.25	6.66667	22.2222	27.2727
chr5:113443182-113443182	0.0276832	36.9207	-	4.34783	22.2222	7.69231	40.9091	50	52.6316
chr5:113853495-113853495	0.0295852	51.7241	+	50	58.3333	33.3333	100	100	100
chr5:113945153-113945153	0.0247958	-53.2213	-	75	75	90	11.7647	30	40
chr5:115168747-115168747	0.00786485	66.3043	+	17.6471	57.1429	12.5	80	100	100
chr5:115563570-115563570	0.0417118	32.2581	+	50	78.5714	71.4286	100	100	100
chr5:117045208-117045208	0.0075761	50.3205	+	21.7391	42.1053	20	77.2727	85.7143	78.9474
chr5:122906506-122906506	0.0244324	-57.1157	+	75	81.8182	72.7273	14.2857	25	22.2222
chr5:122979346-122979346	0.0123486	-53.8095	-	71.4286	63.6364	82.3529	26.087	0	20
chr5:123897589-123897589	0.0387759	-53.2967	-	100	80	100	42.8571	66.6667	25
chr5:124075776-124075776	0.0492608	-51.8027	+	70.5882	54.5455	66.6667	18.1818	14.2857	7.69231
chr5:125246874-125246874	0.0241756	-38.1016	+	96.1538	90	90.9091	47.3684	72.7273	50
chr5:131699753-131699753	0.0440689	-52.7473	-	72.2222	70.5882	28.5714	12.5	0	18.1818
chr5:131699766-131699766	0.0238661	-56.7542	-	83.3333	75	14.2857	12.5	12.5	10
chr5:135719742-135719742	0.0295852	44	+	50	57.1429	60	100	100	100
chr5:136247410-136247410	0.00541239	-65.2778	+	83.3333	100	80	40	10	14.2857
chr5:136253293-136253293	0.041213	39.1304	-	0	0	0	71.4286	40	0
chr5:139442764-139442764	0.0496126	54.232	-	28.5714	28.5714	25	77.7778	93.3333	66.6667
chr5:139479113-139479113	0.0474824	-43.3333	+	100	100	100	80	14.2857	61.5385
chr5:141744715-141744715	0.0352493	57.0513	-	14.2857	33.3333	12.5	100	62.5	70
chr5:145403590-145403590	0.0060386	-40.7407	+	100	100	100	53.8462	50	71.4286
chr5:148895211-148895211	0.0276832	-48.2993	-	82.3529	82.3529	80	13.3333	30	57.1429
chr5:149267714-149267714	0.0293225	-45.6277	-	37.5	50	71.4286	0	9.09091	0
chr5:149275031-149275031	0.0366098	-57.6923	+	100	100	100	55.5556	50	25
chr5:149967264-149967264	0.0452613	-43.5897	+	88.8889	100	100	50	72.7273	28.5714
chr6:8771886-8771886	0.0330799	-39.2131	-	73.6842	76.4706	70.3704	32	36.3636	33.3333
chr6:23499535-23499535	0.0496467	-55.8333	+	100	87.5	90	50	22.2222	50
chr6:28111628-28111628	0.0393833	56.7297	-	0	11.1111	46.1538	84.6154	87.5	62.5
chr6:31080848-31080848	0.000109852	-86.3636	+	100	88.8889	100	0	28.5714	0
chr6:31080958-31080958	0.0241351	-66.1232	+	77.7778	85.7143	75	11.1111	12.5	16.6667
chr6:31080984-31080984	0.000971176	-76.2238	+	100	100	87.5	8.33333	25	33.3333
chr6:31085543-31085543	0.00399761	-42.5517	-	95.4545	92.8571	100	57.1429	55.5556	47.3684
chr6:34721062-34721062	0.04144	37.8305	-	50	50	56.25	93.1034	80	93.3333
chr6:37660381-37660381	0.036092	33.3333	-	53.8462	66.6667	87.5	100	100	100
chr6:39372779-39372779	0.0260838	-31.9752	-	40	13.3333	42.1053	5.26316	0	0
chr6:39745679-39745679	0.00304984	-40.4154	+	95.6522	94.7368	89.6552	58.8235	41.1765	56
chr6:47202192-47202192	0.0344976	41.167	-	33.3333	54.1667	41.6667	72.2222	88.8889	100
chr6:72620338-72620338	0.022779	-44.13	+	60	58.8235	64.7059	20	21.0526	7.14286
chr6:78209604-78209604	0.0471442	-46.9595	-	80.9524	90	100	50	30.7692	37.5
chr6:86078917-86078917	0.0240307	44.8568	+	42.8571	47.0588	53.3333	95.4545	100	80
chr6:87111991-87111991	0.0466157	52	-	35.7143	33.3333	50	100	85.7143	92.3077
chr6:88290450-88290450	0.0276832	-58.2512	-	90	85.7143	90.9091	50	14.2857	20
chr6:88416492-88416492	0.0475342	-39.8318	-	86.6667	90.9091	100	50	53.8462	55.5556
chr6:88417113-88417113	0.0461525	-28.6519	-	95.4545	96.1538	91.3043	54.5455	84.6154	70.8333
chr6:88559893-88559893	0.0440689	47.3945	+	0	11.1111	0	38.4615	38.4615	84.6154
chr6:89421812-89421812	0.000331172	-65.505	-	100	75	90.9091	22.2222	16.6667	28.5714
chr6:89672535-89672535	0.0426955	41.5734	+	39.2857	38.4615	22.2222	81.8182	76.1905	60
chr6:90725078-90725078	0.0438598	-60.2541	-	83.3333	100	100	16.6667	46.1538	30
chr6:91366040-91366040	0.037131	44.2857	+	64.2857	46.6667	40	94.4444	100	88.8889
chr6:91693535-91693535	0.0403303	-44	+	72.7273	76.9231	86.6667	33.3333	29.4118	40
chr6:94987695-94987695	0.0306138	50	+	0	0	0	44.4444	62.5	50
chr6:97306516-97306516	0.0465028	-59.6273	-	75	85.7143	92.3077	50	14.2857	0
chr6:98769410-98769410	0.0393833	41.8605	-	14.2857	0	0	58.3333	46.6667	43.75
chr6:99438263-99438263	0.000939673	-54.7619	+	88.2353	100	100	40	33.3333	44.4444
chr6:99811081-99811081	0.0445204	48.3333	+	33.3333	5.88235	15.3846	72	46.1538	50
chr6:99944414-99944414	0.0238335	-41.7004	+	83.3333	95.8333	100	40	72.7273	46.1538
chr6:101048978-101048978	0.0438297	53.0303	+	5.55556	18.1818	20	66.6667	62.5	71.4286
chr6:104493282-104493282	0.0260247	61.7512	-	8.33333	0	15.3846	57.1429	100	62.5
chr6:111301040-111301040	0.0306138	50.3456	+	44.4444	66.6667	30	100	92.3077	100
chr6:113099632-113099632	0.0368234	33.3333	+	0	0	0	20	30	47.0588
chr6:115511660-115511660	0.0174697	-54.8682	-	93.3333	100	83.3333	31.25	28.5714	50
chr6:119376638-119376638	0.00350069	-54.7619	-	80	73.3333	94.4444	40	42.8571	0
chr6:121159746-121159746	0.00506698	-54.4395	-	81.8182	80.7692	100	36.3636	20	38.4615
chr6:125540749-125540749	0.0451211	-61.8881	+	100	66.6667	100	40	16.6667	18.1818
chr6:136248158-136248158	0.0204476	-23.0769	-	100	100	100	66.6667	80	92.3077
chr6:136888194-136888194	0.0309003	47.619	-	0	0	0	40	37.5	62.5
chr6:139970664-139970664	0.0300333	-23.7288	-	100	100	100	81.25	77.2727	71.4286
chr6:144753900-144753900	0.00158185	57.7525	-	18.1818	0	0	60	61.5385	70
chr6:145447170-145447170	0.0233222	36.6667	-	53.8462	37.5	100	100	100	100
chr7:11239555-11239555	0.0225741	47.813	+	38.4615	69.2308	25	100	90	90
chr7:12391984-12391984	0.0421747	-47.8049	-	76.9231	90	94.4444	36.3636	27.2727	53.8462
chr7:16914754-16914754	0.0417118	55.9341	-	27.2727	14.2857	37.5	84.6154	81.8182	81.8182
chr7:19936019-19936019	0.0375641	-44.1135	+	80	92.3077	86.3636	35.2941	46.6667	46.6667
chr7:25206041-25206041	0.0103361	-50.6977	-	100	88.2353	80	35.7143	30.7692	53.8462
chr7:25206062-25206062	0.041669	-39.9852	-	100	94.1176	100	60	53.8462	60
chr7:25705220-25705220	0.0375641	56	-	9.09091	0	0	54.5455	62.5	66.6667
chr7:28907373-28907373	9.11561e-05	-62.2078	+	84.6154	75	92.3077	22.2222	22.2222	20
chr7:30068221-30068221	0.0240307	54.3608	-	50	41.6667	33.3333	100	100	88.8889
chr7:35436250-35436250	0.0219358	-42.6768	+	100	100	88.2353	46.6667	50	60
chr7:45238888-45238888	0.0327469	-50.2899	+	70	60	60	5.55556	20	16.6667
chr7:45646807-45646807	0.0197479	-55.2995	+	80.9524	50	72.7273	7.14286	0	36.3636
chr7:49296263-49296263	0.00399761	-49.5385	+	78.5714	94.4444	88.8889	40.9091	27.2727	42.1053
chr7:65410753-65410753	0.0452613	-36.582	+	40	33.3333	50	0	5.26316	0
chr7:67485040-67485040	0.0293225	-44.0179	-	93.75	100	100	63.6364	50	40
chr7:67524273-67524273	0.0375641	-33.3333	+	100	100	100	69.2308	70	62.5
chr7:72110970-72110970	0.0210634	-53.8095	+	92.8571	100	100	70	12.5	40
chr7:72948873-72948873	0.0295852	-59.3137	+	78.5714	61.5385	50	14.2857	0	14.2857
chr7:79108084-79108084	0.0271032	-31.5789	-	100	100	100	100	53.8462	53.8462
chr7:79847661-79847661	0.036092	35	-	0	0	0	28.5714	43.75	30
chr7:79850011-79850011	0.036092	-58.3333	+	100	100	100	55.5556	33.3333	33.3333
chr7:79896124-79896124	0.0276832	-35.7808	-	85.2941	95.6522	100	63.6364	60	38.4615
chr7:81320303-81320303	0.0342504	26.6667	+	66.6667	65	93.75	100	100	100
chr7:90243385-90243385	0.015437	-63.1313	+	64.7059	66.6667	84.6154	0	0	20
chr7:96703848-96703848	0.0307368	-50.7368	-	85.7143	100	100	75	36.3636	16.6667
chr7:98756162-98756162	0.036092	65.9091	+	14.2857	16.6667	0	66.6667	71.4286	85.7143
chr7:98984578-98984578	0.000609827	46.1538	-	0	0	0	45.4545	60	30.7692
chr7:100448542-100448542	0.0436605	-33.5227	+	100	81.8182	100	75	60	44.4444
chr7:104206383-104206383	0.0464022	-45.051	-	71.4286	66.6667	86.3636	40	50	16.6667
chr7:105499203-105499203	0.0295852	-37.7778	-	50	46.1538	18.1818	0	0	7.69231
chr7:110282059-110282059	0.0421747	-63.2997	+	75	100	71.4286	0	50	14.2857
chr7:112046008-112046008	0.0172564	71.2551	+	14.2857	10	0	100	85.7143	50
chr7:114833089-114833089	0.0100485	39.011	+	60	66.6667	40	95.2381	100	94.1176
chr7:118703263-118703263	0.013217	-49.8869	-	100	88.8889	92.3077	41.1765	50	42.8571
chr7:121658969-121658969	0.0200017	-48.3871	+	100	100	100	66.6667	53.8462	33.3333
chr7:123371800-123371800	0.0257549	-53.4539	-	75	85.7143	87.5	14.2857	14.2857	50
chr7:125268215-125268215	0.0284584	-37.0249	-	96.6667	80.7692	92.3077	46.6667	68.1818	37.5
chr7:128129502-128129502	0.02164	-63.0952	-	100	100	83.3333	40	25	30
chr7:130528115-130528115	0.0124948	44.9405	+	52.9412	56.25	30.4348	100	85.7143	80
chr7:136451936-136451936	0.0260247	-34.9565	+	100	100	92.8571	63.6364	62.5	62.5
chr7:144516791-144516791	0.00260018	-60.4701	+	41.6667	84.6154	92.8571	12.5	20	10
chr7:144798516-144798516	0.0184264	48.658	+	0	7.14286	0	30.7692	85.7143	53.8462
chr7:145191450-145191450	0.036092	-43.1111	-	90	91.6667	93.75	53.3333	50	50
chr8:3979381-3979381	0.0447951	-56.3348	+	70	85.7143	77.7778	22.2222	22.2222	18.75
chr8:4284758-4284758	0.0400831	-42.8571	-	100	100	100	69.2308	66.6667	33.3333
chr8:8940210-8940210	0.00206531	41.3188	-	6.66667	0	4	40	72.7273	36.3636
chr8:10975669-10975669	0.0338213	-42.6977	+	84.2105	90.9091	100	55	57.1429	31.25
chr8:11288456-11288456	0.0322213	44.4444	-	6.66667	11.7647	6.25	55.5556	47.0588	60
chr8:11770685-11770685	0.0342767	-29.1026	+	93.75	100	100	76.1905	71.4286	58.8235
chr8:13351784-13351784	0.000161167	-63.5753	+	100	94.7368	94.4444	25	50	33.3333
chr8:13351794-13351794	0.0339887	-48.5	+	92.3077	77.7778	89.4737	23.0769	38.4615	66.6667
chr8:14638251-14638251	0.0496126	60	-	7.69231	33.3333	16.6667	87.5	75	66.6667
chr8:14891378-14891378	6.52301e-07	-63.8199	+	66.6667	47.0588	92.8571	3.44828	9.09091	0
chr8:14891381-14891381	0.000101264	-57.2857	+	61.1111	72.2222	71.4286	7.14286	10	16.6667
chr8:14891385-14891385	0.000120171	-61.5865	+	70.5882	76.4706	90	16.6667	20	11.7647
chr8:14891675-14891675	0.0335979	-48.4127	+	50	76.9231	53.8462	0	27.2727	6.66667
chr8:20098321-20098321	0.0407444	23.0458	-	100	56.4103	63.4146	88.3721	91.1765	100
chr8:20395250-20395250	0.0200017	-27.1695	-	91.6667	81.0811	97.619	64	66.6667	60
chr8:20543916-20543916	0.0240666	-41.4298	-	100	86.2069	100	54.5455	60	36.3636
chr8:25311555-25311555	0.0421747	-62.5874	+	71.4286	100	80	22.2222	27.2727	0
chr8:25465548-25465548	0.0374787	35.2273	+	0	0	5.26316	50	38.8889	10
chr8:33827341-33827341	0.0162534	67.2241	+	33.3333	0	18.1818	80	100	77.7778
chr8:47354812-47354812	0.00553482	39.3838	-	12	0	4.16667	39.1304	41.1765	63.6364
chr8:47779434-47779434	0.0276832	60.7553	-	0	0	12.5	66.6667	66.6667	62.5
chr8:48736563-48736563	0.0421304	42.164	-	53.3333	38.0952	35.2941	64.7059	92.3077	94.7368
chr8:53773351-53773351	0.0276832	-53.4586	-	54.5455	69.2308	100	26.6667	20	20
chr8:61383450-61383450	0.0148868	-45.1613	+	100	100	100	44.4444	77.7778	46.1538
chr8:64726436-64726436	7.72374e-06	-56.8627	-	53.3333	57.1429	59.0909	0	0	0
chr8:68393017-68393017	0.0276832	-36.9322	+	52.9412	36.8421	38.8889	0	7.69231	9.52381
chr8:78717300-78717300	0.0174697	-55.2656	+	90	100	88.8889	36.3636	53.3333	18.1818
chr8:80035729-80035729	0.0163301	61.1034	-	7.14286	11.1111	0	63.6364	62.5	83.3333
chr8:80262983-80262983	0.0184419	-50.1894	-	76.4706	100	93.75	46.6667	28.5714	36.3636
chr8:92826125-92826125	0.0421747	42.7619	-	14.2857	5	18.75	52.381	71.4286	50
chr8:92949761-92949761	0.0342504	-40.4181	+	88.8889	100	100	70	64.2857	36.3636
chr8:94811861-94811861	0.00501029	-68.0519	-	69.2308	85.7143	75	0	11.1111	12.5
chr8:95012755-95012755	0.00781748	-61.2903	-	100	90.9091	80	25	62.5	9.09091
chr8:95012940-95012940	0.0495231	-54.8701	-	81.8182	88.8889	75	36.3636	37.5	14.2857
chr8:104542440-104542440	0.0194336	66.8831	-	0	0	10	50	66.6667	88.8889
chr8:105320419-105320419	0.0249482	-42.6267	-	85.7143	87.5	83.3333	47.0588	50	28.5714
chr8:107227204-107227204	0.0465028	48.125	+	41.1765	46.1538	40	81.25	100	100
chr8:107502854-107502854	0.00478693	-42.0133	+	94.1176	94.1176	100	60	36.8421	60.8696
chr8:111071502-111071502	0.0394302	-41.25	+	95.4545	100	100	66.6667	66.6667	36.3636
chr8:111752291-111752291	0.0414759	29.5259	+	86.6667	57.8947	64.2857	95.6522	100	100
chr8:114295421-114295421	0.0475342	53.6923	-	0	0	9.09091	40	62.5	61.5385
chr8:114308009-114308009	0.0379556	44.4444	-	0	0	0	46.1538	66.6667	25
chr8:117201977-117201977	0.0368234	-43	+	50	69.2308	50	13.0435	15.3846	7.14286
chr8:117369046-117369046	0.0406207	52.9464	+	33.3333	14.2857	0	70	62.5	71.4286
chr8:118960025-118960025	0.0493384	-61.6667	+	100	87.5	83.3333	40	33.3333	16.6667
chr8:119113759-119113759	0.00869042	54.2857	-	5.55556	0	9.09091	46.6667	80	60
chr8:119712396-119712396	0.000865419	-72.3325	-	90	100	71.4286	14.2857	11.1111	20
chr8:121193985-121193985	0.0316582	-32.3077	-	100	89.2857	95.6522	58.6207	68.4211	58.8235
chr8:121628818-121628818	0.0172564	-49.7469	-	70.5882	61.1111	83.3333	22.7273	12.5	27.2727
chr8:122556486-122556486	0.00528459	-63.8889	-	90.9091	83.3333	84.6154	27.2727	25	12.5
chr8:123186554-123186554	0.00178568	48.5412	+	40	45.4545	50	100	84.2105	92.3077
chr8:124242475-124242475	0.0192452	-45.2874	+	72.2222	47.0588	56.5217	19.2308	0	10
chr8:125498651-125498651	0.0306409	-38.9252	-	71.4286	75	66.6667	30	35.2941	33.3333
chr8:125498672-125498672	0.0422134	-36.2356	-	78.7879	76.4706	90.4762	34.4828	52.6316	55.5556
chr8:125498712-125498712	0.0217224	-36.2055	-	48.2759	26.6667	50	9.09091	0	14.2857
chr8:126850017-126850017	0.0060386	-32.1429	-	19.0476	35.2941	44.4444	0	0	0
chr9:5298548-5298548	0.0128885	-51.8214	-	81.8182	100	85.7143	42.8571	12.5	71.4286
chr9:22597990-22597990	0.00478693	46.4499	+	0	11.1111	0	84.2105	15.3846	30.7692
chr9:23251186-23251186	0.0460852	-50.2151	+	90	91.6667	100	55.5556	46.1538	25
chr9:27268176-27268176	0.0407444	40.9524	-	28.5714	64.2857	64.2857	87.5	100	92.3077
chr9:32709912-32709912	0.0249005	-53.4821	+	44.4444	88.8889	58.8235	25	0	0
chr9:37457108-37457108	0.0404979	44.2434	-	9.09091	0	0	9.09091	64.7059	60
chr9:42108426-42108426	0.010047	-57.2222	-	53.3333	64.2857	85.7143	0	14.2857	14.2857
chr9:43046028-43046028	0.0361515	39.798	-	62.5	35.7143	53.3333	95	89.4737	87.5
chr9:45666263-45666263	0.0417118	55.6034	-	60	30	33.3333	90	92.3077	100
chr9:46147164-46147164	0.036092	45.2525	-	46.6667	50	36.3636	75	88.8889	94.7368
chr9:46809745-46809745	0.0240307	-51.1801	+	60	70	80	20	9.09091	20
chr9:47733751-47733751	0.0478889	-50.2165	+	85.7143	57.1429	57.1429	27.2727	25	14.2857
chr9:47736035-47736035	0.000829628	-66.6964	+	90.9091	81.8182	92.3077	9.09091	46.1538	0
chr9:57597265-57597265	0.0472206	55.9643	+	19.0476	30	0	63.6364	100	66.6667
chr9:60991698-60991698	0.0228032	-57.7079	-	84.6154	66.6667	93.3333	11.1111	28.5714	38.4615
chr9:61687996-61687996	0.0272005	-45.061	-	100	83.3333	88.8889	61.9048	46.6667	35.2941
chr9:63743960-63743960	0.0161285	-46.0027	-	100	100	90	64.2857	46.1538	42.8571
chr9:63743994-63743994	0.000444698	-72.8736	-	88.2353	100	66.6667	20	0	18.1818
chr9:63744004-63744004	0.0314648	-57.3118	-	87.5	75	71.4286	30	22.2222	18.1818
chr9:63744146-63744146	0.00611392	-54.7436	-	66.6667	100	100	18.1818	40	42.8571
chr9:63744149-63744149	0.00234247	-55.5702	-	84.6154	100	100	9.09091	60	40
chr9:63896630-63896630	0.000910499	41.4634	+	0	0	0	42.8571	30.7692	50
chr9:64564477-64564477	0.000205875	-60.2609	-	77.2727	85.7143	85.7143	18.75	28.5714	18.75
chr9:64564521-64564521	0.00062086	-58.6957	-	75	85.7143	78.9474	16.6667	16.6667	30
chr9:65075174-65075174	0.00836977	-42.4688	+	100	90.9091	86.3636	45	42.8571	57.8947
chr9:65631757-65631757	0.0465028	-53.7647	+	77.7778	100	100	61.5385	18.1818	30
chr9:65679583-65679583	0.0136403	45.7143	+	0	0	0	50	62.5	35.2941
chr9:70993315-70993315	0.0420253	53.4779	+	0	12.5	30	64.2857	64.7059	80
chr9:71288911-71288911	0.016224	-41.8605	-	44.4444	43.75	33.3333	0	0	0
chr9:73174132-73174132	0.0374787	48.6111	-	21.7391	14.2857	27.2727	64.2857	77.7778	69.2308
chr9:79971791-79971791	0.036092	-45.4931	-	42.8571	57.8947	87.5	7.14286	35.7143	0
chr9:79971797-79971797	0.00553482	-52.2727	-	56.25	63.1579	77.7778	14.2857	13.3333	6.66667
chr9:96782498-96782498	0.00243751	-57.2215	-	92.8571	90	92.8571	28.5714	50	38.4615
chr9:99478896-99478896	0.0276832	44.4444	-	41.6667	75	50	100	100	100
chr9:103163341-103163341	0.0440473	38.5866	+	0	8.33333	0	33.3333	50	42.8571
chr9:104234353-104234353	0.0189831	-52.6623	-	91.6667	86.3636	70	35	25	28.5714
chr9:107716881-107716881	0.0406207	60.8597	+	50	40	16.6667	90.9091	100	100
chr9:108110505-108110505	0.036092	-45.4545	+	100	100	100	57.1429	70	33.3333
chr9:108982646-108982646	0.00350069	-57.8195	+	70.5882	54.5455	71.4286	0	7.69231	14.2857
chr9:108982765-108982765	0.0103361	-59.8911	+	68.75	81.8182	72.7273	10	11.1111	20
chr9:109969197-109969197	0.0339681	41.6803	+	6.25	12.5	0	57.1429	35.2941	50
chr9:116923654-116923654	0.0276832	49.0196	+	43.75	33.3333	16.6667	90.4762	72.7273	84.2105
chr9:117127127-117127127	0.0200017	49.7349	+	5.88235	0	0	62.5	62.5	28.5714
chr9:117127132-117127132	0.000480394	66.9336	+	6.25	0	0	75	66.6667	66.6667
chr9:117246281-117246281	0.0161285	54.584	-	20	14.2857	7.14286	66.6667	84.6154	50
chr9:118801640-118801640	0.0393132	49.4802	-	21.4286	9.09091	14.2857	76.9231	66.6667	53.3333
chr9:119355853-119355853	0.0407444	51.4663	-	37.5	23.0769	6.66667	64.7059	83.3333	87.5
chr9:119404461-119404461	0.0408982	-44	+	100	100	100	58.3333	33.3333	71.4286
chr9:121460533-121460533	0.0460876	48.2759	+	58.3333	54.5455	33.3333	100	100	100
chrX:105565883-105565883	0.0190648	-56	+	100	100	100	66.6667	62.5	18.1818

## Sheet: (B) DMR
chr	start	end	# DM CpGs	Ensembl Transcript	Ensembl Gene ID	Gene Distance to Cluster	GeneName
chr8	125498650	125498713	3	ENSMUST00000108775	ENSMUSG00000001995	5941	Sipa1l2
chr10	80726287	80726392	2	ENSMUST00000020420	ENSMUSG00000020198	0	Ap3d1
chr10	83530623	83530829	2	ENSMUST00000146640	ENSMUSG00000020256	0	Aldh1l2
chr11	51881210	51881377	3	ENSMUST00000020655	ENSMUSG00000020387	23558	Jade2
chr12	100878642	100878656	3	ENSMUST00000110070	ENSMUSG00000021185	0	9030617O03Rik
chr13	51518999	51519038	2	ENSMUST00000021898	ENSMUSG00000021448	0	Shc3
chr14	105870531	105870582	5	ENSMUST00000022709	ENSMUSG00000022114	21367	Spry2
chr15	73435016	73435041	2	ENSMUST00000170939	ENSMUSG00000022607	11826	Ptk2
chr15	100246213	100246223	2	ENSMUST00000168103	ENSMUSG00000023027	0	Atf1
chr17	46933031	46933078	2	ENSMUST00000113335	ENSMUSG00000023977	0	Ubr2
chr17	84333040	84333192	4	ENSMUST00000047524	ENSMUSG00000024251	0	Thada
chr18	61718764	61718768	2	ENSMUST00000062991	ENSMUSG00000024580	0	Grpel2
chr18	65040023	65040169	5	ENSMUST00000163516	ENSMUSG00000024589	0	Nedd4l
chr18	65207791	65207813	3	ENSMUST00000163516	ENSMUSG00000024589	0	Nedd4l
chr19	53408471	53408511	2	ENSMUST00000025997	ENSMUSG00000025024	17899	Smndc1
chr9	108982645	108982766	2	ENSMUST00000026740	ENSMUSG00000025650	0	Col7a1
chr8	14891377	14891676	4	ENSMUST00000128839	ENSMUSG00000026317	0	Cln8
chr2	154821379	154821396	2	ENSMUST00000151578	ENSMUSG00000027593	0	Raly
chr5	131699752	131699767	2	ENSMUST00000182974	ENSMUSG00000029673	0	Auts2
chr8	95012754	95012941	2	ENSMUST00000093271	ENSMUSG00000031785	0	Adgrg1
chr9	63743959	63744150	5	ENSMUST00000133108	ENSMUSG00000032402	0	Smad3
chr9	79971790	79971798	2	ENSMUST00000093811	ENSMUSG00000034898	0	Filip1
chr9	64564476	64564522	2	ENSMUST00000147388	ENSMUSG00000036466	0	Megf11
chr8	13351783	13351795	2	ENSMUST00000170909	ENSMUSG00000038482	0	Tfdp1
chr2	33753857	33753886	2	ENSMUST00000041555	ENSMUSG00000038740	0	Mvb12b
chr3	27625429	27625440	2	ENSMUST00000046157	ENSMUSG00000039286	0	Fndc3b
chr9	117127126	117127133	2	ENSMUST00000164018	ENSMUSG00000039607	0	Rbms3
chr4	139597468	139597484	2	ENSMUST00000174078	ENSMUSG00000041025	0	Iffo2
chr10	89453130	89453168	2	ENSMUST00000105296	ENSMUSG00000047638	1066	Nr1h4
chr5	113157284	113157336	2	ENSMUST00000050125	ENSMUSG00000051339	0	2900026A02Rik
chr3	126827950	126828076	2	ENSMUST00000106399	ENSMUSG00000053819	0	Camk2d
chr7	25206040	25206063	2	ENSMUST00000058702	ENSMUSG00000054499	0	Dedd2
chr14	36919248	36919255	2	ENSMUST00000090024	ENSMUSG00000058690	0	Ccser2
chr10	61855351	61855505	2	ENSMUST00000051826	ENSMUSG00000058806	0	Col13a1
chr11	115660497	115660522	2	ENSMUST00000135065	ENSMUSG00000059923	0	Grb2
chr1	88587585	88587674	3	ENSMUST00000067625	ENSMUSG00000062310	77700	Glrp1
chr18	74990031	74990040	2	ENSMUST00000079716	ENSMUSG00000062328	10437	Rpl17
chr16	16988992	16989128	4	ENSMUST00000023462	ENSMUSG00000063358	0	Mapk1
chr4	99334267	99334398	2	ENSMUST00000094955	ENSMUSG00000070891	37577	Gm12689
chr4	155837800	155837975	2	ENSMUST00000097740	ENSMUSG00000073679	1517	Mxra8os
chr4	35096498	35096508	3	ENSMUST00000155725	ENSMUSG00000073910	0	Mob3b
chr2	73510974	73511188	2	ENSMUST00000129594	ENSMUSG00000075284	0	Wipf1
chr11	63342441	63342453	2	ENSMUST00000119246	ENSMUSG00000081600	29131	Gm12286
chr6	31080847	31080985	3	ENSMUST00000123757	ENSMUSG00000084894	6624	Gm13834
chr12	105520775	105521111	2	ENSMUST00000178224	ENSMUSG00000094910	27681	D430019H16Rik
chr13	39252803	39252851	2	ENSMUST00000181376	ENSMUSG00000096932	286505	5033403F01Rik

## Sheet: (C) DMCpG close to enhancers
DM CpGs that are in close proximity to mapped active enhancers and their associated genes after peripheral nerve injury (500bpFromRn52mm10RatSciatic).
Sciatic nerve enhancer location	DM CpG Location	distance to CpG	Genes associated to enhancers
chr12:91746406-91749213	chr12:91748288-91748289:-	0	Gtf2a1(-157801),Ston2(+38626)
chr3:126827390-126827999	chr3:126827950-126827951:+	0	Ank2(+170766),Camk2d(+230352)
chr8:107502310-107502903	chr8:107502853-107502854:+	0	Rps26-ps1(-63022),Psmd7(+85875)
chr9:79970586-79971908	chr9:79971796-79971797:-	0	Tmem30a(-177817),Filip1(+6557)
chr17:44770391-44770910	chr17:44770960-44770961:-	51	Supt3(-6501),Clic5(+582079)
chr1:88587734-88588777	chr1:88587672-88587673:+	62	Glrp1(-78370),Arl4c(+113965)
chr9:47733373-47733673	chr9:47733750-47733751:+	78	Cadm1(+203266),Nxpe2(+607375)
chr15:27675390-27675714	chr15:27675813-27675814:+	100	Fam105b(-44859),Fam105a(+5990)
chr7:45238093-45238778	chr7:45238887-45238888:+	110	Cd37(+404)
chr17:44771111-44771526	chr17:44770960-44770961:-	151	Supt3(-5833),Clic5(+582747)
chr11:70720959-70721161	chr11:70720769-70720770:+	190	Zfp3(-43149),Kif1c(+20512)
chr18:65206337-65207514	chr18:65207791-65207792:-	278	Alpk2(+186961),Nedd4l(+319170)
chr5:113945509-113945794	chr5:113945152-113945153:-	357	Coro1c(-36894),Ssh1(+48242)
